# Supplementary material for: N4-hydroxycytidine, the active compound of Molnupiravir, promotes SARS-CoV-2 mutagenesis and escape from a neutralizing nanobody
Source: iScience. 2023 Aug 30;26(10):107786. doi: 10.1016/j.isci.2023.107786 (PMC10507161; doi:10.1016/j.isci.2023.107786)
Supplement: Table S1. Concentrations of virus RNA and drugs, related to Figure 1 — For all steps depicted in Figure 1A, labeled by letters, the number of virus RNA genomes used to inoculate the cells are indicated, as well as the amount of virus RNA obtained after infection (corresponding to virus yield). The table also indicates the numbers of cells used for every round of virus propagation, as well as the amount of NHC or nanobody added to the media. [file mmc2.xlsx]

## Sheet: Table S1
Sample	Passage	Virus RNA copies per flask (Inoculum)	Number of cells	Nanobody concentration	Virus RNA copies per flask (2 days p.i.)
a	1 (400 nM NHC)	9.50587e+07	750000	0	9.54644e+09
b	2 (400 nM NHC)	3.45532e+07	750000	0	7.6047e+08
c	3 (400 nM NHC)	2.84958e+06	750000	0	1.66435e+09
d	4 (Repl. 1)	6.99238e+06	250000	0	1.0542e+11
e	4 (Repl. 2)	6.99238e+06	250000	0	1.4007e+11
f	5 (Repl. 1)	1.04972e+09	250000	0	1.18603e+11
g	5 (Repl. 2)	1.04972e+09	250000	0	1.51167e+11
h	6 (Repl. 1)	2.01391e+09	250000	0	2.50732e+11
i	6 (Repl. 2)	2.01391e+09	250000	0	1.86108e+11
j	7 (Repl. 1)	1.79244e+07	30000	0	1.29787e+10
k	7 (Repl. 2)	1.79244e+07	30000	0	1.53277e+10
Sample	Passage	Virus RNA copies per flask (Inoculum)	Number of cells	Nanobody concentration	Virus RNA copies per flask (2 days p.i.)
A	1 (300 nM NHC)	9.50587e+07	750000	0	4.57266e+10
B	2 (300 nM NHC)	1.27182e+08	750000	0	2.55449e+10
C	3 (300 nM NHC)	8.27534e+07	750000	0	8.95712e+10
D	4 (Repl. 1)	2.85191e+08	250000	30 pM	1.64279e+11
E	4 (Repl. 2)	2.85191e+08	250000	30 pM	1.82278e+11
F	5 (Repl. 1)	1.26576e+09	250000	117 pM	1.3069e+11
G	5 (Repl. 2)	1.26576e+09	250000	117 pM	2.37207e+11
H	6 (Repl. 1)	3.36359e+09	250000	1 nM	2.72479e+11
I	6 (Repl. 2)	3.36359e+09	250000	1 nM	3.00246e+11
J	7 (Repl. 1)	1.5932e+07	30000	10 nM	9.43532e+09
K	7 (Repl. 2)	1.5932e+07	30000	10 nM	8.92636e+09
