# Supplementary material for: N4-hydroxycytidine, the active compound of Molnupiravir, promotes SARS-CoV-2 mutagenesis and escape from a neutralizing nanobody
Source: iScience. 2023 Aug 30;26(10):107786. doi: 10.1016/j.isci.2023.107786 (PMC10507161; doi:10.1016/j.isci.2023.107786)
Supplement: Table S2. Single nucleotide variations within virus genomes, related to Figures 2, 3, 4, and 5 — A comprehensive presentation of all sequencing results is provided, corresponding to Figures 2, 3, 4, and 5. Each mutation of the virus genome found in any of the samples above background is indicated, along with its frequency in each sample and corresponding amino acid changes in coding regions. [file mmc3.xlsx]

## Sheet: Table S2
Gene	Type	Position	Ref	Alt	HGVS.P	Mutation	Mutation_type	1	2	3	4	5	6	7	8	constitutive_variation
5'UTR	snp	1	A	G		A>G	upstream_gene_variant	0	0	0	0	0	0	0	0.0549451	no
5'UTR	snp	3	T	A		T>A	upstream_gene_variant	0	0	0	0	0	0.0119048	0	0	no
5'UTR	snp	3	T	G		T>G	upstream_gene_variant	0	0	0	0	0	0	0	0.0818713	no
5'UTR	snp	4	A	C		A>C	upstream_gene_variant	0.0828729	0	0	0	0	0	0	0.0141509	no
5'UTR	snp	4	A	G		A>G	upstream_gene_variant	0.0119048	0	0	0	0	0	0	0	no
5'UTR	snp	4	A	T		A>T	upstream_gene_variant	0	0	0	0	0.0104712	0.0353982	0.0228758	0.0141509	no
5'UTR	snp	5	A	C		A>C	upstream_gene_variant	0	0	0	0	0	0	0	0.0106952	no
5'UTR	snp	6	A	C		A>C	upstream_gene_variant	0	0.0465753	0	0	0	0	0	0	no
5'UTR	snp	7	G	A		G>A	upstream_gene_variant	0	0	0	0	0	0	0.0203046	0	no
5'UTR	snp	8	G	A		G>A	upstream_gene_variant	0.0143027	0	0	0	0	0.0103093	0	0	no
5'UTR	snp	10	T	G		T>G	upstream_gene_variant	0	0.0775595	0	0	0	0	0	0	no
5'UTR	snp	17	T	G		T>G	upstream_gene_variant	0	0.0102101	0	0	0	0	0	0	no
5'UTR	snp	28	C	T		C>T	upstream_gene_variant	0	0	0	0	0	0	0	0.056391	no
5'UTR	snp	37	C	T		C>T	upstream_gene_variant	0	0	0	0	0.0387298	0.0397372	0	0	no
5'UTR	snp	41	T	C		T>C	upstream_gene_variant	0	0	0.0313085	0	0	0	0	0	no
5'UTR	snp	58	T	C		T>C	upstream_gene_variant	0	0	0.0212229	0	0	0	0	0	no
5'UTR	snp	62	T	C		T>C	upstream_gene_variant	0	0	0.0190217	0	0	0	0	0	no
5'UTR	snp	91	G	A		G>A	upstream_gene_variant	0	0	0	0	0.01255	0	0	0	no
5'UTR	snp	94	G	A		G>A	upstream_gene_variant	0	0	0	0	0	0.0107212	0	0	no
5'UTR	snp	105	G	A		G>A	upstream_gene_variant	0	0	0	0	0.0344236	0.0305249	0	0	no
5'UTR	snp	106	C	T		C>T	upstream_gene_variant	0	0	0	0	0.0101804	0	0	0	no
5'UTR	snp	108	T	C		T>C	upstream_gene_variant	0	0.0138477	0	0	0	0	0	0	no
5'UTR	snp	112	T	C		T>C	upstream_gene_variant	0	0	0	0	0.0100256	0	0	0	no
5'UTR	snp	116	G	A		G>A	upstream_gene_variant	0	0.0194553	0	0	0	0	0	0	no
5'UTR	snp	125	C	T		C>T	upstream_gene_variant	0	0.0116279	0	0	0	0	0	0	no
5'UTR	snp	152	G	A		G>A	upstream_gene_variant	0	0.0603291	0	0	0	0	0	0	no
5'UTR	snp	157	C	T		C>T	upstream_gene_variant	0	0	0	0.0165575	0	0	0	0	no
5'UTR	snp	162	C	T		C>T	upstream_gene_variant	0	0	0.327863	0	0	0	0	0	no
5'UTR	snp	167	G	A		G>A	upstream_gene_variant	0	0.026538	0	0	0	0	0	0	no
5'UTR	snp	169	A	T		A>T	upstream_gene_variant	0	0.0894428	0	0	0	0	0	0	no
5'UTR	snp	184	T	C		T>C	upstream_gene_variant	0	0.0491228	0	0	0	0	0	0	no
5'UTR	snp	187	A	G		A>G	upstream_gene_variant	0	0	0	0	0.0251432	0.0351366	0.0173723	0	no
5'UTR	snp	189	G	A		G>A	upstream_gene_variant	0	0.04038	0	0	0	0	0	0	no
5'UTR	snp	191	T	A		T>A	upstream_gene_variant	0.0112711	0	0.0113063	0.0156141	0	0	0	0.0105973	no
5'UTR	snp	191	T	G		T>G	upstream_gene_variant	0.0186451	0	0.0228801	0.0211437	0.0102735	0	0.0143903	0.0192895	no
5'UTR	snp	192	G	A		G>A	upstream_gene_variant	0	0	0	0	0.0127984	0	0	0	no
5'UTR	snp	233	C	T		C>T	upstream_gene_variant	0	0.034398	0	0	0	0	0	0	no
5'UTR	snp	261	G	T		G>T	upstream_gene_variant	0	0.0174292	0	0	0	0	0	0	no
NSP1	snp	277	T	C	p.Leu4Leu	L4L	synonymous_variant	0	0	0	0	0.0104178	0	0	0	no
NSP1	snp	299	A	G	p.Thr12Ala	T12A	missense_variant	0	0	0	0	0	0	0.311991	0.239443	no
NSP1	snp	302	C	T	p.His13Tyr	H13Y	missense_variant	0	0.0346021	0	0	0	0	0	0	no
NSP1	snp	309	A	G	p.Gln15Arg	Q15R	missense_variant	0.0111997	0	0	0.0102815	0.0107792	0	0	0	no
NSP1	snp	313	C	T	p.Leu16Leu	L16L	synonymous_variant	0	0	0	0.0628091	0	0	0	0	no
NSP1	snp	322	T	C	p.Pro19Pro	P19P	synonymous_variant	0	0	0	0	0	0	0.0122001	0	no
NSP1	snp	323	G	A	p.Val20Ile	V20I	missense_variant	0	0	0	0	0.0101094	0	0	0	no
NSP1	snp	330	A	G	p.Gln22Arg	Q22R	missense_variant	0	0	0.0112287	0	0	0	0	0	no
NSP1	snp	335	C	T	p.Arg24Cys	R24C	missense_variant	0	0	0	0	0	0	0	0.0380918	no
NSP1	snp	340	C	T	p.Asp25Asp	D25D	synonymous_variant	0	0	0.0104251	0	0	0	0	0	no
NSP1	snp	361	A	G	p.Gly32Gly	G32G	synonymous_variant	0	0	0	0	0	0.036941	0	0	no
NSP1	snp	370	G	A	p.Val35Val	V35V	synonymous_variant	0	0.0101156	0	0	0	0	0	0	no
NSP1	snp	373	G	T	p.Glu36Asp	E36D	missense_variant	0	0.0142653	0	0	0	0	0	0	no
NSP1	snp	378	T	C	p.Val38Ala	V38A	missense_variant	0	0	0.343163	0	0	0	0	0	no
NSP1	snp	384	C	T	p.Ser40Leu	S40L	missense_variant	0	0	0	0.0672632	0	0	0	0	no
NSP1	snp	390	C	T	p.Ala42Val	A42V	missense_variant	0	0	0	0.0134267	0	0	0	0	no
NSP1	snp	392	C	T	p.Arg43Cys	R43C	missense_variant	0	0	0	0.0436126	0	0	0	0	no
NSP1	snp	412	C	T	p.Gly49Gly	G49G	synonymous_variant	0	0	0.163352	0.197873	0.0127775	0	0	0	no
NSP1	snp	413	A	G	p.Thr50Ala	T50A	missense_variant	0.0134019	0	0	0	0	0	0	0.0108794	no
NSP1	snp	422	T	G	p.Leu53Val	L53V	missense_variant	0	0.0149068	0	0	0	0	0	0	no
NSP1	snp	427	A	G	p.Val54Val	V54V	synonymous_variant	0	0	0	0	0.0133348	0	0.522659	0	no
NSP1	snp	428	G	A	p.Glu55Lys	E55K	missense_variant	0	0	0	0.0447935	0.0308928	0.0278013	0	0	no
NSP1	snp	444	T	C	p.Val60Ala	V60A	missense_variant	0	0.0342163	0	0	0	0	0	0	no
NSP1	snp	448	G	A	p.Leu61Leu	L61L	synonymous_variant	0	0	0	0	0	0	0.0105278	0	no
NSP1	snp	457	T	C	p.Leu64Leu	L64L	synonymous_variant	0	0.0124224	0	0	0	0	0	0	no
NSP1	snp	464	C	T	p.Pro67Ser	P67S	missense_variant	0	0.0122574	0	0	0	0	0	0	no
NSP1	snp	469	T	C	p.Tyr68Tyr	Y68Y	synonymous_variant	0	0.0236626	0	0	0	0	0	0	no
NSP1	snp	475	C	T	p.Phe70Phe	F70F	synonymous_variant	0	0	0	0	0.0121093	0	0.490461	0	no
NSP1	snp	491	G	T	p.Ala76Ser	A76S	missense_variant	0	0.0115875	0	0	0	0	0	0	no
NSP1	snp	491	G	A	p.Ala76Thr	A76T	missense_variant	0	0.0262557	0	0	0	0	0	0	no
NSP1	snp	497	A	G	p.Thr78Ala	T78A	missense_variant	0	0.0491228	0	0	0	0	0	0	no
NSP1	snp	500	G	A	p.Ala79Thr	A79T	missense_variant	0	0.0213523	0	0	0	0	0	0	no
NSP1	snp	503	C	A	p.Pro80Thr	P80T	missense_variant	0	0.0208605	0	0	0	0	0	0	no
NSP1	snp	512	C	T	p.His83Tyr	H83Y	missense_variant	0	0.050571	0	0	0	0	0	0	no
NSP1	snp	515	G	A	p.Val84Ile	V84I	missense_variant	0	0	0	0	0.0104222	0	0.0691639	0	no
NSP1	snp	538	A	G	p.Glu91Glu	E91E	synonymous_variant	0	0	0	0.013187	0	0	0	0	no
NSP1	snp	559	T	C	p.Gly98Gly	G98G	synonymous_variant	0	0	0.0117864	0	0.0450336	0.0519315	0.0135061	0	no
NSP1	snp	566	G	A	p.Gly101Ser	G101S	missense_variant	0	0	0.0107915	0	0	0	0	0	no
NSP1	snp	568	T	C	p.Gly101Gly	G101G	synonymous_variant	0	0.018595	0	0	0.0239634	0.0122753	0	0	no
NSP1	snp	577	T	C	p.Leu104Leu	L104L	synonymous_variant	0	0.0191898	0	0	0	0.0160932	0	0	no
NSP1	snp	580	T	C	p.Gly105Gly	G105G	synonymous_variant	0	0	0	0	0.0172943	0	0	0.0398273	no
NSP1	snp	585	T	G	p.Leu107Arg	L107R	missense_variant	0	0.0128755	0	0	0	0	0	0	no
NSP1	snp	586	T	C	p.Leu107Leu	L107L	synonymous_variant	0	0	0.343904	0.123944	0.0188285	0	0	0	no
NSP1	snp	616	T	C	p.Ala117Ala	A117A	synonymous_variant	0	0	0	0	0	0	0.0648202	0	no
NSP1	snp	641	A	G	p.Asn126Asp	N126D	missense_variant	0	0	0	0	0	0.0472778	0	0	no
NSP1	snp	644	G	A	p.Gly127Ser	G127S	missense_variant	0	0	0	0	0.510588	0.522326	0.300285	0.257425	no
NSP1	snp	658	T	C	p.Ala131Ala	A131A	synonymous_variant	0.0133792	0.0198915	0.0109154	0	0	0	0.0165654	0.0136245	no
NSP1	snp	658	T	G	p.Ala131Ala	A131A	synonymous_variant	0	0.0424028	0.012663	0.0105123	0	0	0.0104639	0.0109473	no
NSP1	snp	659	G	A	p.Gly132Ser	G132S	missense_variant	0	0	0	0	0	0	0.0126197	0	no
NSP1	snp	661	T	C	p.Gly132Gly	G132G	synonymous_variant	0	0	0	0	0	0	0	0.0106885	no
NSP1	snp	666	A	G	p.His134Arg	H134R	missense_variant	0	0	0	0	0	0.0111781	0	0	no
NSP1	snp	697	C	T	p.Asp144Asp	D144D	synonymous_variant	0	0	0	0.073392	0	0	0	0	no
NSP1	snp	699	T	C	p.Leu145Ser	L145S	missense_variant	0	0	0.0303048	0	0	0	0	0	no
NSP1	snp	703	C	T	p.Gly146Gly	G146G	synonymous_variant	0	0	0	0	0	0.0148162	0	0.0120706	no
NSP1	snp	711	T	C	p.Leu149Pro	L149P	missense_variant	0	0	0	0	0.0114202	0	0	0	no
NSP1	snp	715	C	T	p.Gly150Gly	G150G	synonymous_variant	0	0.0170807	0	0	0	0	0	0	no
NSP1	snp	716	A	G	p.Thr151Ala	T151A	missense_variant	0	0.0308166	0	0	0	0	0	0	no
NSP1	snp	722	C	T	p.Pro153Ser	P153S	missense_variant	0	0.0338505	0	0	0	0	0	0	no
NSP1	snp	727	T	C	p.Tyr154Tyr	Y154Y	synonymous_variant	0	0	0	0	0.0272848	0.017657	0	0	no
NSP1	snp	746	T	C	p.Trp161Arg	W161R	missense_variant	0	0	0	0.0823005	0	0	0	0.0101574	no
NSP1	snp	750	A	G	p.Asn162Ser	N162S	missense_variant	0	0.0114504	0	0	0	0	0	0	no
NSP1	snp	751	C	T	p.Asn162Asn	N162N	synonymous_variant	0	0	0	0.0107894	0	0	0	0	no
NSP1	snp	763	C	T	p.Ser166Ser	S166S	synonymous_variant	0	0.015748	0	0	0	0	0	0	no
NSP1	snp	770	G	A	p.Val169Ile	V169I	missense_variant	0	0	0.0104787	0	0	0	0	0	no
NSP1	snp	772	T	C	p.Val169Val	V169V	synonymous_variant	0	0	0	0	0	0.0234056	0	0	no
NSP1	snp	782	C	T	p.Leu173Phe	L173F	missense_variant	0	0	0.0109586	0	0	0	0	0	no
NSP1	snp	792	A	G	p.Glu176Gly	E176G	missense_variant	0	0	0.090058	0.639132	0.010659	0	0	0	no
NSP1	snp	800	G	A	p.Gly179Arg	G179R	missense_variant	0	0	0	0.0188367	0	0	0	0	no
NSP2	snp	817	C	T	p.Arg4Arg	R4R	synonymous_variant	0	0	0	0	0.0118782	0.0118496	0	0	no
NSP2	snp	849	G	C	p.Gly15Ala	G15A	missense_variant	0	0.0101781	0	0	0	0	0	0	no
NSP2	snp	854	C	T	p.Pro17Ser	P17S	missense_variant	0	0	0	0	0.0197965	0.0103093	0	0	no
NSP2	snp	861	A	G	p.Glu19Gly	E19G	missense_variant	0	0.0106195	0	0	0	0	0	0	no
NSP2	snp	904	C	T	p.Cys33Cys	C33C	synonymous_variant	0	0	0	0	0.0181404	0.0208852	0	0	no
NSP2	snp	906	C	T	p.Thr34Ile	T34I	missense_variant	0	0	0	0	0	0	0	0.0119471	no
NSP2	snp	907	T	C	p.Thr34Thr	T34T	synonymous_variant	0	0	0	0.0365637	0	0	0	0	no
NSP2	snp	914	G	A	p.Glu37Lys	E37K	missense_variant	0	0.0119427	0	0	0	0	0	0	no
NSP2	snp	926	T	C	p.Phe41Leu	F41L	missense_variant	0	0.0128205	0	0	0	0	0	0	no
NSP2	snp	934	C	T	p.Asp43Asp	D43D	synonymous_variant	0	0	0	0	0.0151354	0.0143632	0	0	no
NSP2	snp	936	C	T	p.Thr44Ile	T44I	missense_variant	0	0	0	0	0	0.0103325	0	0	no
NSP2	snp	938	A	G	p.Lys45Glu	K45E	missense_variant	0	0	0	0.100362	0	0	0	0	no
NSP2	snp	959	C	T	p.Arg52Cys	R52C	missense_variant	0	0.0255363	0	0	0	0	0	0	no
NSP2	snp	968	G	A	p.Glu55Lys	E55K	missense_variant	0	0	0	0	0.173429	0.209834	0.499949	0.43976	no
NSP2	snp	988	C	T	p.Tyr61Tyr	Y61Y	synonymous_variant	0	0.0122502	0	0	0	0	0	0	no
NSP2	snp	991	G	A	p.Thr62Thr	T62T	synonymous_variant	0	0	0.08957	0	0	0	0	0	no
NSP2	snp	1018	G	A	p.Leu71Leu	L71L	synonymous_variant	0	0	0.317245	0	0	0	0	0	no
NSP2	snp	1027	T	C	p.Pro74Pro	P74P	synonymous_variant	0	0	0	0	0	0	0.110317	0.0144699	no
NSP2	snp	1031	G	T	p.Glu76*	E76*	stop_gained	0	0.0182815	0	0	0	0	0	0	no
NSP2	snp	1042	G	A	p.Leu79Leu	L79L	synonymous_variant	0	0.0251337	0	0	0	0	0	0	no
NSP2	snp	1043	G	A	p.Ala80Thr	A80T	missense_variant	0	0.0112721	0	0	0	0	0	0	no
NSP2	snp	1044	C	T	p.Ala80Val	A80V	missense_variant	0	0	0	0.0185515	0	0	0	0	no
NSP2	snp	1045	A	G	p.Ala80Ala	A80A	synonymous_variant	0.0174489	0.0268306	0.0132771	0	0.0162103	0.0148182	0.01241	0.0144455	no
NSP2	snp	1065	A	G	p.Asn87Ser	N87S	missense_variant	0	0	0	0	0	0.0128804	0	0	no
NSP2	snp	1066	T	G	p.Asn87Lys	N87K	missense_variant	0	0.0111896	0	0	0	0	0	0	no
NSP2	snp	1066	T	C	p.Asn87Asn	N87N	synonymous_variant	0.0209126	0	0.0189438	0.0185231	0.0211093	0.0255415	0.0219557	0.0263137	no
NSP2	snp	1071	A	G	p.Glu89Gly	E89G	missense_variant	0.0188811	0.0154242	0.0210996	0.0160596	0.0167607	0.0204701	0.0212538	0.0215521	no
NSP2	snp	1091	C	T	p.Pro96Ser	P96S	missense_variant	0.0164721	0	0	0	0	0	0	0	no
NSP2	snp	1112	A	G	p.Thr103Ala	T103A	missense_variant	0	0.0110701	0	0	0	0	0	0	no
NSP2	snp	1123	A	G	p.Pro106Pro	P106P	synonymous_variant	0	0	0	0	0	0.0254634	0	0	no
NSP2	snp	1138	A	G	p.Lys111Lys	K111K	synonymous_variant	0	0	0	0	0	0.0175976	0	0	no
NSP2	snp	1143	T	C	p.Leu113Pro	L113P	missense_variant	0	0	0	0	0.0189526	0	0.0195437	0	no
NSP2	snp	1147	T	C	p.Asp114Asp	D114D	synonymous_variant	0	0	0	0	0.0497892	0.023717	0	0	no
NSP2	snp	1163	A	G	p.Ile120Val	I120V	missense_variant	0	0.0244514	0	0	0	0	0	0	no
NSP2	snp	1171	T	A	p.Ser122Ser	S122S	synonymous_variant	0	0.0401316	0	0	0	0	0	0	no
NSP2	snp	1175	T	A	p.Tyr124Asn	Y124N	missense_variant	0	0.0104895	0	0	0	0	0	0	no
NSP2	snp	1201	C	T	p.Cys132Cys	C132C	synonymous_variant	0	0	0	0	0.0128224	0.0138598	0.117325	0	no
NSP2	snp	1215	T	A	p.Leu137His	L137H	missense_variant	0	0.0134707	0	0	0	0	0	0	no
NSP2	snp	1217	T	A	p.Ser138Thr	S138T	missense_variant	0	0.0334421	0	0	0	0	0	0	no
NSP2	snp	1230	A	G	p.Lys142Arg	K142R	missense_variant	0	0	0	0	0.034403	0.0290824	0	0	no
NSP2	snp	1248	A	C	p.Glu148Ala	E148A	missense_variant	0	0	0.0615192	0	0	0	0	0	no
NSP2	snp	1252	T	C	p.Thr149Thr	T149T	synonymous_variant	0	0.0150235	0	0	0	0	0	0	no
NSP2	snp	1267	C	T	p.Gly154Gly	G154G	synonymous_variant	0	0	0.29017	0	0	0	0	0	no
NSP2	snp	1268	G	T	p.Asp155Tyr	D155Y	missense_variant	0	0.0181518	0	0	0	0	0	0	no
NSP2	snp	1279	A	G	p.Lys158Lys	K158K	synonymous_variant	0	0	0	0	0	0.0115196	0	0	no
NSP2	snp	1285	T	G	p.Thr160Thr	T160T	synonymous_variant	0	0.013535	0	0	0	0	0	0	no
NSP2	snp	1290	A	G	p.Glu162Gly	E162G	missense_variant	0	0	0.666429	0.144572	0	0	0	0	no
NSP2	snp	1300	C	T	p.Gly165Gly	G165G	synonymous_variant	0	0	0.0157599	0	0	0	0	0	no
NSP2	snp	1328	A	G	p.Thr175Ala	T175A	missense_variant	0	0.013899	0	0	0	0	0	0	no
NSP2	snp	1343	T	C	p.Leu180Leu	L180L	synonymous_variant	0	0	0	0	0	0	0.483059	0	no
NSP2	snp	1348	C	T	p.Pro181Pro	P181P	synonymous_variant	0	0	0.234531	0.250555	0.0108936	0	0	0	no
NSP2	snp	1351	A	G	p.Gln182Gln	Q182Q	synonymous_variant	0	0.021148	0	0	0	0	0	0	no
NSP2	snp	1356	C	T	p.Ala184Val	A184V	missense_variant	0	0.0121304	0	0	0	0	0	0	no
NSP2	snp	1358	G	A	p.Val185Ile	V185I	missense_variant	0	0.0171206	0	0	0	0	0	0	no
NSP2	snp	1368	T	C	p.Ile188Thr	I188T	missense_variant	0	0	0	0	0	0	0	0.0154456	no
NSP2	snp	1369	T	C	p.Ile188Ile	I188I	synonymous_variant	0	0.0994575	0	0	0	0	0	0	no
NSP2	snp	1380	C	G	p.Ala192Gly	A192G	missense_variant	0	0.0333651	0	0	0	0	0	0	no
NSP2	snp	1387	C	T	p.His194His	H194H	synonymous_variant	0	0	0	0.0508567	0	0	0	0	no
NSP2	snp	1392	C	T	p.Ser196Leu	S196L	missense_variant	0	0.0314136	0	0	0	0	0	0	no
NSP2	snp	1406	G	A	p.Glu201Lys	E201K	missense_variant	0	0.017192	0	0	0	0	0	0	no
NSP2	snp	1407	A	G	p.Glu201Gly	E201G	missense_variant	0	0	0.0173222	0.0958199	0	0	0	0	no
NSP2	snp	1413	G	A	p.Ser203Asn	S203N	missense_variant	0	0	0	0	0	0	0	0.216194	no
NSP2	snp	1419	C	T	p.Ala205Val	A205V	missense_variant	0	0.0146771	0	0	0	0	0	0	no
NSP2	snp	1424	T	C	p.Tyr207His	Y207H	missense_variant	0	0.0254777	0	0	0	0	0	0	no
NSP2	snp	1424	T	A	p.Tyr207Asn	Y207N	missense_variant	0	0.0242347	0	0	0	0	0	0	no
NSP2	snp	1442	T	A	p.Leu213Met	L213M	missense_variant	0	0.0218659	0.0183551	0.0187716	0.0106918	0.0102063	0.0124774	0.0176554	no
NSP2	snp	1442	T	G	p.Leu213Val	L213V	missense_variant	0.0226873	0	0.0267149	0.0256237	0.0123483	0.0148148	0.0142599	0.0250569	no
NSP2	snp	1445	A	T	p.Lys214*	K214*	stop_gained	0	0.0234604	0	0	0	0	0	0	no
NSP2	snp	1445	A	G	p.Lys214Glu	K214E	missense_variant	0	0	0	0.0169907	0	0	0	0	no
NSP2	snp	1463	G	A	p.Gly220Ser	G220S	missense_variant	0	0	0	0.0283668	0	0	0	0	no
NSP2	snp	1483	T	C	p.Phe226Phe	F226F	synonymous_variant	0	0.0426036	0	0	0	0	0	0	no
NSP2	snp	1495	G	A	p.Val230Val	V230V	synonymous_variant	0	0	0	0	0.0150854	0.0138111	0	0	no
NSP2	snp	1554	A	G	p.Asn250Ser	N250S	missense_variant	0	0.0146163	0	0	0	0	0	0	no
NSP2	snp	1562	T	C	p.Cys253Arg	C253R	missense_variant	0	0	0.01096	0	0	0	0	0	no
NSP2	snp	1567	C	T	p.Asn254Asn	N254N	synonymous_variant	0	0	0	0	0	0.011477	0	0.188245	no
NSP2	snp	1577	G	A	p.Val258Ile	V258I	missense_variant	0	0	0	0	0.0154297	0	0	0	no
NSP2	snp	1582	T	C	p.Val259Val	V259V	synonymous_variant	0	0.0287582	0	0	0	0	0	0	no
NSP2	snp	1603	T	C	p.Leu266Leu	L266L	synonymous_variant	0	0.0149573	0	0	0	0	0	0	no
NSP2	snp	1609	C	T	p.Asp268Asp	D268D	synonymous_variant	0	0	0.266372	0	0.0102482	0.0166748	0	0	no
NSP2	snp	1615	T	C	p.Leu270Leu	L270L	synonymous_variant	0	0	0	0	0	0	0	0.0316527	no
NSP2	snp	1618	T	C	p.Leu271Leu	L271L	synonymous_variant	0	0	0	0	0.0319174	0.0555135	0.0463962	0	no
NSP2	snp	1629	A	G	p.Gln275Arg	Q275R	missense_variant	0	0.0171625	0	0	0	0	0	0	no
NSP2	snp	1639	A	G	p.Lys278Lys	K278K	synonymous_variant	0	0.0612022	0	0	0	0	0	0	no
NSP2	snp	1641	T	C	p.Val279Ala	V279A	missense_variant	0	0	0	0	0.0118821	0	0	0	no
NSP2	snp	1648	C	T	p.Ile281Ile	I281I	synonymous_variant	0	0	0	0	0.013161	0	0.0643621	0	no
NSP2	snp	1677	A	G	p.Glu291Gly	E291G	missense_variant	0	0	0	0	0.0206602	0.0508652	0	0	no
NSP2	snp	1682	A	G	p.Ile293Val	I293V	missense_variant	0	0	0	0	0	0	0.0654539	0	no
NSP2	snp	1683	T	C	p.Ile293Thr	I293T	missense_variant	0	0.0226804	0	0	0	0	0	0	no
NSP2	snp	1698	C	T	p.Ala298Val	A298V	missense_variant	0	0.0177717	0	0	0	0	0	0	no
NSP2	snp	1708	T	C	p.Ser301Ser	S301S	synonymous_variant	0	0	0	0.0225469	0	0	0	0	no
NSP2	snp	1712	T	C	p.Ser303Pro	S303P	missense_variant	0	0.0715278	0	0	0	0	0	0	no
NSP2	snp	1729	G	A	p.Val308Val	V308V	synonymous_variant	0	0.0214656	0	0	0	0	0	0	no
NSP2	snp	1734	C	T	p.Thr310Ile	T310I	missense_variant	0	0.0122449	0	0	0	0	0	0	no
NSP2	snp	1744	T	G	p.Gly313Gly	G313G	synonymous_variant	0	0.0100604	0	0	0	0	0	0	no
NSP2	snp	1755	A	G	p.Lys317Arg	K317R	missense_variant	0	0.0406977	0	0	0	0	0	0	no
NSP2	snp	1767	A	G	p.Gln321Arg	Q321R	missense_variant	0	0	0	0	0.0100276	0	0	0	no
NSP2	snp	1768	A	G	p.Gln321Gln	Q321Q	synonymous_variant	0	0	0	0	0.0197648	0.0467949	0	0	no
NSP2	snp	1772	G	A	p.Val323Ile	V323I	missense_variant	0	0	0	0	0.0112745	0	0	0	no
NSP2	snp	1777	A	G	p.Glu324Glu	E324E	synonymous_variant	0	0	0.0848338	0	0	0	0	0	no
NSP2	snp	1781	T	C	p.Cys326Arg	C326R	missense_variant	0	0	0	0	0	0.0120836	0	0	no
NSP2	snp	1783	T	C	p.Cys326Cys	C326C	synonymous_variant	0	0.0403727	0	0	0	0	0	0	no
NSP2	snp	1810	A	G	p.Lys335Lys	K335K	synonymous_variant	0	0	0.032697	0	0	0	0	0	no
NSP2	snp	1818	A	G	p.Lys338Arg	K338R	missense_variant	0	0	0	0	0.0141183	0	0	0	no
NSP2	snp	1819	A	G	p.Lys338Lys	K338K	synonymous_variant	0	0	0	0	0	0	0	0.353212	no
NSP2	snp	1822	T	G	p.Gly339Gly	G339G	synonymous_variant	0	0	0	0	0.0197558	0	0	0	no
NSP2	snp	1842	A	G	p.Gln346Arg	Q346R	missense_variant	0	0	0.0137561	0	0	0	0	0	no
NSP2	snp	1844	A	G	p.Lys347Glu	K347E	missense_variant	0	0	0.0106047	0	0	0	0	0	no
NSP2	snp	1863	T	C	p.Leu353Pro	L353P	missense_variant	0	0.0211921	0	0	0	0	0	0	no
NSP2	snp	1869	C	T	p.Ala355Val	A355V	missense_variant	0	0	0	0	0.0328189	0	0	0	no
NSP2	snp	1879	A	G	p.Ser358Ser	S358S	synonymous_variant	0	0	0.0103534	0	0	0	0	0	no
NSP2	snp	1886	G	A	p.Ala361Thr	A361T	missense_variant	0	0.0165563	0	0	0	0	0	0	no
NSP2	snp	1889	C	T	p.Arg362Cys	R362C	missense_variant	0	0	0.589597	0.133146	0	0	0	0	no
NSP2	snp	1909	C	T	p.Phe368Phe	F368F	synonymous_variant	0	0.0219436	0	0	0	0	0	0	no
NSP2	snp	1918	T	C	p.Thr371Thr	T371T	synonymous_variant	0	0	0	0	0	0	0	0.0646975	no
NSP2	snp	1921	T	C	p.Leu372Leu	L372L	synonymous_variant	0	0	0	0	0.0134321	0.0118424	0.0656471	0	no
NSP2	snp	1922	G	A	p.Glu373Lys	E373K	missense_variant	0	0	0	0	0.0216086	0.0300636	0	0	no
NSP2	snp	1927	T	C	p.Thr374Thr	T374T	synonymous_variant	0	0	0.036008	0	0	0	0	0	no
NSP2	snp	1932	A	G	p.Gln376Arg	Q376R	missense_variant	0	0.0190024	0	0	0	0	0	0	no
NSP2	snp	1934	A	G	p.Asn377Asp	N377D	missense_variant	0	0	0	0	0.0104712	0	0	0	no
NSP2	snp	1942	G	A	p.Val379Val	V379V	synonymous_variant	0	0	0.0322239	0.118785	0	0	0	0.155482	no
NSP2	snp	1951	A	G	p.Leu382Leu	L382L	synonymous_variant	0	0	0.285983	0.241154	0	0	0	0	no
NSP2	snp	1956	A	G	p.Lys384Arg	K384R	missense_variant	0	0.0266413	0	0	0	0	0	0	no
NSP2	snp	1971	T	C	p.Ile389Thr	I389T	missense_variant	0	0	0	0	0.0381581	0.0286494	0	0	no
NSP2	snp	1989	A	G	p.Gln395Arg	Q395R	missense_variant	0	0	0	0	0.0115987	0	0	0.0667305	no
NSP2	snp	1997	C	T	p.Leu398Leu	L398L	synonymous_variant	0	0.035468	0	0	0	0	0	0	no
NSP2	snp	1998	T	C	p.Leu398Pro	L398P	missense_variant	0	0.0260708	0	0.0118562	0	0	0	0	no
NSP2	snp	2043	A	T	p.Asn413Ile	N413I	missense_variant	0	0.017192	0	0	0	0	0	0	no
NSP2	snp	2044	C	T	p.Asn413Asn	N413N	synonymous_variant	0	0	0	0	0	0.0816658	0	0	no
NSP2	snp	2050	A	G	p.Leu415Leu	L415L	synonymous_variant	0	0.024839	0	0	0	0	0	0	no
NSP2	snp	2054	G	T	p.Val417Leu	V417L	missense_variant	0	0.016791	0	0	0	0	0	0	no
NSP2	snp	2063	T	A	p.Tyr420Asn	Y420N	missense_variant	0	0.0105566	0	0	0	0	0	0	no
NSP2	snp	2066	A	G	p.Ile421Val	I421V	missense_variant	0	0	0	0	0.036157	0.0287425	0	0	no
NSP2	snp	2070	C	T	p.Thr422Ile	T422I	missense_variant	0	0	0	0	0.0184092	0.0217504	0	0	no
NSP2	snp	2077	T	G	p.Gly424Gly	G424G	synonymous_variant	0	0.0113122	0	0	0	0	0	0	no
NSP2	snp	2089	G	A	p.Leu428Leu	L428L	synonymous_variant	0	0	0.139367	0	0	0	0	0	no
NSP2	snp	2091	C	T	p.Thr429Ile	T429I	missense_variant	0	0.0217391	0	0	0	0	0	0	no
NSP2	snp	2110	C	T	p.Asn435Asn	N435N	synonymous_variant	0	0.0345286	0	0	0	0	0	0	no
NSP2	snp	2116	T	C	p.Phe437Phe	F437F	synonymous_variant	0	0.0140845	0	0	0	0	0	0	no
NSP2	snp	2118	G	C	p.Gly438Ala	G438A	missense_variant	0	0.0105263	0	0	0	0	0	0	no
NSP2	snp	2130	A	G	p.Glu442Gly	E442G	missense_variant	0	0.0592194	0	0	0	0	0	0	no
NSP2	snp	2139	A	G	p.Lys445Arg	K445R	missense_variant	0	0	0	0	0	0.0167271	0	0.202689	no
NSP2	snp	2145	T	C	p.Val447Ala	V447A	missense_variant	0	0.0174129	0	0	0	0	0	0	no
NSP2	snp	2178	G	C	p.Gly458Ala	G458A	missense_variant	0	0.0203046	0	0	0	0	0	0	no
NSP2	snp	2188	T	C	p.Phe461Phe	F461F	synonymous_variant	0	0	0	0	0	0	0	0.0953631	no
NSP2	snp	2200	T	C	p.Gly465Gly	G465G	synonymous_variant	0	0.0422535	0	0	0	0	0	0	no
NSP2	snp	2217	T	C	p.Phe471Ser	F471S	missense_variant	0	0.0218103	0	0	0	0	0	0	no
NSP2	snp	2226	C	T	p.Thr474Ile	T474I	missense_variant	0	0.0240175	0	0	0	0	0	0	no
NSP2	snp	2229	G	A	p.Cys475Tyr	C475Y	missense_variant	0	0	0.499655	0.0888932	0.0107811	0	0	0	no
NSP2	snp	2231	G	A	p.Ala476Thr	A476T	missense_variant	0	0	0	0	0.017071	0	0	0	no
NSP2	snp	2235	G	A	p.Cys477Tyr	C477Y	missense_variant	0	0.0483193	0	0	0	0	0	0	no
NSP2	snp	2238	A	G	p.Glu478Gly	E478G	missense_variant	0	0.0141844	0	0	0	0	0	0	no
NSP2	snp	2253	A	G	p.Gln483Arg	Q483R	missense_variant	0	0.0194553	0	0	0	0	0	0	no
NSP2	snp	2261	A	G	p.Thr486Ala	T486A	missense_variant	0	0	0.0125048	0	0	0	0	0	no
NSP2	snp	2265	G	A	p.Cys487Tyr	C487Y	missense_variant	0	0.0100223	0	0	0.011956	0.0155317	0	0	no
NSP2	snp	2276	A	G	p.Ile491Val	I491V	missense_variant	0	0.0157699	0	0	0.0349702	0.0234029	0	0	no
NSP2	snp	2278	T	C	p.Ile491Ile	I491I	synonymous_variant	0	0.0135379	0	0	0	0	0	0	no
NSP2	snp	2288	G	A	p.Val495Ile	V495I	missense_variant	0	0	0	0	0	0	0.27985	0.188252	no
NSP2	snp	2289	T	C	p.Val495Ala	V495A	missense_variant	0	0	0	0	0.213658	0.232258	0	0	no
NSP2	snp	2296	A	G	p.Thr497Thr	T497T	synonymous_variant	0	0	0.0106215	0	0	0	0	0	no
NSP2	snp	2300	T	C	p.Phe499Leu	F499L	missense_variant	0	0	0	0.0100651	0	0	0	0	no
NSP2	snp	2304	A	G	p.Lys500Arg	K500R	missense_variant	0	0	0	0	0.0559572	0.02528	0	0	no
NSP2	snp	2334	C	T	p.Ala510Val	A510V	missense_variant	0	0	0.48945	0.083068	0	0	0	0	no
NSP2	snp	2338	C	T	p.Asp511Asp	D511D	synonymous_variant	0	0.0230978	0	0	0	0	0	0	no
NSP2	snp	2355	G	A	p.Gly517Glu	G517E	missense_variant	0	0.0136808	0	0	0	0	0	0	no
NSP2	snp	2363	C	T	p.Leu520Phe	L520F	missense_variant	0	0.018159	0	0	0	0	0	0	no
NSP2	snp	2377	T	C	p.Asn524Asn	N524N	synonymous_variant	0	0	0	0	0.0120753	0	0	0	no
NSP2	snp	2393	G	T	p.Val530Phe	V530F	missense_variant	0	0.0174216	0	0	0	0	0	0	no
NSP2	snp	2401	C	T	p.His532His	H532H	synonymous_variant	0	0	0	0	0.0570565	0.028024	0	0	no
NSP2	snp	2436	G	A	p.Arg544Lys	R544K	missense_variant	0	0.0451977	0	0	0	0	0	0	no
NSP2	snp	2467	A	G	p.Lys554Lys	K554K	synonymous_variant	0	0	0	0	0	0.0151075	0	0	no
NSP2	snp	2472	C	G	p.Pro556Arg	P556R	missense_variant	0	0.0201875	0	0	0	0	0	0	no
NSP2	snp	2473	A	G	p.Pro556Pro	P556P	synonymous_variant	0.0139594	0.0102941	0.0149888	0.0111428	0.0138604	0.0145161	0.0211339	0.0146705	no
NSP2	snp	2474	A	G	p.Lys557Glu	K557E	missense_variant	0	0	0	0	0.0160063	0	0	0	no
NSP2	snp	2475	A	G	p.Lys557Arg	K557R	missense_variant	0	0.0247093	0	0	0	0	0	0	no
NSP2	snp	2501	A	T	p.Thr566Ser	T566S	missense_variant	0	0.0123057	0	0	0	0	0	0	no
NSP2	snp	2515	A	G	p.Glu570Glu	E570E	synonymous_variant	0	0	0	0.397043	0	0	0	0	no
NSP2	snp	2539	G	A	p.Leu578Leu	L578L	synonymous_variant	0	0	0	0	0	0.015896	0	0	no
NSP2	snp	2563	A	G	p.Leu586Leu	L586L	synonymous_variant	0	0	0	0	0.0143901	0.0222683	0	0	no
NSP2	snp	2568	A	G	p.Gln588Arg	Q588R	missense_variant	0	0.0104803	0	0	0	0	0	0	no
NSP2	snp	2572	T	C	p.Pro589Pro	P589P	synonymous_variant	0	0	0.0106865	0	0	0	0	0	no
NSP2	snp	2574	C	T	p.Thr590Ile	T590I	missense_variant	0	0.0104803	0	0	0	0	0	0	no
NSP2	snp	2575	T	C	p.Thr590Thr	T590T	synonymous_variant	0	0	0.0140313	0	0	0	0	0	no
NSP2	snp	2579	G	A	p.Glu592Lys	E592K	missense_variant	0	0	0	0	0	0	0.0288101	0	no
NSP2	snp	2610	C	T	p.Pro602Leu	P602L	missense_variant	0	0	0	0	0	0	0	0.0305713	no
NSP2	snp	2623	C	T	p.Asn606Asn	N606N	synonymous_variant	0	0.0479042	0	0	0	0	0	0	no
NSP2	snp	2643	T	C	p.Ile613Thr	I613T	missense_variant	0	0.0192308	0	0	0	0	0	0	no
NSP2	snp	2650	C	T	p.Asp615Asp	D615D	synonymous_variant	0	0.0121951	0	0	0	0	0	0	no
NSP2	snp	2651	A	G	p.Thr616Ala	T616A	missense_variant	0	0	0.0121253	0	0	0	0	0	no
NSP2	snp	2652	C	T	p.Thr616Ile	T616I	missense_variant	0	0	0	0	0.010014	0.0196742	0	0	no
NSP2	snp	2655	A	G	p.Glu617Gly	E617G	missense_variant	0	0.0223325	0	0	0	0	0	0	no
NSP2	snp	2667	C	T	p.Ala621Val	A621V	missense_variant	0	0	0	0	0	0	0.0646298	0	no
NSP2	snp	2668	C	A	p.Ala621Ala	A621A	synonymous_variant	0	0.0130933	0	0	0	0	0	0	no
NSP2	snp	2672	G	A	p.Ala623Thr	A623T	missense_variant	0	0	0	0	0	0.0116167	0	0	no
NSP2	snp	2677	T	A	p.Pro624Pro	P624P	synonymous_variant	0	0.0175781	0	0	0	0	0	0	no
NSP2	snp	2691	C	T	p.Thr629Ile	T629I	missense_variant	0	0.0229885	0	0	0	0	0	0	no
NSP2	snp	2694	A	G	p.Asn630Ser	N630S	missense_variant	0	0	0.0985027	0.627399	0	0	0	0	no
NSP2	snp	2695	C	T	p.Asn630Asn	N630N	synonymous_variant	0	0.0186741	0	0	0	0	0	0	no
NSP2	snp	2713	A	G	p.Lys636Lys	K636K	synonymous_variant	0	0	0.993642	0.992631	0.0194747	0.0111474	0	0	no
NSP3	snp	2725	A	G	p.Pro2Pro	P2P	synonymous_variant	0	0	0	0	0.0149459	0	0	0	no
NSP3	snp	2740	T	C	p.Phe7Phe	F7F	synonymous_variant	0	0	0	0	0.0585337	0.0721937	0.0215716	0.466595	no
NSP3	snp	2755	G	A	p.Val12Val	V12V	synonymous_variant	0	0.0119048	0	0	0	0	0	0	no
NSP3	snp	2761	A	G	p.Glu14Glu	E14E	synonymous_variant	0	0.0127953	0	0	0	0	0	0	no
NSP3	snp	2766	A	G	p.Gln16Arg	Q16R	missense_variant	0	0.0264271	0	0	0	0	0.0124242	0	no
NSP3	snp	2773	C	T	p.Tyr18Tyr	Y18Y	synonymous_variant	0	0	0	0	0.0135167	0.0236478	0	0	no
NSP3	snp	2783	A	G	p.Asn22Asp	N22D	missense_variant	0	0	0	0	0.0100263	0	0	0	no
NSP3	snp	2790	C	T	p.Thr24Ile	T24I	missense_variant	0	0	0	0	0	0.026699	0	0	no
NSP3	snp	2813	G	A	p.Asp32Asn	D32N	missense_variant	0	0	0	0	0	0.0140882	0	0	no
NSP3	snp	2816	A	G	p.Lys33Glu	K33E	missense_variant	0	0	0.250315	0.0583186	0	0	0	0	no
NSP3	snp	2824	T	C	p.Leu35Leu	L35L	synonymous_variant	0	0.0193861	0	0	0	0	0	0	no
NSP3	snp	2827	T	C	p.Asn36Asn	N36N	synonymous_variant	0	0	0	0.0194156	0	0	0	0	no
NSP3	snp	2832	A	G	p.Lys38Arg	K38R	missense_variant	0	0.0206677	0	0	0	0	0	0	no
NSP3	snp	2833	G	T	p.Lys38Asn	K38N	missense_variant	0	0.0254098	0	0	0	0	0	0	no
NSP3	snp	2837	T	C	p.Ser40Pro	S40P	missense_variant	0	0	0	0	0	0.0198492	0	0	no
NSP3	snp	2840	G	A	p.Ala41Thr	A41T	missense_variant	0	0	0	0	0.0103415	0	0	0	no
NSP3	snp	2843	T	A	p.Tyr42Asn	Y42N	missense_variant	0	0.0463138	0	0	0	0	0	0	no
NSP3	snp	2851	T	C	p.Val44Val	V44V	synonymous_variant	0	0	0	0	0.0111475	0	0	0	no
NSP3	snp	2867	G	A	p.Val50Ile	V50I	missense_variant	0	0	0	0	0.0105897	0.0126859	0	0	no
NSP3	snp	2869	A	G	p.Val50Val	V50V	synonymous_variant	0	0.0124902	0	0	0	0	0	0	no
NSP3	snp	2869	A	T	p.Val50Val	V50V	synonymous_variant	0	0.0239198	0	0	0	0	0	0	no
NSP3	snp	2882	T	C	p.Cys55Arg	C55R	missense_variant	0	0	0	0	0.016591	0	0	0	no
NSP3	snp	2883	G	T	p.Cys55Phe	C55F	missense_variant	0	0.016881	0	0	0	0	0	0	no
NSP3	snp	2883	G	A	p.Cys55Tyr	C55Y	missense_variant	0	0	0	0	0	0.0141142	0	0	no
NSP3	snp	2885	G	A	p.Val56Ile	V56I	missense_variant	0	0	0.0140935	0	0	0	0	0	no
NSP3	snp	2886	T	C	p.Val56Ala	V56A	missense_variant	0	0	0	0	0	0.0111018	0	0	no
NSP3	snp	2892	C	T	p.Ala58Val	A58V	missense_variant	0	0	0.118143	0	0	0	0	0	no
NSP3	snp	2896	T	C	p.Asp59Asp	D59D	synonymous_variant	0	0	0	0	0.0122371	0.0148386	0	0	no
NSP3	snp	2898	C	T	p.Ala60Val	A60V	missense_variant	0	0	0	0	0.0126153	0.0156622	0	0.374253	no
NSP3	snp	2911	T	C	p.Thr64Thr	T64T	synonymous_variant	0	0	0	0	0.0178967	0.0149167	0	0	no
NSP3	snp	2917	A	G	p.Gln66Gln	Q66Q	synonymous_variant	0	0	0	0	0	0.0123408	0	0	no
NSP3	snp	2921	G	A	p.Val68Ile	V68I	missense_variant	0	0	0	0	0.0554268	0.0203958	0	0	no
NSP3	snp	2929	A	G	p.Glu70Glu	E70E	synonymous_variant	0	0.014975	0	0	0	0	0	0	no
NSP3	snp	2933	C	T	p.Leu72Phe	L72F	missense_variant	0	0.0229479	0	0	0	0	0	0	no
NSP3	snp	2943	T	C	p.Leu75Pro	L75P	missense_variant	0	0.026738	0	0	0	0	0	0	no
NSP3	snp	2944	G	A	p.Leu75Leu	L75L	synonymous_variant	0	0	0.0109629	0	0	0	0	0	no
NSP3	snp	2957	G	C	p.Asp80His	D80H	missense_variant	0	0.0139535	0	0	0	0	0	0	no
NSP3	snp	2967	G	A	p.Ser83Asn	S83N	missense_variant	0	0.0262009	0	0	0	0	0	0	no
NSP3	snp	2971	G	A	p.Met84Ile	M84I	missense_variant	0	0.0502874	0	0	0	0	0	0	no
NSP3	snp	2973	C	T	p.Ala85Val	A85V	missense_variant	0	0.0945347	0	0	0	0	0.14728	0	no
NSP3	snp	2976	C	T	p.Thr86Ile	T86I	missense_variant	0	0.0249221	0	0	0	0	0	0	no
NSP3	snp	2978	T	C	p.Tyr87His	Y87H	missense_variant	0	0.0235479	0	0	0	0	0	0	no
NSP3	snp	2996	T	G	p.Ser93Ala	S93A	missense_variant	0	0.0271132	0	0	0	0	0	0	no
NSP3	snp	2998	T	C	p.Ser93Ser	S93S	synonymous_variant	0	0	0	0	0.013171	0.0143043	0	0	no
NSP3	snp	3002	G	A	p.Glu95Lys	E95K	missense_variant	0	0	0.0223556	0	0	0	0	0	no
NSP3	snp	3014	G	A	p.Ala99Thr	A99T	missense_variant	0	0	0	0	0	0	0	0.313941	no
NSP3	snp	3016	T	G	p.Ala99Ala	A99A	synonymous_variant	0.0153046	0	0.0132456	0.0119927	0.0127466	0.015	0.0167761	0	no
NSP3	snp	3016	T	A	p.Ala99Ala	A99A	synonymous_variant	0.010734	0.013468	0	0	0	0.0106717	0.0106422	0	no
NSP3	snp	3021	A	G	p.His101Arg	H101R	missense_variant	0	0	0	0	0	0	0	0.0328718	no
NSP3	snp	3051	A	G	p.Glu111Gly	E111G	missense_variant	0	0	0	0	0	0	0.0100067	0	no
NSP3	snp	3063	A	G	p.Glu115Gly	E115G	missense_variant	0	0	0.127904	0	0	0	0	0	no
NSP3	snp	3064	A	G	p.Glu115Glu	E115E	synonymous_variant	0	0.0183246	0	0	0	0	0	0	no
NSP3	snp	3074	G	A	p.Glu119Lys	E119K	missense_variant	0	0	0	0.0251395	0	0	0	0	no
NSP3	snp	3075	A	G	p.Glu119Gly	E119G	missense_variant	0	0	0.138909	0.621339	0	0	0	0	no
NSP3	snp	3082	A	G	p.Glu121Glu	E121E	synonymous_variant	0	0	0	0.0165332	0	0.0130862	0	0	no
NSP3	snp	3089	G	A	p.Glu124Lys	E124K	missense_variant	0	0.0204962	0	0	0	0	0	0	no
NSP3	snp	3095	T	C	p.Ser126Pro	S126P	missense_variant	0	0	0.995208	0.992993	0.0241518	0	0	0	no
NSP3	snp	3126	A	G	p.Asp136Gly	D136G	missense_variant	0	0.0144033	0	0	0	0	0	0	no
NSP3	snp	3133	A	G	p.Gln138Gln	Q138Q	synonymous_variant	0	0	0	0	0	0.0205761	0	0	no
NSP3	snp	3151	T	C	p.Phe144Phe	F144F	synonymous_variant	0	0	0	0	0	0.0102564	0	0.157041	no
NSP3	snp	3157	C	T	p.Ala146Ala	A146A	synonymous_variant	0	0.0180412	0	0	0.0123333	0	0	0	no
NSP3	snp	3165	C	T	p.Ala149Val	A149V	missense_variant	0	0	0	0	0.219446	0.214332	0	0	no
NSP3	snp	3167	G	A	p.Ala150Thr	A150T	missense_variant	0	0	0	0	0	0.0124098	0	0	no
NSP3	snp	3170	C	T	p.Leu151Phe	L151F	missense_variant	0	0	0	0.014295	0	0	0	0	no
NSP3	snp	3178	T	C	p.Pro153Pro	P153P	synonymous_variant	0	0	0	0.0248668	0	0	0	0	no
NSP3	snp	3184	A	G	p.Glu155Glu	E155E	synonymous_variant	0	0	0.0875385	0	0	0	0	0	no
NSP3	snp	3190	A	G	p.Gln157Gln	Q157Q	synonymous_variant	0	0	0	0	0	0	0.0374131	0	no
NSP3	snp	3193	A	G	p.Glu158Glu	E158E	synonymous_variant	0	0	0	0	0	0.0153075	0	0	no
NSP3	snp	3195	A	G	p.Glu159Gly	E159G	missense_variant	0	0.023175	0	0	0	0	0	0	no
NSP3	snp	3196	A	G	p.Glu159Glu	E159E	synonymous_variant	0	0	0.322656	0.0508847	0.0114737	0	0	0	no
NSP3	snp	3201	G	A	p.Trp161*	W161*	stop_gained	0	0.020202	0	0	0	0	0	0	no
NSP3	snp	3214	T	A	p.Asp165Glu	D165E	missense_variant	0	0.0234858	0	0	0	0	0	0	no
NSP3	snp	3222	A	G	p.Gln168Arg	Q168R	missense_variant	0	0.0300578	0	0	0	0	0	0	no
NSP3	snp	3223	A	G	p.Gln168Gln	Q168Q	synonymous_variant	0	0	0	0	0	0	0	0.0263877	no
NSP3	snp	3225	C	T	p.Thr169Ile	T169I	missense_variant	0	0	0	0	0.01708	0.0229436	0	0	no
NSP3	snp	3231	G	A	p.Gly171Asp	G171D	missense_variant	0	0	0	0	0.0139652	0.0153661	0	0	no
NSP3	snp	3235	A	G	p.Gln172Gln	Q172Q	synonymous_variant	0	0.0188014	0	0	0	0	0	0	no
NSP3	snp	3238	A	G	p.Gln173Gln	Q173Q	synonymous_variant	0	0	0	0	0	0.0104094	0	0	no
NSP3	snp	3241	C	T	p.Asp174Asp	D174D	synonymous_variant	0	0	0.136734	0.598539	0.0182678	0	0	0	no
NSP3	snp	3254	A	G	p.Asn179Asp	N179D	missense_variant	0	0	0	0	0.0314531	0.0281839	0.112807	0.026716	no
NSP3	snp	3264	C	T	p.Thr182Ile	T182I	missense_variant	0	0	0	0	0	0	0.41192	0	no
NSP3	snp	3277	A	G	p.Thr186Thr	T186T	synonymous_variant	0	0	0	0	0	0.0146505	0	0	no
NSP3	snp	3278	A	G	p.Ile187Val	I187V	missense_variant	0	0	0.124375	0.57527	0	0	0	0	no
NSP3	snp	3280	T	C	p.Ile187Ile	I187I	synonymous_variant	0	0	0	0	0.0128773	0	0	0.369584	no
NSP3	snp	3308	G	A	p.Glu197Lys	E197K	missense_variant	0	0	0	0	0	0	0	0.0264021	no
NSP3	snp	3313	T	C	p.Leu198Leu	L198L	synonymous_variant	0	0	0	0	0	0.016685	0	0	no
NSP3	snp	3319	A	G	p.Pro200Pro	P200P	synonymous_variant	0	0	0	0	0.0166948	0	0	0	no
NSP3	snp	3333	T	C	p.Ile205Thr	I205T	missense_variant	0	0.0650519	0	0	0	0	0	0	no
NSP3	snp	3335	G	A	p.Glu206Lys	E206K	missense_variant	0	0.029703	0	0	0	0	0	0	no
NSP3	snp	3337	A	G	p.Glu206Glu	E206E	synonymous_variant	0	0	0	0	0.0116822	0	0.360095	0.23174	no
NSP3	snp	3340	G	T	p.Val207Val	V207V	synonymous_variant	0	0.035461	0	0	0	0	0	0	no
NSP3	snp	3352	T	C	p.Ser211Ser	S211S	synonymous_variant	0	0.0170716	0	0	0	0	0	0	no
NSP3	snp	3354	G	A	p.Gly212Asp	G212D	missense_variant	0	0	0.0432613	0	0	0	0	0	no
NSP3	snp	3362	A	G	p.Lys215Glu	K215E	missense_variant	0	0	0	0	0	0	0	0.182782	no
NSP3	snp	3373	C	T	p.Asp218Asp	D218D	synonymous_variant	0	0	0.489163	0.331438	0	0	0	0	no
NSP3	snp	3377	G	A	p.Val220Ile	V220I	missense_variant	0	0	0.119875	0.557131	0	0	0	0	no
NSP3	snp	3393	C	T	p.Ala225Val	A225V	missense_variant	0	0	0	0	0.0136266	0	0	0	no
NSP3	snp	3397	C	T	p.Asp226Asp	D226D	synonymous_variant	0	0	0	0	0.0405297	0.0338481	0	0	no
NSP3	snp	3406	A	G	p.Glu229Glu	E229E	synonymous_variant	0	0	0.0186771	0.0204062	0	0	0	0	no
NSP3	snp	3429	C	T	p.Thr237Ile	T237I	missense_variant	0	0	0	0	0.0104252	0	0	0	no
NSP3	snp	3448	C	T	p.Ala243Ala	A243A	synonymous_variant	0	0.0115691	0	0.378903	0	0	0	0	no
NSP3	snp	3452	G	A	p.Val245Ile	V245I	missense_variant	0	0.017192	0	0	0.0129232	0.0155719	0	0	no
NSP3	snp	3466	T	C	p.His249His	H249H	synonymous_variant	0.0197522	0.0376266	0.0212688	0.0174715	0.0138787	0.0137184	0.0201364	0.0254743	no
NSP3	snp	3469	A	G	p.Gly250Gly	G250G	synonymous_variant	0	0	0.016389	0	0	0	0	0	no
NSP3	snp	3474	G	A	p.Gly252Asp	G252D	missense_variant	0	0.0164474	0	0	0	0	0	0	no
NSP3	snp	3477	T	C	p.Val253Ala	V253A	missense_variant	0	0.029148	0	0	0	0	0	0	no
NSP3	snp	3478	T	C	p.Val253Val	V253V	synonymous_variant	0	0	0	0	0.0212857	0.0175476	0.135732	0	no
NSP3	snp	3479	G	A	p.Ala254Thr	A254T	missense_variant	0	0.0636161	0	0	0	0	0	0	no
NSP3	snp	3485	G	C	p.Ala256Pro	A256P	missense_variant	0	0.0253165	0	0	0	0	0	0	no
NSP3	snp	3491	A	G	p.Asn258Asp	N258D	missense_variant	0	0.0321142	0	0	0	0	0	0	no
NSP3	snp	3507	A	G	p.Asn263Ser	N263S	missense_variant	0	0.0150198	0	0	0	0	0	0	no
NSP3	snp	3514	G	A	p.Met265Ile	M265I	missense_variant	0	0	0	0.0179819	0	0	0	0	no
NSP3	snp	3535	C	T	p.Tyr272Tyr	Y272Y	synonymous_variant	0	0.0185736	0.19105	0	0.0143786	0	0	0	no
NSP3	snp	3559	A	G	p.Lys280Lys	K280K	synonymous_variant	0	0	0.0245744	0.154418	0	0	0	0	no
NSP3	snp	3568	T	C	p.Gly283Gly	G283G	synonymous_variant	0	0	0	0	0.0171827	0	0	0	no
NSP3	snp	3569	A	G	p.Ser284Gly	S284G	missense_variant	0	0	0	0	0.048995	0.0511513	0	0	no
NSP3	snp	3575	G	A	p.Val286Ile	V286I	missense_variant	0	0	0	0	0.145181	0.134083	0.0379073	0.441855	no
NSP3	snp	3581	A	G	p.Ser288Gly	S288G	missense_variant	0	0	0	0.0317074	0	0	0	0	no
NSP3	snp	3583	C	T	p.Ser288Ser	S288S	synonymous_variant	0	0	0	0	0	0.0139908	0	0	no
NSP3	snp	3587	C	T	p.His290Tyr	H290Y	missense_variant	0	0.010219	0	0	0	0	0	0	no
NSP3	snp	3596	G	A	p.Ala293Thr	A293T	missense_variant	0	0	0.0218167	0	0	0	0	0	no
NSP3	snp	3601	A	G	p.Lys294Lys	K294K	synonymous_variant	0	0	0	0.0268726	0	0	0	0	no
NSP3	snp	3610	T	C	p.Leu297Leu	L297L	synonymous_variant	0	0	0.995922	0.993137	0.0114138	0	0	0	no
NSP3	snp	3626	A	G	p.Asn303Asp	N303D	missense_variant	0	0	0	0	0.0175064	0.0204615	0	0.182859	no
NSP3	snp	3629	G	A	p.Val304Ile	V304I	missense_variant	0	0	0	0	0	0.0130789	0	0	no
NSP3	snp	3640	T	C	p.Gly307Gly	G307G	synonymous_variant	0	0.0170604	0	0	0	0	0	0	no
NSP3	snp	3646	C	T	p.Asp309Asp	D309D	synonymous_variant	0	0.0515604	0	0	0	0	0	0	no
NSP3	snp	3664	T	C	p.Ser315Ser	S315S	synonymous_variant	0	0.0289436	0	0	0	0	0	0	no
NSP3	snp	3665	G	A	p.Ala316Thr	A316T	missense_variant	0	0.0193271	0	0	0	0	0	0	no
NSP3	snp	3688	C	T	p.His323His	H323H	synonymous_variant	0	0.0127055	0	0	0	0	0	0	no
NSP3	snp	3706	A	G	p.Pro329Pro	P329P	synonymous_variant	0	0.0345865	0	0	0	0	0	0	no
NSP3	snp	3709	A	G	p.Leu330Leu	L330L	synonymous_variant	0	0.0132193	0	0	0	0	0	0	no
NSP3	snp	3719	G	A	p.Gly334Ser	G334S	missense_variant	0	0	0	0	0.0153278	0	0	0	no
NSP3	snp	3774	G	A	p.Arg352His	R352H	missense_variant	0	0.0140296	0	0	0.126776	0.13368	0.0266259	0.399142	no
NSP3	snp	3780	A	G	p.Asn354Ser	N354S	missense_variant	0	0	0	0	0.0195788	0.0225534	0	0	no
NSP3	snp	3793	T	C	p.Ala358Ala	A358A	synonymous_variant	0	0.0560072	0	0	0	0	0	0	no
NSP3	snp	3797	T	C	p.Phe360Leu	F360L	missense_variant	0	0	0	0	0.0122078	0.0237504	0	0	no
NSP3	snp	3808	T	C	p.Asn363Asn	N363N	synonymous_variant	0	0	0	0	0	0.0108803	0	0	no
NSP3	snp	3814	T	C	p.Tyr365Tyr	Y365Y	synonymous_variant	0	0	0.132893	0.550912	0.011355	0	0	0	no
NSP3	snp	3817	C	T	p.Asp366Asp	D366D	synonymous_variant	0	0	0	0.0550626	0	0	0	0	no
NSP3	snp	3833	T	C	p.Phe372Leu	F372L	missense_variant	0	0	0	0	0.502485	0.434618	0.382241	0.260157	no
NSP3	snp	3844	G	A	p.Met375Ile	M375I	missense_variant	0	0	0	0	0	0	0.0453787	0	no
NSP3	snp	3862	T	C	p.Val381Val	V381V	synonymous_variant	0	0	0	0.373523	0	0	0	0	no
NSP3	snp	3863	G	A	p.Glu382Lys	E382K	missense_variant	0	0	0	0	0	0.0122734	0	0	no
NSP3	snp	3870	A	G	p.Lys384Arg	K384R	missense_variant	0	0.0191678	0	0	0	0	0	0	no
NSP3	snp	3876	C	T	p.Ala386Val	A386V	missense_variant	0	0.01029	0	0	0	0	0	0	no
NSP3	snp	3887	A	G	p.Lys390Glu	K390E	missense_variant	0	0	0.121967	0	0	0	0	0	no
NSP3	snp	3889	A	G	p.Lys390Lys	K390K	synonymous_variant	0	0	0	0	0	0	0.0403955	0	no
NSP3	snp	3897	T	A	p.Val393Asp	V393D	missense_variant	0	0.0135883	0	0	0	0	0	0	no
NSP3	snp	3904	A	G	p.Pro395Pro	P395P	synonymous_variant	0	0.0114703	0	0	0	0	0	0	no
NSP3	snp	3926	T	C	p.Ser403Pro	S403P	missense_variant	0	0	0.017941	0	0	0	0	0	no
NSP3	snp	3930	T	C	p.Val404Ala	V404A	missense_variant	0	0	0	0	0.0112758	0.0255484	0	0	no
NSP3	snp	3932	G	A	p.Glu405Lys	E405K	missense_variant	0	0	0	0	0.0354019	0.0466134	0	0	no
NSP3	snp	3940	A	G	p.Arg407Arg	R407R	synonymous_variant	0.0297644	0.0101752	0.0349528	0.0225851	0.0201342	0.0191711	0.031386	0.028013	no
NSP3	snp	3941	A	G	p.Lys408Glu	K408E	missense_variant	0	0	0	0	0.0146641	0.0125186	0	0	no
NSP3	snp	3944	C	T	p.Gln409*	Q409*	stop_gained	0	0.0240893	0	0	0	0	0	0	no
NSP3	snp	3951	A	G	p.Asp411Gly	D411G	missense_variant	0	0.0269495	0	0	0	0	0	0	no
NSP3	snp	3952	T	C	p.Asp411Asp	D411D	synonymous_variant	0	0	0	0	0	0.0148102	0	0	no
NSP3	snp	3957	A	G	p.Lys413Arg	K413R	missense_variant	0	0	0	0	0	0	0	0.185232	no
NSP3	snp	3967	T	C	p.Ala416Ala	A416A	synonymous_variant	0	0	0	0	0.0402454	0.0475073	0	0	no
NSP3	snp	3969	G	A	p.Cys417Tyr	C417Y	missense_variant	0	0.0124575	0	0.0433861	0	0	0	0	no
NSP3	snp	3989	A	G	p.Thr424Ala	T424A	missense_variant	0	0	0	0.173142	0	0	0	0	no
NSP3	snp	3994	G	A	p.Leu425Leu	L425L	synonymous_variant	0	0	0	0.166471	0	0	0	0	no
NSP3	snp	3999	A	G	p.Glu427Gly	E427G	missense_variant	0	0	0	0	0.0103141	0	0	0	no
NSP3	snp	4006	G	T	p.Lys429Asn	K429N	missense_variant	0	0.0178104	0	0	0	0	0	0	no
NSP3	snp	4008	T	C	p.Phe430Ser	F430S	missense_variant	0	0.0173137	0	0	0	0	0	0	no
NSP3	snp	4010	C	T	p.Leu431Phe	L431F	missense_variant	0	0.010352	0	0	0	0	0	0	no
NSP3	snp	4025	T	C	p.Leu436Leu	L436L	synonymous_variant	0	0.0102536	0	0	0	0	0	0	no
NSP3	snp	4049	A	G	p.Asn444Asp	N444D	missense_variant	0	0	0.0156276	0.0101254	0	0	0	0.0142931	no
NSP3	snp	4057	T	C	p.His446His	H446H	synonymous_variant	0	0	0	0	0.491492	0.442623	0.417614	0.226953	no
NSP3	snp	4062	A	G	p.Asp448Gly	D448G	missense_variant	0	0.0238227	0	0	0	0	0	0	no
NSP3	snp	4075	T	C	p.Leu452Leu	L452L	synonymous_variant	0	0	0	0	0.0445612	0.119479	0.301443	0.113599	no
NSP3	snp	4076	G	A	p.Val453Ile	V453I	missense_variant	0	0	0	0	0.0371815	0.0370654	0.18379	0.0362806	no
NSP3	snp	4096	T	G	p.Thr459Thr	T459T	synonymous_variant	0	0.0224242	0	0	0	0	0	0	no
NSP3	snp	4103	A	G	p.Lys462Glu	K462E	missense_variant	0	0.0121704	0	0	0	0	0	0	no
NSP3	snp	4107	A	G	p.Lys463Arg	K463R	missense_variant	0	0.0416667	0	0	0	0	0	0	no
NSP3	snp	4114	T	C	p.Ala465Ala	A465A	synonymous_variant	0	0	0	0	0	0	0	0.010383	no
NSP3	snp	4121	A	G	p.Ile468Val	I468V	missense_variant	0	0.0584919	0.129158	0.554473	0	0	0	0	no
NSP3	snp	4129	T	C	p.Gly470Gly	G470G	synonymous_variant	0	0	0	0	0.0459845	0.0472837	0	0.0112953	no
NSP3	snp	4133	G	A	p.Val472Ile	V472I	missense_variant	0	0	0	0	0	0.0122137	0	0	no
NSP3	snp	4136	G	A	p.Val473Ile	V473I	missense_variant	0	0.015186	0	0	0	0	0	0	no
NSP3	snp	4171	T	C	p.Pro484Pro	P484P	synonymous_variant	0	0.0296684	0	0	0	0	0	0	no
NSP3	snp	4183	T	C	p.Ala488Ala	A488A	synonymous_variant	0	0.0304183	0	0	0	0	0	0	no
NSP3	snp	4183	T	G	p.Ala488Ala	A488A	synonymous_variant	0	0.0769231	0	0	0	0	0.0128364	0	no
NSP3	snp	4190	A	G	p.Thr491Ala	T491A	missense_variant	0	0.0168856	0	0	0	0	0	0	no
NSP3	snp	4205	G	A	p.Ala496Thr	A496T	missense_variant	0	0.0132701	0	0	0	0	0	0	no
NSP3	snp	4218	G	A	p.Arg500Lys	R500K	missense_variant	0	0	0.0775763	0	0	0	0	0	no
NSP3	snp	4225	G	C	p.Val502Val	V502V	synonymous_variant	0	0.0120773	0	0	0	0	0	0	no
NSP3	snp	4231	A	G	p.Thr504Thr	T504T	synonymous_variant	0	0	0	0	0.0722262	0.0543278	0	0	no
NSP3	snp	4247	A	G	p.Thr510Ala	T510A	missense_variant	0	0.016	0	0	0	0	0	0	no
NSP3	snp	4249	T	C	p.Thr510Thr	T510T	synonymous_variant	0	0.0155616	0	0	0	0	0	0	no
NSP3	snp	4258	T	A	p.Gly513Gly	G513G	synonymous_variant	0	0.0102041	0	0	0	0	0	0	no
NSP3	snp	4274	T	C	p.Tyr519His	Y519H	missense_variant	0	0.0214592	0	0	0	0	0	0	no
NSP3	snp	4283	G	A	p.Glu522Lys	E522K	missense_variant	0	0	0	0.0199937	0	0	0	0	no
NSP3	snp	4285	G	A	p.Glu522Glu	E522E	synonymous_variant	0	0.030094	0	0	0	0	0	0	no
NSP3	snp	4293	A	G	p.Lys525Arg	K525R	missense_variant	0	0	0	0	0.0112182	0	0	0	no
NSP3	snp	4301	C	A	p.Leu528Ile	L528I	missense_variant	0	0.0132509	0	0	0	0	0	0	no
NSP3	snp	4302	T	A	p.Leu528His	L528H	missense_variant	0	0.0117967	0	0	0	0	0	0	no
NSP3	snp	4311	G	A	p.Cys531Tyr	C531Y	missense_variant	0	0.023766	0	0	0	0	0	0	no
NSP3	snp	4319	G	A	p.Ala534Thr	A534T	missense_variant	0	0	0	0	0	0	0	0.15964	no
NSP3	snp	4322	T	C	p.Phe535Leu	F535L	missense_variant	0	0.0219885	0	0	0	0	0	0	no
NSP3	snp	4335	C	T	p.Pro539Leu	P539L	missense_variant	0	0.0295567	0	0	0	0	0	0	no
NSP3	snp	4346	T	C	p.Ser543Pro	S543P	missense_variant	0	0	0	0	0	0.0103069	0	0	no
NSP3	snp	4355	A	G	p.Lys546Glu	K546E	missense_variant	0	0.0356364	0	0	0	0	0	0	no
NSP3	snp	4356	A	G	p.Lys546Arg	K546R	missense_variant	0	0.0113208	0	0	0	0	0	0	no
NSP3	snp	4411	A	G	p.Ala564Ala	A564A	synonymous_variant	0	0	0	0	0	0	0.0702899	0	no
NSP3	snp	4436	G	A	p.Val573Ile	V573I	missense_variant	0	0	0.0217918	0	0	0	0	0	no
NSP3	snp	4442	G	C	p.Val575Leu	V575L	missense_variant	0	0.0153061	0	0	0	0	0	0	no
NSP3	snp	4449	C	T	p.Thr577Ile	T577I	missense_variant	0	0	0.0192967	0	0	0	0	0	no
NSP3	snp	4456	C	T	p.Ala579Ala	A579A	synonymous_variant	0	0.0126783	0	0	0	0	0	0	no
NSP3	snp	4457	A	G	p.Ile580Val	I580V	missense_variant	0	0	0	0	0.0172721	0	0	0	no
NSP3	snp	4496	A	G	p.Ile593Val	I593V	missense_variant	0	0.0192644	0	0	0	0	0	0	no
NSP3	snp	4500	A	G	p.Gln594Arg	Q594R	missense_variant	0	0.0192678	0	0	0	0	0	0	no
NSP3	snp	4509	T	C	p.Val597Ala	V597A	missense_variant	0	0.0418502	0	0	0	0	0	0	no
NSP3	snp	4519	T	C	p.Tyr600Tyr	Y600Y	synonymous_variant	0	0.0127796	0	0	0	0	0	0	no
NSP3	snp	4522	T	C	p.Gly601Gly	G601G	synonymous_variant	0	0	0	0	0	0.0106812	0.0193085	0.0414685	no
NSP3	snp	4531	T	C	p.Phe604Phe	F604F	synonymous_variant	0	0	0	0	0	0	0	0.0354083	no
NSP3	snp	4540	C	T	p.Tyr607Tyr	Y607Y	synonymous_variant	0	0	0.0123666	0	0	0	0	0	no
NSP3	snp	4543	C	T	p.Thr608Thr	T608T	synonymous_variant	0	0	0.0173603	0	0	0	0	0	no
NSP3	snp	4544	A	G	p.Ser609Gly	S609G	missense_variant	0	0.0225734	0	0	0	0	0	0	no
NSP3	snp	4562	T	A	p.Ser615Thr	S615T	missense_variant	0	0.0156114	0	0	0	0	0	0	no
NSP3	snp	4564	A	C	p.Ser615Ser	S615S	synonymous_variant	0	0.0477454	0	0	0	0	0	0	no
NSP3	snp	4578	T	C	p.Leu620Pro	L620P	missense_variant	0	0.0239274	0	0	0	0	0	0	no
NSP3	snp	4634	T	A	p.Leu639Ile	L639I	missense_variant	0	0.0202758	0	0	0	0	0	0	no
NSP3	snp	4648	A	G	p.Glu643Glu	E643E	synonymous_variant	0	0	0.0122322	0	0	0	0	0	no
NSP3	snp	4657	G	A	p.Arg646Arg	R646R	synonymous_variant	0	0	0	0	0.0107481	0.0189252	0	0	no
NSP3	snp	4660	T	C	p.Tyr647Tyr	Y647Y	synonymous_variant	0	0.0358829	0	0	0	0	0	0	no
NSP3	snp	4679	C	T	p.Pro654Ser	P654S	missense_variant	0	0.0107875	0	0	0	0	0	0	no
NSP3	snp	4683	C	T	p.Ala655Val	A655V	missense_variant	0	0.012848	0	0	0.0146224	0	0	0	no
NSP3	snp	4708	T	C	p.Asp663Asp	D663D	synonymous_variant	0	0	0	0	0	0.0143406	0	0	no
NSP3	snp	4709	G	A	p.Ala664Thr	A664T	missense_variant	0	0.022412	0	0	0	0	0	0	no
NSP3	snp	4712	G	A	p.Val665Ile	V665I	missense_variant	0	0	0	0	0.0115877	0	0	0	no
NSP3	snp	4724	A	G	p.Asn669Asp	N669D	missense_variant	0	0.0243386	0	0	0	0	0	0	no
NSP3	snp	4738	T	C	p.Thr673Thr	T673T	synonymous_variant	0	0	0.994311	0.992904	0.0152899	0	0	0	no
NSP3	snp	4747	T	C	p.Ser676Ser	S676S	synonymous_variant	0	0	0	0	0	0	0.0736879	0	no
NSP3	snp	4764	A	G	p.His682Arg	H682R	missense_variant	0	0	0	0	0	0.011529	0	0	no
NSP3	snp	4768	T	C	p.Phe683Phe	F683F	synonymous_variant	0	0	0	0	0.0106242	0	0	0	no
NSP3	snp	4775	A	G	p.Thr686Ala	T686A	missense_variant	0	0	0.0601393	0	0	0	0	0	no
NSP3	snp	4777	C	T	p.Thr686Thr	T686T	synonymous_variant	0	0	0	0.0501948	0	0	0	0	no
NSP3	snp	4778	A	G	p.Ile687Val	I687V	missense_variant	0	0.0106007	0	0	0	0	0	0	no
NSP3	snp	4787	G	A	p.Ala690Thr	A690T	missense_variant	0	0	0.0153402	0	0	0	0	0	no
NSP3	snp	4813	T	C	p.Tyr698Tyr	Y698Y	synonymous_variant	0	0	0	0.0271801	0	0	0	0	no
NSP3	snp	4841	G	A	p.Glu708Lys	E708K	missense_variant	0	0	0	0.0176358	0	0	0	0	no
NSP3	snp	4849	T	C	p.Leu710Leu	L710L	synonymous_variant	0	0.0133038	0	0	0	0	0	0	no
NSP3	snp	4858	T	A	p.Gly713Gly	G713G	synonymous_variant	0	0.0166008	0	0	0	0	0	0	no
NSP3	snp	4864	A	G	p.Lys715Lys	K715K	synonymous_variant	0	0.0112697	0	0	0	0	0	0	no
NSP3	snp	4868	G	A	p.Val717Ile	V717I	missense_variant	0	0.153495	0	0	0	0	0	0	no
NSP3	snp	4885	T	C	p.Asn722Asn	N722N	synonymous_variant	0	0	0	0	0.0144426	0.0146675	0	0	no
NSP3	snp	4886	C	T	p.Pro723Ser	P723S	missense_variant	0	0.0234493	0	0	0	0	0	0	no
NSP3	snp	4888	T	G	p.Pro723Pro	P723P	synonymous_variant	0	0.0635528	0	0	0	0	0	0	no
NSP3	snp	4898	C	G	p.His727Asp	H727D	missense_variant	0	0.031746	0	0	0	0	0	0	no
NSP3	snp	4913	G	A	p.Val732Ile	V732I	missense_variant	0	0	0	0.418111	0	0	0	0	no
NSP3	snp	4925	G	T	p.Asp736Tyr	D736Y	missense_variant	0	0.0184175	0	0	0	0	0	0	no
NSP3	snp	4927	C	T	p.Asp736Asp	D736D	synonymous_variant	0	0.010877	0	0	0.0122218	0.0135936	0	0	no
NSP3	snp	4928	A	G	p.Asn737Asp	N737D	missense_variant	0	0	0	0	0	0	0	0.171681	no
NSP3	snp	4938	C	T	p.Thr740Ile	T740I	missense_variant	0	0	0.0120919	0	0	0	0	0	no
NSP3	snp	4966	T	C	p.Thr749Thr	T749T	synonymous_variant	0	0.0150602	0	0	0	0	0	0	no
NSP3	snp	4968	T	C	p.Ile750Thr	I750T	missense_variant	0	0	0.0131329	0	0	0	0	0	no
NSP3	snp	4970	A	G	p.Lys751Glu	K751E	missense_variant	0	0.0110821	0	0	0	0	0	0	no
NSP3	snp	4971	A	G	p.Lys751Arg	K751R	missense_variant	0	0	0.0102857	0	0	0	0	0.0294888	no
NSP3	snp	4980	C	T	p.Thr754Ile	T754I	missense_variant	0	0	0	0	0.0119869	0	0	0	no
NSP3	snp	4990	C	T	p.Asp757Asp	D757D	synonymous_variant	0	0	0.0668088	0.0340895	0	0	0	0	no
NSP3	snp	4993	C	T	p.Asn758Asn	N758N	synonymous_variant	0	0	0	0	0.241304	0.300518	0.426883	0.533355	no
NSP3	snp	5028	T	C	p.Met770Thr	M770T	missense_variant	0	0.0106036	0	0	0	0	0	0	no
NSP3	snp	5031	C	T	p.Thr771Ile	T771I	missense_variant	0	0.0155979	0	0	0	0	0	0	no
NSP3	snp	5040	A	G	p.Gln774Arg	Q774R	missense_variant	0.0152549	0.0234604	0.0179189	0.0152708	0.0154767	0.0137464	0.0217082	0.0172986	no
NSP3	snp	5041	A	C	p.Gln774His	Q774H	missense_variant	0	0	0.0143227	0	0	0	0	0	no
NSP3	snp	5064	A	G	p.Asp782Gly	D782G	missense_variant	0	0.0205174	0	0	0	0	0	0	no
NSP3	snp	5065	T	C	p.Asp782Asp	D782D	synonymous_variant	0	0	0.442746	0.294018	0	0	0	0	no
NSP3	snp	5072	G	A	p.Asp785Asn	D785N	missense_variant	0	0	0	0.0247556	0	0	0	0	no
NSP3	snp	5089	A	G	p.Lys790Lys	K790K	synonymous_variant	0	0.0296084	0	0	0	0	0	0	no
NSP3	snp	5094	A	G	p.His792Arg	H792R	missense_variant	0	0.0376147	0	0	0	0	0	0.0106208	no
NSP3	snp	5125	T	C	p.Val802Val	V802V	synonymous_variant	0	0.0119617	0	0	0	0	0	0	no
NSP3	snp	5136	A	G	p.Asp806Gly	D806G	missense_variant	0	0	0	0	0	0.0282121	0	0	no
NSP3	snp	5138	G	A	p.Asp807Asn	D807N	missense_variant	0	0	0	0.0161683	0	0	0	0	no
NSP3	snp	5150	G	A	p.Val811Ile	V811I	missense_variant	0	0	0.994687	0.992603	0.0149356	0	0	0	no
NSP3	snp	5158	T	C	p.Ala813Ala	A813A	synonymous_variant	0	0	0	0	0	0	0	0.390538	no
NSP3	snp	5160	T	C	p.Phe814Ser	F814S	missense_variant	0	0.0257381	0	0	0	0	0	0	no
NSP3	snp	5161	T	C	p.Phe814Phe	F814F	synonymous_variant	0	0	0	0.0157249	0	0	0	0	no
NSP3	snp	5162	G	A	p.Glu815Lys	E815K	missense_variant	0	0	0	0	0.0109815	0	0	0	no
NSP3	snp	5167	C	T	p.Tyr816Tyr	Y816Y	synonymous_variant	0	0	0.0114321	0	0	0	0	0	no
NSP3	snp	5168	T	C	p.Tyr817His	Y817H	missense_variant	0	0.0128308	0	0	0	0	0	0	no
NSP3	snp	5179	T	C	p.Thr820Thr	T820T	synonymous_variant	0	0	0	0.0477572	0	0	0.0550511	0	no
NSP3	snp	5184	C	T	p.Pro822Leu	P822L	missense_variant	0	0	0	0.0747431	0	0	0	0	no
NSP3	snp	5194	G	A	p.Leu825Leu	L825L	synonymous_variant	0	0	0.0140434	0	0	0	0	0	no
NSP3	snp	5239	C	T	p.Tyr840Tyr	Y840Y	synonymous_variant	0	0	0.0107486	0	0	0	0	0	no
NSP3	snp	5242	A	G	p.Pro841Pro	P841P	synonymous_variant	0	0	0	0	0	0	0.0151195	0	no
NSP3	snp	5245	A	G	p.Gln842Gln	Q842Q	synonymous_variant	0	0	0	0.0344326	0	0	0	0	no
NSP3	snp	5255	T	C	p.Leu846Leu	L846L	synonymous_variant	0	0	0	0	0.0159228	0.0129611	0	0.381139	no
NSP3	snp	5269	A	G	p.Lys850Lys	K850K	synonymous_variant	0	0.0229183	0	0	0	0	0	0	no
NSP3	snp	5270	T	C	p.Trp851Arg	W851R	missense_variant	0	0	0	0	0	0	0.0110812	0	no
NSP3	snp	5275	A	G	p.Ala852Ala	A852A	synonymous_variant	0	0.0151643	0.0130033	0	0	0	0	0	no
NSP3	snp	5299	T	C	p.Thr860Thr	T860T	synonymous_variant	0	0	0	0	0	0	0	0.0299859	no
NSP3	snp	5300	G	A	p.Ala861Thr	A861T	missense_variant	0	0	0	0	0	0.0169536	0	0	no
NSP3	snp	5327	T	C	p.Leu870Leu	L870L	synonymous_variant	0	0.0335753	0	0	0	0	0	0	no
NSP3	snp	5329	G	A	p.Leu870Leu	L870L	synonymous_variant	0	0.0274823	0	0	0	0	0	0	no
NSP3	snp	5350	A	G	p.Leu877Leu	L877L	synonymous_variant	0	0	0	0.0219997	0	0	0	0	no
NSP3	snp	5359	T	G	p.Ala880Ala	A880A	synonymous_variant	0	0.0274841	0	0	0	0	0	0	no
NSP3	snp	5359	T	A	p.Ala880Ala	A880A	synonymous_variant	0	0.0107527	0	0	0	0	0	0	no
NSP3	snp	5389	T	G	p.Ala890Ala	A890A	synonymous_variant	0	0.012685	0	0	0	0	0	0	no
NSP3	snp	5403	T	A	p.Leu895His	L895H	missense_variant	0	0.0154639	0	0	0	0	0	0	no
NSP3	snp	5403	T	G	p.Leu895Arg	L895R	missense_variant	0	0.0154639	0	0	0	0	0	0	no
NSP3	snp	5424	A	G	p.Lys902Arg	K902R	missense_variant	0	0.0225989	0	0	0	0	0	0	no
NSP3	snp	5429	G	A	p.Val904Ile	V904I	missense_variant	0	0	0.99443	0.998649	0.0123827	0	0	0	no
NSP3	snp	5463	G	A	p.Ser915Asn	S915N	missense_variant	0	0	0	0	0.0202038	0	0	0	no
NSP3	snp	5473	T	C	p.Phe918Phe	F918F	synonymous_variant	0	0.0159453	0	0	0	0	0	0	no
NSP3	snp	5486	T	C	p.Leu923Leu	L923L	synonymous_variant	0	0	0	0	0.0140263	0.0110352	0	0	no
NSP3	snp	5499	A	G	p.Lys927Arg	K927R	missense_variant	0	0	0	0	0	0.0424611	0	0	no
NSP3	snp	5507	T	C	p.Leu930Leu	L930L	synonymous_variant	0	0.0216257	0	0	0.0140489	0.0131498	0	0	no
NSP3	snp	5523	A	G	p.Lys935Arg	K935R	missense_variant	0	0	0	0	0.0175744	0.0132036	0	0.378478	no
NSP3	snp	5527	T	C	p.Thr936Thr	T936T	synonymous_variant	0	0	0	0.0120621	0	0	0	0	no
NSP3	snp	5533	A	G	p.Gly938Gly	G938G	synonymous_variant	0	0	0.138638	0.59623	0	0	0	0	no
NSP3	snp	5537	C	T	p.Gln940*	Q940*	stop_gained	0	0.0107261	0	0	0	0	0	0	no
NSP3	snp	5541	A	G	p.Gln941Arg	Q941R	missense_variant	0	0.0190397	0	0	0	0	0	0.040964	no
NSP3	snp	5542	G	A	p.Gln941Gln	Q941Q	synonymous_variant	0	0.042571	0	0	0	0	0	0	no
NSP3	snp	5544	C	T	p.Thr942Ile	T942I	missense_variant	0	0	0	0	0.0185376	0.013776	0	0	no
NSP3	snp	5567	G	A	p.Val950Ile	V950I	missense_variant	0	0.0131904	0	0	0	0	0	0	no
NSP3	snp	5578	G	A	p.Met953Ile	M953I	missense_variant	0	0	0.0479627	0.0366781	0	0	0	0	no
NSP3	snp	5581	C	T	p.Gly954Gly	G954G	synonymous_variant	0	0.0114943	0	0.0116946	0	0	0	0	no
NSP3	snp	5582	A	G	p.Thr955Ala	T955A	missense_variant	0.0174282	0	0.0124402	0	0	0	0	0.0143291	no
NSP3	snp	5597	C	T	p.Gln960*	Q960*	stop_gained	0	0.0158983	0	0	0	0	0	0	no
NSP3	snp	5615	C	T	p.Gln966*	Q966*	stop_gained	0	0.0123172	0	0	0	0	0	0	no
NSP3	snp	5620	A	T	p.Ile967Ile	I967I	synonymous_variant	0	0.0129241	0	0	0	0	0	0	no
NSP3	snp	5621	C	T	p.Pro968Ser	P968S	missense_variant	0	0.0272975	0	0	0	0	0	0	no
NSP3	snp	5647	A	G	p.Thr976Thr	T976T	synonymous_variant	0	0.0124444	0	0	0	0	0	0	no
NSP3	snp	5664	A	G	p.Gln982Arg	Q982R	missense_variant	0	0.0216165	0	0	0	0	0	0	no
NSP3	snp	5668	G	A	p.Glu983Glu	E983E	synonymous_variant	0	0	0	0	0.0109624	0.0165266	0	0	no
NSP3	snp	5671	A	G	p.Ser984Ser	S984S	synonymous_variant	0	0	0.149389	0.608162	0	0	0	0	no
NSP3	snp	5677	T	C	p.Phe986Phe	F986F	synonymous_variant	0	0	0	0	0	0.0106275	0	0.0454162	no
NSP3	snp	5678	G	A	p.Val987Ile	V987I	missense_variant	0	0	0	0	0	0.011174	0	0	no
NSP3	snp	5694	C	T	p.Pro992Leu	P992L	missense_variant	0	0	0	0	0	0.0424123	0	0	no
NSP3	snp	5698	T	C	p.Pro993Pro	P993P	synonymous_variant	0	0	0	0.0254144	0	0	0	0	no
NSP3	snp	5699	G	A	p.Ala994Thr	A994T	missense_variant	0	0.0131723	0	0	0	0	0	0	no
NSP3	snp	5710	A	G	p.Glu997Glu	E997E	synonymous_variant	0	0	0.0274102	0	0	0	0	0	no
NSP3	snp	5717	C	T	p.His1000Tyr	H1000Y	missense_variant	0	0.0114464	0	0	0	0	0	0	no
NSP3	snp	5719	T	C	p.His1000His	H1000H	synonymous_variant	0	0	0	0	0	0.0141388	0	0	no
NSP3	snp	5722	T	A	p.Gly1001Gly	G1001G	synonymous_variant	0.0109181	0	0.0134323	0.0135858	0	0	0	0.0140659	no
NSP3	snp	5722	T	C	p.Gly1001Gly	G1001G	synonymous_variant	0	0.025641	0	0	0	0	0.0107998	0	no
NSP3	snp	5723	A	G	p.Thr1002Ala	T1002A	missense_variant	0	0.020765	0	0	0	0	0	0	no
NSP3	snp	5728	T	C	p.Phe1003Phe	F1003F	synonymous_variant	0	0.0304017	0	0	0	0	0	0	no
NSP3	snp	5746	C	T	p.Tyr1009Tyr	Y1009Y	synonymous_variant	0	0	0	0.0280685	0	0	0	0	no
NSP3	snp	5774	A	G	p.Lys1019Glu	K1019E	missense_variant	0	0.0337165	0	0	0	0	0	0	no
NSP3	snp	5797	T	C	p.Thr1026Thr	T1026T	synonymous_variant	0	0.022293	0	0	0	0	0	0	no
NSP3	snp	5802	A	G	p.Tyr1028Cys	Y1028C	missense_variant	0	0	0	0	0.0113951	0.0192738	0	0	no
NSP3	snp	5805	G	C	p.Cys1029Ser	C1029S	missense_variant	0	0.0104334	0	0	0	0	0	0	no
NSP3	snp	5815	T	C	p.Gly1032Gly	G1032G	synonymous_variant	0	0.0193833	0	0	0	0	0	0	no
NSP3	snp	5815	T	G	p.Gly1032Gly	G1032G	synonymous_variant	0	0.0124224	0	0	0	0	0	0	no
NSP3	snp	5828	A	G	p.Lys1037Glu	K1037E	missense_variant	0	0.0418848	0	0	0	0	0	0	no
NSP3	snp	5831	T	C	p.Ser1038Pro	S1038P	missense_variant	0	0	0.996173	0.996907	0.0140061	0	0	0	no
NSP3	snp	5835	C	T	p.Ser1039Leu	S1039L	missense_variant	0	0.0114943	0	0	0	0	0	0	no
NSP3	snp	5854	T	C	p.Ile1045Ile	I1045I	synonymous_variant	0	0	0	0	0.0116534	0	0	0	no
NSP3	snp	5858	G	A	p.Asp1047Asn	D1047N	missense_variant	0	0.0135891	0	0	0	0	0	0	no
NSP3	snp	5859	A	G	p.Asp1047Gly	D1047G	missense_variant	0	0.019879	0	0	0	0	0	0	no
NSP3	snp	5864	T	C	p.Phe1049Leu	F1049L	missense_variant	0	0	0	0	0	0.0260756	0	0	no
NSP3	snp	5872	A	G	p.Lys1051Lys	K1051K	synonymous_variant	0	0.0193603	0	0	0	0	0	0	no
NSP3	snp	5878	C	T	p.Asn1053Asn	N1053N	synonymous_variant	0	0.0129422	0	0	0.0167269	0	0	0.0395439	no
NSP3	snp	5884	C	T	p.Tyr1055Tyr	Y1055Y	synonymous_variant	0	0	0	0	0.0115094	0	0	0	no
NSP3	snp	5894	A	G	p.Ile1059Val	I1059V	missense_variant	0	0.0203252	0	0	0.0100188	0	0	0	no
NSP3	snp	5898	A	G	p.Lys1060Arg	K1060R	missense_variant	0	0	0	0	0.0103696	0	0	0	no
NSP3	snp	5912	A	G	p.Lys1065Glu	K1065E	missense_variant	0	0.0139779	0	0	0	0	0	0	no
NSP3	snp	5925	T	C	p.Val1069Ala	V1069A	missense_variant	0	0	0	0	0	0.0333854	0	0.126114	no
NSP3	snp	5942	G	A	p.Asp1075Asn	D1075N	missense_variant	0	0	0	0.399248	0	0	0	0.0370619	no
NSP3	snp	5984	T	C	p.Phe1089Leu	F1089L	missense_variant	0	0.0122609	0	0	0	0	0	0	no
NSP3	snp	5992	G	A	p.Glu1091Glu	E1091E	synonymous_variant	0	0	0	0	0	0	0	0.123515	no
NSP3	snp	5999	A	G	p.Ile1094Val	I1094V	missense_variant	0	0	0	0	0.0136903	0	0	0	no
NSP3	snp	6001	T	C	p.Ile1094Ile	I1094I	synonymous_variant	0	0	0	0.0220836	0	0	0	0	no
NSP3	snp	6008	G	A	p.Val1097Ile	V1097I	missense_variant	0	0	0.141785	0.582702	0	0	0	0	no
NSP3	snp	6022	A	G	p.Pro1101Pro	P1101P	synonymous_variant	0	0.0113883	0	0	0	0	0	0	no
NSP3	snp	6024	A	G	p.Tyr1102Cys	Y1102C	missense_variant	0	0.0178765	0	0	0	0	0	0	no
NSP3	snp	6027	C	T	p.Pro1103Leu	P1103L	missense_variant	0	0.0217969	0	0	0	0	0	0	no
NSP3	snp	6034	A	G	p.Ala1105Ala	A1105A	synonymous_variant	0.0100804	0.0285388	0	0	0	0	0	0	no
NSP3	snp	6037	C	T	p.Ser1106Ser	S1106S	synonymous_variant	0	0.0285036	0	0	0	0	0	0	no
NSP3	snp	6046	T	C	p.Asn1109Asn	N1109N	synonymous_variant	0	0.0281124	0	0	0	0	0	0	no
NSP3	snp	6047	T	C	p.Phe1110Leu	F1110L	missense_variant	0	0.0109649	0	0	0	0	0	0	no
NSP3	snp	6050	A	G	p.Lys1111Glu	K1111E	missense_variant	0	0.0147757	0	0	0	0	0	0	no
NSP3	snp	6051	A	G	p.Lys1111Arg	K1111R	missense_variant	0	0	0	0	0.0224237	0.0179184	0	0	no
NSP3	snp	6055	T	C	p.Phe1112Phe	F1112F	synonymous_variant	0	0.0121436	0	0	0	0	0	0	no
NSP3	snp	6070	C	T	p.Ile1117Ile	I1117I	synonymous_variant	0	0	0	0.0118473	0	0	0	0	no
NSP3	snp	6071	A	G	p.Lys1118Glu	K1118E	missense_variant	0	0.0287846	0	0	0	0	0	0	no
NSP3	snp	6093	A	G	p.Gln1125Arg	Q1125R	missense_variant	0	0	0	0	0.0109572	0	0	0	no
NSP3	snp	6132	A	G	p.Lys1138Arg	K1138R	missense_variant	0	0	0	0	0	0.0323602	0	0	no
NSP3	snp	6148	T	C	p.Pro1143Pro	P1143P	synonymous_variant	0	0	0	0	0.0117688	0	0	0	no
NSP3	snp	6151	C	T	p.Asp1144Asp	D1144D	synonymous_variant	0	0.0223108	0	0	0	0	0	0	no
NSP3	snp	6152	T	A	p.Leu1145Ile	L1145I	missense_variant	0	0.0144014	0	0	0	0	0	0	no
NSP3	snp	6156	A	G	p.Asn1146Ser	N1146S	missense_variant	0	0	0	0.389877	0	0	0	0	no
NSP3	snp	6172	T	G	p.Ala1151Ala	A1151A	synonymous_variant	0.0109803	0	0	0	0	0	0	0	no
NSP3	snp	6172	T	A	p.Ala1151Ala	A1151A	synonymous_variant	0	0.0158416	0	0	0	0	0	0	no
NSP3	snp	6190	C	T	p.Tyr1157Tyr	Y1157Y	synonymous_variant	0	0	0	0	0.0122563	0.0102356	0	0	no
NSP3	snp	6199	T	C	p.Ser1160Ser	S1160S	synonymous_variant	0	0	0	0	0	0	0.0605109	0	no
NSP3	snp	6200	T	C	p.Phe1161Leu	F1161L	missense_variant	0	0	0	0	0.0121899	0	0	0	no
NSP3	snp	6211	A	G	p.Gly1164Gly	G1164G	synonymous_variant	0	0	0	0	0	0	0.31439	0	no
NSP3	snp	6229	A	G	p.Lys1170Lys	K1170K	synonymous_variant	0	0	0.0156756	0	0	0	0	0	no
NSP3	snp	6247	T	C	p.Val1176Val	V1176V	synonymous_variant	0	0.0131204	0	0	0	0	0	0	no
NSP3	snp	6267	C	T	p.Ala1183Val	A1183V	missense_variant	0	0	0	0	0	0.0135694	0	0	no
NSP3	snp	6270	C	T	p.Thr1184Met	T1184M	missense_variant	0	0.0176614	0	0	0	0	0	0	no
NSP3	snp	6274	T	C	p.Tyr1185Tyr	Y1185Y	synonymous_variant	0	0	0	0	0	0	0	0.061203	no
NSP3	snp	6276	A	G	p.Lys1186Arg	K1186R	missense_variant	0	0	0.0652295	0	0	0	0	0	no
NSP3	snp	6285	C	T	p.Thr1189Ile	T1189I	missense_variant	0	0	0	0	0	0	0	0.210671	no
NSP3	snp	6312	C	T	p.Thr1198Ile	T1198I	missense_variant	0	0.0147059	0	0	0.0311247	0.0208287	0	0	no
NSP3	snp	6313	A	G	p.Thr1198Thr	T1198T	synonymous_variant	0	0	0	0	0.0148405	0.0135635	0	0	no
NSP3	snp	6321	T	C	p.Val1201Ala	V1201A	missense_variant	0	0	0	0.0133081	0	0	0	0	no
NSP3	snp	6349	G	A	p.Leu1210Leu	L1210L	synonymous_variant	0	0.014	0	0.078886	0	0	0	0	no
NSP3	snp	6350	A	G	p.Lys1211Glu	K1211E	missense_variant	0	0	0	0	0.0107139	0	0	0.167505	no
NSP3	snp	6355	A	G	p.Ser1212Ser	S1212S	synonymous_variant	0	0	0.0125772	0	0	0	0	0	no
NSP3	snp	6357	A	G	p.Glu1213Gly	E1213G	missense_variant	0	0	0	0	0.479289	0.412964	0.0151253	0.073134	no
NSP3	snp	6359	G	T	p.Asp1214Tyr	D1214Y	missense_variant	0	0.0163679	0	0	0	0	0	0	no
NSP3	snp	6363	C	T	p.Ala1215Val	A1215V	missense_variant	0	0.0111821	0	0	0.0223198	0	0	0	no
NSP3	snp	6365	C	A	p.Gln1216Lys	Q1216K	missense_variant	0	0.0140955	0	0	0	0	0	0	no
NSP3	snp	6370	A	G	p.Gly1217Gly	G1217G	synonymous_variant	0	0.0134731	0	0	0	0	0	0	no
NSP3	snp	6382	T	C	p.Leu1221Leu	L1221L	synonymous_variant	0	0	0.198741	0.0367573	0	0	0	0	no
NSP3	snp	6386	T	C	p.Cys1223Arg	C1223R	missense_variant	0	0.0187581	0	0	0	0	0	0	no
NSP3	snp	6390	A	G	p.Glu1224Gly	E1224G	missense_variant	0	0	0	0	0.0138905	0.0121317	0	0	no
NSP3	snp	6399	A	G	p.Lys1227Arg	K1227R	missense_variant	0	0	0	0	0.0100399	0	0.484531	0.162052	no
NSP3	snp	6401	C	T	p.Pro1228Ser	P1228S	missense_variant	0	0	0	0	0	0.0211497	0	0	no
NSP3	snp	6403	A	G	p.Pro1228Pro	P1228P	synonymous_variant	0	0.0134128	0	0	0	0	0	0	no
NSP3	snp	6426	A	G	p.Asn1236Ser	N1236S	missense_variant	0	0	0.0158623	0	0	0	0	0	no
NSP3	snp	6432	C	T	p.Thr1238Ile	T1238I	missense_variant	0	0	0	0	0.0145059	0	0	0	no
NSP3	snp	6435	T	C	p.Ile1239Thr	I1239T	missense_variant	0	0.0128946	0	0	0	0	0	0	no
NSP3	snp	6441	A	G	p.Lys1241Arg	K1241R	missense_variant	0	0	0	0	0	0	0.360842	0	no
NSP3	snp	6442	A	G	p.Lys1241Lys	K1241K	synonymous_variant	0	0.0105402	0	0	0	0	0	0	no
NSP3	snp	6445	C	T	p.Asp1242Asp	D1242D	synonymous_variant	0	0.0203735	0	0	0	0	0	0	no
NSP3	snp	6453	A	G	p.Glu1245Gly	E1245G	missense_variant	0	0.015544	0	0	0	0	0	0	no
NSP3	snp	6456	G	A	p.Cys1246Tyr	C1246Y	missense_variant	0	0	0.0186629	0	0	0	0	0	no
NSP3	snp	6461	G	A	p.Val1248Met	V1248M	missense_variant	0	0	0	0	0	0.0292477	0	0	no
NSP3	snp	6473	G	A	p.Glu1252Lys	E1252K	missense_variant	0	0	0.0515162	0	0	0	0	0	no
NSP3	snp	6479	G	A	p.Val1254Ile	V1254I	missense_variant	0	0	0	0	0.0524422	0.121945	0.372045	0.0920435	no
NSP3	snp	6484	A	G	p.Gly1255Gly	G1255G	synonymous_variant	0	0.0296708	0	0	0	0	0	0	no
NSP3	snp	6493	A	G	p.Ile1258Met	I1258M	missense_variant	0	0	0	0	0.187978	0.251023	0.427031	0.548869	no
NSP3	snp	6505	A	G	p.Ala1262Ala	A1262A	synonymous_variant	0.0179874	0	0.0196829	0.0170577	0.0189608	0.0227148	0.0223794	0.0167494	no
NSP3	snp	6511	T	C	p.Asn1264Asn	N1264N	synonymous_variant	0	0.0115702	0	0	0	0	0	0	no
NSP3	snp	6513	G	A	p.Ser1265Asn	S1265N	missense_variant	0	0	0	0	0	0	0.0144295	0	no
NSP3	snp	6516	T	C	p.Leu1266Ser	L1266S	missense_variant	0	0.0186506	0	0	0	0	0	0	no
NSP3	snp	6517	A	G	p.Leu1266Leu	L1266L	synonymous_variant	0	0	0	0	0	0	0.0698243	0	no
NSP3	snp	6519	A	G	p.Lys1267Arg	K1267R	missense_variant	0	0	0.0157987	0	0	0	0	0	no
NSP3	snp	6521	A	G	p.Ile1268Val	I1268V	missense_variant	0	0.0176565	0	0	0	0	0	0	no
NSP3	snp	6533	G	A	p.Val1272Ile	V1272I	missense_variant	0	0.0112465	0	0	0	0	0	0	no
NSP3	snp	6543	C	T	p.Thr1275Ile	T1275I	missense_variant	0	0	0	0	0	0	0	0.413507	no
NSP3	snp	6545	G	A	p.Asp1276Asn	D1276N	missense_variant	0	0	0	0.0171361	0	0	0	0	no
NSP3	snp	6546	A	G	p.Asp1276Gly	D1276G	missense_variant	0	0	0.017239	0.0242319	0	0	0	0	no
NSP3	snp	6550	A	G	p.Leu1277Leu	L1277L	synonymous_variant	0	0	0.0823176	0.0658627	0	0	0	0	no
NSP3	snp	6555	C	T	p.Ala1279Val	A1279V	missense_variant	0	0	0	0.0157225	0	0	0	0	no
NSP3	snp	6556	T	C	p.Ala1279Ala	A1279A	synonymous_variant	0	0.0203686	0	0	0	0	0	0	no
NSP3	snp	6557	G	A	p.Ala1280Thr	A1280T	missense_variant	0	0	0.0850391	0.180135	0.010209	0	0	0	no
NSP3	snp	6563	G	A	p.Val1282Ile	V1282I	missense_variant	0	0	0	0	0.179536	0.23379	0.484562	0.549914	no
NSP3	snp	6565	A	G	p.Val1282Val	V1282V	synonymous_variant	0	0	0.805496	0.966004	0	0	0	0	no
NSP3	snp	6566	G	A	p.Asp1283Asn	D1283N	missense_variant	0	0.0143713	0	0	0	0	0	0	no
NSP3	snp	6575	A	G	p.Ser1286Gly	S1286G	missense_variant	0	0	0	0.0293517	0	0	0	0	no
NSP3	snp	6580	T	C	p.Leu1287Leu	L1287L	synonymous_variant	0	0	0	0	0	0	0.412186	0	no
NSP3	snp	6594	C	T	p.Pro1292Leu	P1292L	missense_variant	0	0	0	0.0843373	0	0	0	0	no
NSP3	snp	6608	A	G	p.Arg1297Gly	R1297G	missense_variant	0	0	0	0	0	0.0123229	0	0	no
NSP3	snp	6611	G	A	p.Val1298Ile	V1298I	missense_variant	0	0	0.288376	0	0	0	0	0	no
NSP3	snp	6616	A	G	p.Leu1299Leu	L1299L	synonymous_variant	0	0	0	0	0.0107836	0.0241415	0	0.120164	no
NSP3	snp	6640	T	C	p.His1307His	H1307H	synonymous_variant	0	0.0133495	0	0	0	0	0	0	no
NSP3	snp	6642	G	A	p.Gly1308Asp	G1308D	missense_variant	0	0.039261	0	0	0	0	0	0	no
NSP3	snp	6644	T	C	p.Leu1309Leu	L1309L	synonymous_variant	0	0	0	0	0.0139276	0	0	0	no
NSP3	snp	6649	T	C	p.Ala1310Ala	A1310A	synonymous_variant	0	0	0.793522	0.956211	0.0125666	0	0	0	no
NSP3	snp	6650	G	A	p.Ala1311Thr	A1311T	missense_variant	0	0.0429864	0	0	0	0	0	0	no
NSP3	snp	6654	T	C	p.Val1312Ala	V1312A	missense_variant	0	0.0497175	0	0	0	0	0	0	no
NSP3	snp	6654	T	A	p.Val1312Asp	V1312D	missense_variant	0	0.0266204	0	0	0	0	0	0	no
NSP3	snp	6655	T	C	p.Val1312Val	V1312V	synonymous_variant	0	0	0	0.0244338	0	0	0	0	no
NSP3	snp	6659	A	G	p.Ser1314Gly	S1314G	missense_variant	0	0	0.020014	0.0618901	0	0	0	0	no
NSP3	snp	6676	T	C	p.Thr1319Thr	T1319T	synonymous_variant	0	0	0	0	0.0182456	0.0151569	0	0.106375	no
NSP3	snp	6681	C	T	p.Ala1321Val	A1321V	missense_variant	0	0.0191083	0	0	0	0	0	0	no
NSP3	snp	6689	G	A	p.Ala1324Thr	A1324T	missense_variant	0	0	0	0	0.0389721	0.10201	0.296718	0.0932823	no
NSP3	snp	6693	A	G	p.Lys1325Arg	K1325R	missense_variant	0	0	0	0	0	0	0.0292801	0	no
NSP3	snp	6695	C	T	p.Pro1326Ser	P1326S	missense_variant	0	0	0.533541	0.329716	0	0	0	0	no
NSP3	snp	6700	T	C	p.Phe1327Phe	F1327F	synonymous_variant	0	0.0106045	0	0	0	0	0	0	no
NSP3	snp	6707	A	G	p.Lys1330Glu	K1330E	missense_variant	0	0	0	0	0.0231196	0.0276878	0	0.0446412	no
NSP3	snp	6739	A	G	p.Thr1340Thr	T1340T	synonymous_variant	0	0.0528129	0	0	0	0	0	0	no
NSP3	snp	6740	C	T	p.Arg1341Trp	R1341W	missense_variant	0	0	0	0	0	0.0102041	0	0	no
NSP3	snp	6753	G	A	p.Arg1345His	R1345H	missense_variant	0	0	0	0	0	0.0122173	0	0	no
NSP3	snp	6753	G	T	p.Arg1345Leu	R1345L	missense_variant	0	0.0189055	0	0	0	0	0	0	no
NSP3	snp	6758	T	C	p.Cys1347Arg	C1347R	missense_variant	0	0.0116773	0	0	0	0	0	0	no
NSP3	snp	6775	T	A	p.Pro1352Pro	P1352P	synonymous_variant	0.02525	0.0152439	0.0164839	0.0171688	0.0181222	0.0206349	0.0217449	0.0175527	no
NSP3	snp	6775	T	G	p.Pro1352Pro	P1352P	synonymous_variant	0.0159011	0	0.017785	0.0126881	0	0.0152759	0.0230403	0.0169892	no
NSP3	snp	6776	T	G	p.Tyr1353Asp	Y1353D	missense_variant	0	0	0	0	0	0	0.0134662	0	no
NSP3	snp	6776	T	A	p.Tyr1353Asn	Y1353N	missense_variant	0.0103356	0.0219436	0	0	0	0	0	0	no
NSP3	snp	6778	T	C	p.Tyr1353Tyr	Y1353Y	synonymous_variant	0	0	0.0154981	0	0	0	0	0	no
NSP3	snp	6787	T	C	p.Thr1356Thr	T1356T	synonymous_variant	0	0	0	0	0.198618	0.330264	0.321121	0.55579	no
NSP3	snp	6841	A	G	p.Ala1374Ala	A1374A	synonymous_variant	0	0	0	0	0.0147499	0	0	0	no
NSP3	snp	6876	A	G	p.Lys1386Arg	K1386R	missense_variant	0	0.0562061	0	0	0	0	0	0	no
NSP3	snp	6892	T	C	p.Phe1391Phe	F1391F	synonymous_variant	0	0	0.282355	0.0548545	0	0	0	0	no
NSP3	snp	6898	A	G	p.Leu1393Leu	L1393L	synonymous_variant	0	0	0	0	0.015411	0	0	0	no
NSP3	snp	6904	T	G	p.Ala1395Ala	A1395A	synonymous_variant	0.0102981	0.0458265	0	0	0	0	0	0	no
NSP3	snp	6916	T	C	p.Tyr1399Tyr	Y1399Y	synonymous_variant	0	0	0	0	0	0	0.0216049	0	no
NSP3	snp	6928	T	A	p.Pro1403Pro	P1403P	synonymous_variant	0	0.0106952	0	0	0	0	0	0	no
NSP3	snp	6934	T	C	p.Phe1405Phe	F1405F	synonymous_variant	0	0.010582	0	0	0	0	0	0	no
NSP3	snp	6935	T	C	p.Ser1406Pro	S1406P	missense_variant	0	0.037037	0	0	0	0	0	0	no
NSP3	snp	6944	A	G	p.Ile1409Val	I1409V	missense_variant	0	0.0640496	0	0	0.0110614	0.0158434	0	0	no
NSP3	snp	6945	T	A	p.Ile1409Lys	I1409K	missense_variant	0	0.0115207	0	0	0	0	0	0	no
NSP3	snp	6957	T	G	p.Ile1413Ser	I1413S	missense_variant	0	0	0	0	0.0477327	0.0329358	0	0	no
NSP3	snp	6982	C	T	p.Cys1421Cys	C1421C	synonymous_variant	0	0	0.0161062	0.127112	0	0	0	0	no
NSP3	snp	6991	T	C	p.Ser1424Ser	S1424S	synonymous_variant	0	0	0	0	0.229808	0.344017	0.291328	0.552257	no
NSP3	snp	7002	C	T	p.Ser1428Leu	S1428L	missense_variant	0	0.0759259	0.0113553	0	0	0	0	0	no
NSP3	snp	7010	G	A	p.Ala1431Thr	A1431T	missense_variant	0	0.0215054	0	0	0	0	0	0	no
NSP3	snp	7021	T	C	p.Val1434Val	V1434V	synonymous_variant	0	0.0172043	0	0	0	0	0	0	no
NSP3	snp	7024	A	G	p.Leu1435Leu	L1435L	synonymous_variant	0	0	0	0	0.0171476	0.0106027	0.267481	0	no
NSP3	snp	7027	G	A	p.Met1436Ile	M1436I	missense_variant	0	0	0	0	0.0616016	0.0289234	0.0371353	0	no
NSP3	snp	7030	T	C	p.Ser1437Ser	S1437S	synonymous_variant	0	0	0.030442	0.0530218	0	0	0	0	no
NSP3	snp	7046	T	C	p.Ser1443Pro	S1443P	missense_variant	0	0.0342679	0	0	0	0	0	0	no
NSP3	snp	7052	T	C	p.Cys1445Arg	C1445R	missense_variant	0	0.0218069	0	0	0	0	0	0	no
NSP3	snp	7056	C	T	p.Thr1446Ile	T1446I	missense_variant	0	0	0	0	0.027611	0.0139276	0	0	no
NSP3	snp	7097	A	G	p.Ile1460Val	I1460V	missense_variant	0	0	0.011305	0	0	0	0	0	no
NSP3	snp	7101	C	T	p.Ala1461Val	A1461V	missense_variant	0	0.0107172	0	0	0	0	0	0	no
NSP3	snp	7117	T	C	p.Gly1466Gly	G1466G	synonymous_variant	0	0	0	0	0	0.0119112	0	0	no
NSP3	snp	7125	C	T	p.Pro1469Leu	P1469L	missense_variant	0	0	0	0	0.0156881	0.0100103	0	0	no
NSP3	snp	7129	T	C	p.Cys1470Cys	C1470C	synonymous_variant	0	0	0.0113261	0	0	0	0	0	no
NSP3	snp	7156	T	C	p.Ser1479Ser	S1479S	synonymous_variant	0	0	0	0	0.0636252	0.0749944	0.0340541	0.0463541	no
NSP3	snp	7159	A	G	p.Leu1480Leu	L1480L	synonymous_variant	0	0.108351	0	0	0	0	0	0	no
NSP3	snp	7190	A	G	p.Ile1491Val	I1491V	missense_variant	0	0	0.509822	0.33197	0	0	0	0	no
NSP3	snp	7228	T	C	p.Phe1503Phe	F1503F	synonymous_variant	0	0	0	0	0.156645	0.145072	0.0338924	0.476861	no
NSP3	snp	7234	A	G	p.Leu1505Leu	L1505L	synonymous_variant	0	0	0	0	0.0127745	0	0	0	no
NSP3	snp	7250	T	C	p.Leu1511Leu	L1511L	synonymous_variant	0	0	0	0	0.0137207	0	0	0	no
NSP3	snp	7272	G	T	p.Arg1518Met	R1518M	missense_variant	0	0.0139344	0	0	0	0	0	0	no
NSP3	snp	7273	G	A	p.Arg1518Arg	R1518R	synonymous_variant	0	0	0	0	0.0119363	0	0	0	no
NSP3	snp	7283	G	A	p.Val1522Ile	V1522I	missense_variant	0	0	0.0522427	0.0159011	0	0	0	0	no
NSP3	snp	7291	A	T	p.Gly1524Gly	G1524G	synonymous_variant	0	0.0269388	0	0	0	0	0	0	no
NSP3	snp	7308	A	G	p.Gln1530Arg	Q1530R	missense_variant	0	0.0416327	0	0	0	0	0	0	no
NSP3	snp	7356	T	A	p.Leu1546His	L1546H	missense_variant	0	0.0249769	0	0	0	0	0	0	no
NSP3	snp	7360	G	A	p.Met1547Ile	M1547I	missense_variant	0	0	0	0	0.0570534	0.0493937	0	0	no
NSP3	snp	7362	G	A	p.Trp1548*	W1548*	stop_gained	0	0.0115718	0	0	0	0	0	0	no
NSP3	snp	7378	T	C	p.Leu1553Leu	L1553L	synonymous_variant	0	0	0	0.0177394	0.0454024	0.034311	0	0	no
NSP3	snp	7384	A	G	p.Gln1555Gln	Q1555Q	synonymous_variant	0	0	0	0	0.0511638	0.0218364	0.0568365	0.0687736	no
NSP3	snp	7385	A	G	p.Met1556Val	M1556V	missense_variant	0	0	0.0760511	0.0416183	0	0	0	0	no
NSP3	snp	7397	T	C	p.Ser1560Pro	S1560P	missense_variant	0	0	0	0	0	0.0130797	0	0	no
NSP3	snp	7423	C	T	p.Phe1568Phe	F1568F	synonymous_variant	0	0	0	0	0.0152123	0.0241513	0	0	no
NSP3	snp	7440	A	G	p.Tyr1574Cys	Y1574C	missense_variant	0	0	0.232023	0.0578393	0	0	0	0	no
NSP3	snp	7445	T	C	p.Trp1576Arg	W1576R	missense_variant	0	0.015807	0	0	0	0	0	0	no
NSP3	snp	7449	A	G	p.Lys1577Arg	K1577R	missense_variant	0	0.0238501	0	0	0	0	0	0	no
NSP3	snp	7459	G	A	p.Val1580Val	V1580V	synonymous_variant	0	0	0	0	0	0	0.0628141	0	no
NSP3	snp	7466	G	A	p.Val1583Ile	V1583I	missense_variant	0	0	0	0	0.0501497	0.0557564	0.0748266	0	no
NSP3	snp	7474	T	C	p.Gly1585Gly	G1585G	synonymous_variant	0	0.0346284	0	0	0	0	0	0	no
NSP3	snp	7507	A	G	p.Lys1596Lys	K1596K	synonymous_variant	0	0.0146699	0	0	0	0	0	0	no
NSP3	snp	7534	T	C	p.Cys1605Cys	C1605C	synonymous_variant	0	0	0	0	0.0186661	0.0153725	0	0	no
NSP3	snp	7582	T	C	p.Asn1621Asn	N1621N	synonymous_variant	0	0	0	0	0	0.0107548	0	0	no
NSP3	snp	7585	A	G	p.Gly1622Gly	G1622G	synonymous_variant	0	0.0440352	0	0	0	0	0	0	no
NSP3	snp	7600	C	T	p.Cys1627Cys	C1627C	synonymous_variant	0	0	0	0.082163	0	0	0	0	no
NSP3	snp	7604	C	T	p.Leu1629Leu	L1629L	synonymous_variant	0	0	0	0	0.0114619	0	0	0	no
NSP3	snp	7622	G	A	p.Val1635Ile	V1635I	missense_variant	0	0	0.10504	0	0	0	0	0	no
NSP3	snp	7633	T	C	p.Asp1638Asp	D1638D	synonymous_variant	0	0.0977918	0	0	0	0	0	0	no
NSP3	snp	7641	G	A	p.Cys1641Tyr	C1641Y	missense_variant	0	0	0	0.0228049	0	0	0	0	no
NSP3	snp	7646	G	A	p.Gly1643Ser	G1643S	missense_variant	0	0	0	0	0.0120932	0	0	0	no
NSP3	snp	7647	G	A	p.Gly1643Asp	G1643D	missense_variant	0	0.0201342	0	0	0	0	0	0	no
NSP3	snp	7677	G	T	p.Arg1653Ile	R1653I	missense_variant	0	0.0149611	0	0	0	0	0	0	no
NSP3	snp	7698	A	G	p.Lys1660Arg	K1660R	missense_variant	0	0.0132066	0	0	0	0	0	0	no
NSP3	snp	7706	A	G	p.Ile1663Val	I1663V	missense_variant	0	0.0134003	0	0	0	0	0	0	no
NSP3	snp	7717	T	C	p.Thr1666Thr	T1666T	synonymous_variant	0	0.0330396	0	0	0	0	0	0	no
NSP3	snp	7725	C	A	p.Ser1669Tyr	S1669Y	missense_variant	0	0.0150457	0	0	0	0	0	0	no
NSP3	snp	7726	T	C	p.Ser1669Ser	S1669S	synonymous_variant	0	0.0110375	0	0	0	0	0	0	no
NSP3	snp	7729	T	C	p.Ser1670Ser	S1670S	synonymous_variant	0	0	0	0	0.0100245	0.0116465	0	0	no
NSP3	snp	7732	C	T	p.Tyr1671Tyr	Y1671Y	synonymous_variant	0	0	0	0	0.0376805	0.0369857	0	0	no
NSP3	snp	7737	T	A	p.Val1673Asp	V1673D	missense_variant	0	0.0187354	0	0	0	0	0	0	no
NSP3	snp	7745	G	A	p.Val1676Ile	V1676I	missense_variant	0	0	0	0.0277944	0	0	0	0	no
NSP3	snp	7758	A	G	p.Asn1680Ser	N1680S	missense_variant	0	0.0290886	0	0	0	0	0	0	no
NSP3	snp	7770	A	G	p.His1684Arg	H1684R	missense_variant	0	0	0.164014	0.52853	0	0	0	0	no
NSP3	snp	7774	T	C	p.Leu1685Leu	L1685L	synonymous_variant	0	0.0232868	0	0	0	0	0	0	no
NSP3	snp	7785	A	G	p.Lys1689Arg	K1689R	missense_variant	0	0.0113182	0	0	0	0	0	0	no
NSP3	snp	7790	G	A	p.Gly1691Ser	G1691S	missense_variant	0	0	0	0	0.0144761	0.0171258	0	0	no
NSP3	snp	7801	T	C	p.Thr1694Thr	T1694T	synonymous_variant	0	0	0	0	0.0290049	0.0174198	0	0	no
NSP3	snp	7808	A	G	p.Arg1697Gly	R1697G	missense_variant	0	0	0	0	0	0.010101	0	0	no
NSP3	snp	7812	A	G	p.His1698Arg	H1698R	missense_variant	0.0145802	0	0	0	0	0	0.0192	0	no
NSP3	snp	7846	G	A	p.Leu1709Leu	L1709L	synonymous_variant	0	0	0	0	0.0650407	0.0296027	0	0	no
NSP3	snp	7863	A	G	p.Lys1715Arg	K1715R	missense_variant	0	0	0.11792	0.0542665	0.0109156	0.0112595	0	0	no
NSP3	snp	7865	G	A	p.Gly1716Ser	G1716S	missense_variant	0	0.0113065	0	0	0	0	0	0	no
NSP3	snp	7876	T	C	p.Pro1719Pro	P1719P	synonymous_variant	0	0.0187424	0	0	0	0	0	0	no
NSP3	snp	7883	G	A	p.Val1722Ile	V1722I	missense_variant	0	0	0	0	0	0	0	0.0323887	no
NSP3	snp	7912	T	C	p.Cys1731Cys	C1731C	synonymous_variant	0	0.0210463	0	0	0	0	0	0	no
NSP3	snp	7918	A	G	p.Glu1733Glu	E1733E	synonymous_variant	0	0	0	0.0292973	0	0	0	0	no
NSP3	snp	7929	A	G	p.Lys1737Arg	K1737R	missense_variant	0	0	0.0220838	0	0	0	0	0	no
NSP3	snp	7934	G	A	p.Ala1739Thr	A1739T	missense_variant	0	0	0.0170497	0	0	0	0	0	no
NSP3	snp	7948	C	T	p.Tyr1743Tyr	Y1743Y	synonymous_variant	0	0	0.252043	0	0	0	0	0	no
NSP3	snp	7959	T	C	p.Met1747Thr	M1747T	missense_variant	0	0.0109536	0	0	0	0	0	0	no
NSP3	snp	7960	G	A	p.Met1747Ile	M1747I	missense_variant	0	0.0309278	0	0	0	0	0	0	no
NSP3	snp	7962	G	A	p.Cys1748Tyr	C1748Y	missense_variant	0	0.0108108	0	0	0	0	0	0	no
NSP3	snp	7965	A	G	p.Gln1749Arg	Q1749R	missense_variant	0	0	0.0101523	0.0107959	0	0	0	0	no
NSP3	snp	7966	A	T	p.Gln1749His	Q1749H	missense_variant	0	0.0130769	0	0	0	0	0	0	no
NSP3	snp	7969	T	A	p.Pro1750Pro	P1750P	synonymous_variant	0	0.0115562	0	0	0	0	0	0	no
NSP3	snp	7989	C	T	p.Ala1757Val	A1757V	missense_variant	0	0	0	0	0.0160061	0	0	0	no
NSP3	snp	8010	A	G	p.Asp1764Gly	D1764G	missense_variant	0	0	0.116908	0	0	0	0	0	no
NSP3	snp	8012	A	G	p.Ser1765Gly	S1765G	missense_variant	0	0	0	0.285084	0	0	0	0	no
NSP3	snp	8015	G	A	p.Ala1766Thr	A1766T	missense_variant	0	0	0	0	0.0121886	0.0260316	0	0	no
NSP3	snp	8030	A	G	p.Lys1771Glu	K1771E	missense_variant	0	0.0187296	0	0	0	0	0	0	no
NSP3	snp	8031	A	G	p.Lys1771Arg	K1771R	missense_variant	0	0.0107349	0	0	0	0	0	0	no
NSP3	snp	8038	T	C	p.Phe1773Phe	F1773F	synonymous_variant	0	0	0	0	0.0325261	0.0231113	0	0	no
NSP3	snp	8044	T	A	p.Ala1775Ala	A1775A	synonymous_variant	0	0.033437	0	0	0	0	0	0	no
NSP3	snp	8051	A	G	p.Asn1778Asp	N1778D	missense_variant	0	0.0112269	0	0	0	0	0	0	no
NSP3	snp	8052	A	G	p.Asn1778Ser	N1778S	missense_variant	0	0	0	0	0	0.089662	0	0.0787302	no
NSP3	snp	8068	T	C	p.Thr1783Thr	T1783T	synonymous_variant	0	0	0	0	0.014521	0.0130075	0	0	no
NSP3	snp	8080	A	T	p.Pro1787Pro	P1787P	synonymous_variant	0	0.0287456	0	0	0	0	0	0	no
NSP3	snp	8081	A	G	p.Met1788Val	M1788V	missense_variant	0	0.0107239	0	0	0	0	0	0	no
NSP3	snp	8088	A	G	p.Lys1790Arg	K1790R	missense_variant	0	0.0145587	0	0	0	0	0	0	no
NSP3	snp	8092	C	T	p.Leu1791Leu	L1791L	synonymous_variant	0	0	0	0	0.0154247	0.0232139	0.0100358	0.144935	no
NSP3	snp	8093	A	C	p.Lys1792Gln	K1792Q	missense_variant	0	0.0165074	0	0	0	0	0	0	no
NSP3	snp	8096	A	G	p.Thr1793Ala	T1793A	missense_variant	0	0	0	0	0.0218457	0.0253046	0	0	no
NSP3	snp	8097	C	T	p.Thr1793Ile	T1793I	missense_variant	0	0	0	0	0.0102166	0	0	0	no
NSP3	snp	8099	C	T	p.Leu1794Leu	L1794L	synonymous_variant	0	0	0	0	0.0127756	0	0	0	no
NSP3	snp	8105	G	A	p.Ala1796Thr	A1796T	missense_variant	0	0	0	0	0.0310094	0.0265829	0	0	no
NSP3	snp	8106	C	T	p.Ala1796Val	A1796V	missense_variant	0	0	0	0.0393558	0	0	0	0	no
NSP3	snp	8110	T	C	p.Thr1797Thr	T1797T	synonymous_variant	0	0	0	0	0	0	0	0.0361132	no
NSP3	snp	8114	G	A	p.Glu1799Lys	E1799K	missense_variant	0	0	0	0.0340202	0	0	0	0	no
NSP3	snp	8120	G	A	p.Glu1801Lys	E1801K	missense_variant	0	0	0.054307	0.0392488	0	0	0	0	no
NSP3	snp	8130	A	G	p.Lys1804Arg	K1804R	missense_variant	0	0	0	0	0.0100559	0	0	0	no
NSP3	snp	8147	A	G	p.Asn1810Asp	N1810D	missense_variant	0	0	0	0	0	0	0	0.452365	no
NSP3	snp	8149	T	C	p.Asn1810Asn	N1810N	synonymous_variant	0	0.0346774	0	0	0	0	0	0	no
NSP3	snp	8169	C	T	p.Ser1817Leu	S1817L	missense_variant	0	0	0	0	0.0240486	0.0277625	0.0206649	0	no
NSP3	snp	8172	C	T	p.Ala1818Val	A1818V	missense_variant	0	0	0	0	0	0	0	0.0651445	no
NSP3	snp	8181	A	G	p.Gln1821Arg	Q1821R	missense_variant	0	0.0152144	0	0	0	0	0.0198276	0	no
NSP3	snp	8220	T	C	p.Val1834Ala	V1834A	missense_variant	0	0	0	0.088883	0	0	0	0	no
NSP3	snp	8230	T	C	p.Leu1837Leu	L1837L	synonymous_variant	0	0.0128056	0	0	0	0	0	0	no
NSP3	snp	8240	C	T	p.His1841Tyr	H1841Y	missense_variant	0	0.019084	0	0	0	0	0	0	no
NSP3	snp	8251	C	T	p.Asp1844Asp	D1844D	synonymous_variant	0	0	0.018212	0	0	0	0	0	no
NSP3	snp	8252	A	G	p.Ile1845Val	I1845V	missense_variant	0	0	0.0724491	0.0653289	0	0	0	0	no
NSP3	snp	8257	A	G	p.Glu1846Glu	E1846E	synonymous_variant	0	0	0	0	0.0137187	0	0	0	no
NSP3	snp	8267	G	A	p.Asp1850Asn	D1850N	missense_variant	0	0.0353031	0	0	0	0	0	0	no
NSP3	snp	8274	G	C	p.Cys1852Ser	C1852S	missense_variant	0	0.0464253	0	0	0	0	0	0	no
NSP3	snp	8275	T	C	p.Cys1852Cys	C1852C	synonymous_variant	0	0	0	0	0.0118721	0	0	0	no
NSP3	snp	8285	A	G	p.Met1856Val	M1856V	missense_variant	0	0	0	0	0.0289549	0.0246656	0	0	no
NSP3	snp	8290	C	T	p.Leu1857Leu	L1857L	synonymous_variant	0	0	0	0	0	0	0.304626	0.117124	no
NSP3	snp	8302	A	G	p.Lys1861Lys	K1861K	synonymous_variant	0	0	0	0	0.018063	0	0.0602322	0	no
NSP3	snp	8316	C	T	p.Thr1866Ile	T1866I	missense_variant	0	0.022779	0	0	0	0	0	0	no
NSP3	snp	8377	A	G	p.Ala1886Ala	A1886A	synonymous_variant	0	0.0136737	0	0	0	0	0	0	no
NSP3	snp	8386	C	T	p.His1889His	H1889H	synonymous_variant	0	0	0	0	0.408763	0.359928	0.455335	0.214049	no
NSP3	snp	8407	C	T	p.Asn1896Asn	N1896N	synonymous_variant	0	0	0.16192	0.0781921	0	0	0	0	no
NSP3	snp	8413	A	G	p.Lys1898Lys	K1898K	synonymous_variant	0	0	0.0614545	0	0	0	0	0	no
NSP3	snp	8499	C	T	p.Ala1927Val	A1927V	missense_variant	0	0	0	0.0224502	0	0	0	0	no
NSP3	snp	8519	A	G	p.Asn1934Asp	N1934D	missense_variant	0	0.0667145	0	0	0	0	0	0	no
NSP3	snp	8521	T	C	p.Asn1934Asn	N1934N	synonymous_variant	0	0	0	0	0.425799	0.416253	0.419444	0.210029	no
NSP3	snp	8525	G	A	p.Val1936Ile	V1936I	missense_variant	0	0	0	0	0	0.0185421	0	0	no
NSP3	snp	8547	A	G	p.Lys1943Arg	K1943R	missense_variant	0	0	0	0	0.0322196	0.0307692	0	0	no
NSP3	snp	8551	T	C	p.Gly1944Gly	G1944G	synonymous_variant	0.010099	0	0	0	0	0	0	0	no
NSP3	snp	8554	T	A	p.Gly1945Gly	G1945G	splice_region_variant&synonymous_variant	0.0178931	0	0	0	0	0	0	0	no
NSP3	snp	8554	T	G	p.Gly1945Gly	G1945G	splice_region_variant&synonymous_variant	0	0	0	0	0	0	0.0149875	0	no
NSP4	snp	8580	A	G	p.Gln9Arg	Q9R	missense_variant	0	0.0117096	0	0	0	0	0	0	no
NSP4	snp	8584	A	G	p.Leu10Leu	L10L	synonymous_variant	0	0	0	0.01068	0	0	0	0	no
NSP4	snp	8590	A	G	p.Lys12Lys	K12K	synonymous_variant	0	0	0	0	0.0203562	0.0104664	0.0114226	0	no
NSP4	snp	8608	T	C	p.Leu18Leu	L18L	synonymous_variant	0	0.0169671	0	0	0	0	0	0	no
NSP4	snp	8612	G	A	p.Val20Ile	V20I	missense_variant	0	0.0167364	0	0	0	0	0	0	no
NSP4	snp	8619	C	T	p.Ala22Val	A22V	missense_variant	0	0.0142857	0	0	0	0	0	0	no
NSP4	snp	8635	A	G	p.Ile27Met	I27M	missense_variant	0	0.0209472	0	0	0	0	0	0	no
NSP4	snp	8641	T	C	p.Pro29Pro	P29P	synonymous_variant	0	0	0.080964	0	0	0	0	0	no
NSP4	snp	8642	G	A	p.Val30Ile	V30I	missense_variant	0	0	0	0	0	0.0115689	0	0	no
NSP4	snp	8655	C	T	p.Ser34Phe	S34F	missense_variant	0	0.0199039	0	0	0	0	0	0	no
NSP4	snp	8660	C	T	p.His36Tyr	H36Y	missense_variant	0	0.048583	0	0	0	0	0	0	no
NSP4	snp	8666	G	A	p.Asp38Asn	D38N	missense_variant	0	0	0	0	0.0236337	0.0131108	0	0	no
NSP4	snp	8672	T	C	p.Ser40Pro	S40P	missense_variant	0	0	0	0	0.0567197	0.0238443	0.0130785	0.0810518	no
NSP4	snp	8673	C	T	p.Ser40Leu	S40L	missense_variant	0	0.0462318	0	0	0	0	0	0	no
NSP4	snp	8698	T	G	p.Ala48Ala	A48A	synonymous_variant	0	0	0	0	0	0	0.0128056	0	no
NSP4	snp	8698	T	A	p.Ala48Ala	A48A	synonymous_variant	0	0	0	0	0	0	0.0105018	0	no
NSP4	snp	8704	T	C	p.Asp50Asp	D50D	synonymous_variant	0.0121914	0	0.0130929	0.0117688	0	0.0100175	0.0125571	0.0135505	no
NSP4	snp	8727	C	T	p.Ala58Val	A58V	missense_variant	0	0	0	0	0.0107137	0	0	0	no
NSP4	snp	8732	A	G	p.Thr60Ala	T60A	missense_variant	0	0.0259281	0	0	0	0	0	0	no
NSP4	snp	8744	T	G	p.Phe64Val	F64V	missense_variant	0	0.0290123	0	0	0	0	0	0	no
NSP4	snp	8777	T	G	p.Phe75Val	F75V	missense_variant	0	0.0107817	0	0	0	0	0	0	no
NSP4	snp	8791	T	G	p.Gly79Gly	G79G	synonymous_variant	0	0.0104076	0	0	0	0	0	0	no
NSP4	snp	8795	A	G	p.Ser81Gly	S81G	missense_variant	0	0	0	0.138491	0	0	0	0	no
NSP4	snp	8800	T	C	p.Tyr82Tyr	Y82Y	synonymous_variant	0	0	0	0	0	0	0.0708447	0	no
NSP4	snp	8811	A	G	p.Lys86Arg	K86R	missense_variant	0	0	0.0467219	0	0.0244714	0.0271203	0	0	no
NSP4	snp	8820	C	G	p.Pro89Arg	P89R	missense_variant	0	0	0	0	0	0	0.0205696	0	no
NSP4	snp	8821	A	G	p.Pro89Pro	P89P	synonymous_variant	0.0109329	0	0.0115407	0	0.0410885	0.0290289	0	0	no
NSP4	snp	8831	G	T	p.Ala93Ser	A93S	missense_variant	0	0.0156372	0	0	0	0	0	0	no
NSP4	snp	8848	A	G	p.Glu98Glu	E98E	synonymous_variant	0	0	0	0	0	0.0729359	0	0.0901078	no
NSP4	snp	8854	T	C	p.Gly100Gly	G100G	synonymous_variant	0	0	0.162503	0.483954	0	0	0	0	no
NSP4	snp	8855	T	G	p.Phe101Val	F101V	missense_variant	0	0	0	0	0	0	0.0154905	0	no
NSP4	snp	8860	C	T	p.Val102Val	V102V	synonymous_variant	0	0	0	0	0	0.0415667	0	0	no
NSP4	snp	8866	T	C	p.Pro104Pro	P104P	synonymous_variant	0	0	0	0	0.0307784	0.0238336	0	0	no
NSP4	snp	8881	G	A	p.Thr109Thr	T109T	synonymous_variant	0	0	0	0	0.44003	0.409556	0.402349	0.243206	no
NSP4	snp	8890	C	T	p.Arg112Arg	R112R	synonymous_variant	0	0	0	0	0	0.0407609	0	0	no
NSP4	snp	8892	C	T	p.Thr113Ile	T113I	missense_variant	0	0.0154044	0	0	0	0	0	0	no
NSP4	snp	8900	G	A	p.Gly116Ser	G116S	missense_variant	0	0	0	0	0.0101048	0	0	0	no
NSP4	snp	8902	T	C	p.Gly116Gly	G116G	synonymous_variant	0	0.0119681	0	0	0	0	0	0	no
NSP4	snp	8904	A	G	p.Asp117Gly	D117G	missense_variant	0	0	0	0	0	0	0.0122137	0	no
NSP4	snp	8908	T	C	p.Phe118Phe	F118F	synonymous_variant	0	0.0131477	0	0	0	0	0	0	no
NSP4	snp	8914	T	C	p.His120His	H120H	synonymous_variant	0	0	0.0724668	0	0	0	0	0	no
NSP4	snp	8920	A	T	p.Leu122Phe	L122F	missense_variant	0	0.0215877	0	0	0	0	0	0	no
NSP4	snp	8923	T	C	p.Pro123Pro	P123P	synonymous_variant	0	0	0	0	0.0101382	0	0	0	no
NSP4	snp	8925	G	C	p.Arg124Thr	R124T	missense_variant	0	0.0212766	0	0	0	0	0	0	no
NSP4	snp	8936	G	A	p.Ala128Thr	A128T	missense_variant	0	0	0	0	0	0.0100865	0	0	no
NSP4	snp	8938	A	G	p.Ala128Ala	A128A	synonymous_variant	0	0	0.0703889	0.052278	0	0	0	0	no
NSP4	snp	8956	C	T	p.Tyr134Tyr	Y134Y	synonymous_variant	0	0	0.76235	0.916877	0	0	0.0101626	0	no
NSP4	snp	8962	A	G	p.Pro136Pro	P136P	synonymous_variant	0	0	0	0	0.0574799	0.0273632	0	0.0913002	no
NSP4	snp	8983	T	C	p.Thr143Thr	T143T	synonymous_variant	0	0.0373134	0	0.0214908	0	0	0	0	no
NSP4	snp	8987	T	A	p.Phe145Ile	F145I	missense_variant	0.0112708	0	0	0	0	0	0	0	no
NSP4	snp	8987	T	G	p.Phe145Val	F145V	missense_variant	0.0105738	0	0	0	0	0	0	0	no
NSP4	snp	8991	C	T	p.Ala146Val	A146V	missense_variant	0	0	0.0112975	0	0	0	0	0	no
NSP4	snp	8995	A	G	p.Thr147Thr	T147T	synonymous_variant	0	0.0237366	0	0	0	0	0	0	no
NSP4	snp	9008	T	C	p.Leu152Leu	L152L	synonymous_variant	0	0.0225619	0	0	0	0	0	0	no
NSP4	snp	9010	G	A	p.Leu152Leu	L152L	synonymous_variant	0	0	0	0.123726	0	0	0	0	no
NSP4	snp	9014	G	A	p.Ala154Thr	A154T	missense_variant	0	0.0265781	0	0	0	0	0	0	no
NSP4	snp	9027	T	C	p.Ile158Thr	I158T	missense_variant	0	0	0	0	0	0	0.359504	0.140995	no
NSP4	snp	9030	T	C	p.Phe159Ser	F159S	missense_variant	0	0.010906	0	0	0	0	0	0	no
NSP4	snp	9040	T	A	p.Ala162Ala	A162A	synonymous_variant	0	0.0140474	0	0	0	0	0	0	no
NSP4	snp	9043	T	C	p.Ser163Ser	S163S	synonymous_variant	0	0	0.555032	0.441123	0.0106448	0	0	0	no
NSP4	snp	9053	G	A	p.Val167Ile	V167I	missense_variant	0	0.0187333	0	0	0	0	0	0	no
NSP4	snp	9055	A	G	p.Val167Val	V167V	synonymous_variant	0	0.0175097	0	0	0	0	0	0	no
NSP4	snp	9080	C	T	p.Leu176Leu	L176L	synonymous_variant	0	0	0	0	0	0	0	0.0822591	no
NSP4	snp	9087	G	T	p.Gly178Val	G178V	missense_variant	0	0.0429505	0	0	0	0	0	0	no
NSP4	snp	9092	G	A	p.Val180Ile	V180I	missense_variant	0	0	0	0	0.0122842	0.0114763	0	0	no
NSP4	snp	9100	T	C	p.Tyr182Tyr	Y182Y	synonymous_variant	0	0	0	0	0.0148055	0.0126561	0	0	no
NSP4	snp	9121	A	G	p.Thr189Thr	T189T	synonymous_variant	0	0.0118044	0	0	0	0	0	0	no
NSP4	snp	9127	T	C	p.Tyr191Tyr	Y191Y	synonymous_variant	0	0	0	0.308976	0	0	0	0	no
NSP4	snp	9128	G	A	p.Val192Met	V192M	missense_variant	0	0.0128411	0	0	0	0	0	0	no
NSP4	snp	9134	A	G	p.Met194Val	M194V	missense_variant	0	0.0166932	0	0	0	0	0	0	no
NSP4	snp	9138	A	G	p.Asp195Gly	D195G	missense_variant	0	0.0130719	0	0	0	0	0	0	no
NSP4	snp	9143	T	A	p.Ser197Thr	S197T	missense_variant	0	0.0113736	0	0	0	0	0	0	no
NSP4	snp	9145	T	C	p.Ser197Ser	S197S	synonymous_variant	0	0	0.018559	0	0	0	0	0	no
NSP4	snp	9165	C	T	p.Thr204Ile	T204I	missense_variant	0	0	0	0.0334172	0	0	0	0	no
NSP4	snp	9167	T	C	p.Tyr205His	Y205H	missense_variant	0	0.0113544	0	0	0	0	0	0	no
NSP4	snp	9181	T	C	p.Ser209Ser	S209S	synonymous_variant	0	0	0.113614	0	0	0	0	0	no
NSP4	snp	9209	G	T	p.Glu219*	E219*	stop_gained	0	0.028749	0	0	0	0	0	0	no
NSP4	snp	9221	C	T	p.His223Tyr	H223Y	missense_variant	0	0.0221631	0	0	0	0	0	0	no
NSP4	snp	9222	A	G	p.His223Arg	H223R	missense_variant	0	0.0107047	0	0	0	0	0	0	no
NSP4	snp	9226	C	T	p.Gly224Gly	G224G	synonymous_variant	0	0	0	0	0.0186197	0	0	0	no
NSP4	snp	9241	A	G	p.Ser229Ser	S229S	synonymous_variant	0	0	0	0.0355208	0	0	0	0	no
NSP4	snp	9243	A	G	p.Glu230Gly	E230G	missense_variant	0	0	0	0.038971	0	0	0	0	no
NSP4	snp	9256	T	C	p.Cys234Cys	C234C	synonymous_variant	0	0.0321839	0	0	0	0	0	0	no
NSP4	snp	9265	T	C	p.Thr237Thr	T237T	synonymous_variant	0	0	0	0	0.0190142	0.0302668	0	0.12651	no
NSP4	snp	9313	A	G	p.Gly253Gly	G253G	synonymous_variant	0.0111924	0.0428894	0	0	0	0	0.0121457	0	no
NSP4	snp	9313	A	C	p.Gly253Gly	G253G	synonymous_variant	0	0	0	0	0	0	0.0141414	0	no
NSP4	snp	9314	G	A	p.Val254Ile	V254I	missense_variant	0	0.0148402	0	0	0	0	0	0	no
NSP4	snp	9328	A	G	p.Val258Val	V258V	synonymous_variant	0	0	0.994319	0.996962	0	0	0.0168776	0	no
NSP4	snp	9337	A	G	p.Val261Val	V261V	synonymous_variant	0	0	0	0	0.0126508	0	0	0	no
NSP4	snp	9352	T	C	p.Asn266Asn	N266N	synonymous_variant	0	0	0	0	0	0.0138158	0	0	no
NSP4	snp	9360	C	T	p.Thr269Ile	T269I	missense_variant	0	0.0179415	0	0	0	0	0	0	no
NSP4	snp	9367	A	G	p.Leu271Leu	L271L	synonymous_variant	0	0	0	0	0.0215235	0.023845	0	0	no
NSP4	snp	9371	C	T	p.Gln273*	Q273*	stop_gained	0	0.0115968	0	0	0	0	0	0	no
NSP4	snp	9379	T	C	p.Ile275Ile	I275I	synonymous_variant	0	0	0	0	0.0452271	0.0447824	0	0	no
NSP4	snp	9384	C	G	p.Ala277Gly	A277G	missense_variant	0	0.011745	0	0	0	0	0	0	no
NSP4	snp	9412	T	C	p.Ala286Ala	A286A	synonymous_variant	0	0	0	0	0	0	0.0186047	0	no
NSP4	snp	9415	T	C	p.Gly287Gly	G287G	synonymous_variant	0	0.011336	0	0	0	0	0	0	no
NSP4	snp	9430	C	T	p.Ile292Ile	I292I	synonymous_variant	0	0.0113636	0	0	0	0	0	0	no
NSP4	snp	9436	A	G	p.Val294Val	V294V	synonymous_variant	0	0.0113269	0	0	0	0	0	0	no
NSP4	snp	9449	T	A	p.Tyr299Asn	Y299N	missense_variant	0	0.0128315	0	0	0	0	0	0	no
NSP4	snp	9465	T	A	p.Phe304Tyr	F304Y	missense_variant	0	0.0126582	0	0	0	0	0	0	no
NSP4	snp	9475	T	G	p.Ala307Ala	A307A	synonymous_variant	0	0	0	0	0	0	0.0158228	0	no
NSP4	snp	9492	A	G	p.His313Arg	H313R	missense_variant	0	0	0	0	0	0	0.0120898	0	no
NSP4	snp	9500	G	A	p.Ala316Thr	A316T	missense_variant	0	0.0185185	0	0	0	0	0	0	no
NSP4	snp	9518	T	C	p.Phe322Leu	F322L	missense_variant	0	0	0	0	0.0303562	0.0376506	0	0	no
NSP4	snp	9539	C	T	p.Leu329Phe	L329F	missense_variant	0	0.0215054	0	0	0	0	0	0	no
NSP4	snp	9540	T	A	p.Leu329His	L329H	missense_variant	0	0.0121145	0	0	0	0	0	0	no
NSP4	snp	9548	A	G	p.Thr332Ala	T332A	missense_variant	0	0	0	0.0184485	0	0	0	0	no
NSP4	snp	9587	A	G	p.Ile345Val	I345V	missense_variant	0	0.0308087	0	0	0	0	0	0	no
NSP4	snp	9598	C	T	p.Tyr348Tyr	Y348Y	synonymous_variant	0	0	0	0.0182873	0	0	0	0	no
NSP4	snp	9599	T	C	p.Leu349Leu	L349L	synonymous_variant	0	0	0.0109781	0	0	0	0	0	no
NSP4	snp	9605	T	C	p.Phe351Leu	F351L	missense_variant	0	0	0	0	0	0	0.0324763	0	no
NSP4	snp	9618	A	G	p.Asn355Ser	N355S	missense_variant	0	0.0176471	0	0	0	0	0	0	no
NSP4	snp	9657	T	C	p.Met368Thr	M368T	missense_variant	0	0	0.0186197	0	0	0	0	0	no
NSP4	snp	9676	T	A	p.Pro374Pro	P374P	synonymous_variant	0	0.0124294	0	0	0	0	0	0	no
NSP4	snp	9678	T	C	p.Phe375Ser	F375S	missense_variant	0	0	0	0	0.0342799	0.0650344	0	0	no
NSP4	snp	9684	T	A	p.Ile377Lys	I377K	missense_variant	0	0	0.0165146	0.019001	0.0152368	0.018683	0.0111628	0.0194397	no
NSP4	snp	9709	T	C	p.Ile385Ile	I385I	synonymous_variant	0	0.0326296	0	0	0	0	0	0	no
NSP4	snp	9714	C	T	p.Thr387Ile	T387I	missense_variant	0	0	0.0299074	0	0	0	0.265751	0.12753	no
NSP4	snp	9739	T	C	p.Ser395Ser	S395S	synonymous_variant	0	0.0178236	0	0	0	0	0	0	no
NSP4	snp	9742	T	C	p.Asn396Asn	N396N	synonymous_variant	0	0	0	0	0	0	0	0.0880907	no
NSP4	snp	9750	A	G	p.Lys399Arg	K399R	missense_variant	0	0	0	0.0104671	0	0	0	0	no
NSP4	snp	9799	T	G	p.Ala415Ala	A415A	synonymous_variant	0	0	0	0	0	0	0.0102145	0	no
NSP4	snp	9803	C	T	p.Leu417Leu	L417L	synonymous_variant	0	0	0	0	0.0125544	0	0	0	no
NSP4	snp	9804	T	G	p.Leu417Arg	L417R	missense_variant	0.0194014	0	0.0114977	0.0181165	0.0108008	0	0.0135685	0.016311	no
NSP4	snp	9809	A	G	p.Thr419Ala	T419A	missense_variant	0	0	0	0	0	0	0.0261941	0	no
NSP4	snp	9812	T	C	p.Phe420Leu	F420L	missense_variant	0	0.0135593	0	0	0	0	0	0	no
NSP4	snp	9814	T	C	p.Phe420Phe	F420F	synonymous_variant	0	0	0.261339	0.104812	0	0.0150304	0	0	no
NSP4	snp	9823	T	C	p.Asn423Asn	N423N	synonymous_variant	0	0	0.0123821	0	0	0	0	0	no
NSP4	snp	9840	A	G	p.Lys429Arg	K429R	missense_variant	0	0.0126468	0	0	0	0	0	0	no
NSP4	snp	9848	A	G	p.Ser432Gly	S432G	missense_variant	0	0.0125112	0	0	0	0	0	0	no
NSP4	snp	9851	G	A	p.Asp433Asn	D433N	missense_variant	0	0	0	0	0.212084	0.26758	0.462145	0.695995	no
NSP4	snp	9868	T	C	p.Leu438Leu	L438L	synonymous_variant	0	0	0	0	0.0120551	0	0	0	no
NSP4	snp	9912	A	G	p.Tyr453Cys	Y453C	missense_variant	0	0	0	0	0	0	0.0106545	0	no
NSP4	snp	9919	T	C	p.Ser455Ser	S455S	synonymous_variant	0.0121696	0.030175	0.0194765	0	0	0.0121882	0.0164474	0.0151573	no
NSP4	snp	9920	G	A	p.Gly456Arg	G456R	missense_variant	0	0.0241109	0	0	0	0	0	0	no
NSP4	snp	9930	A	G	p.Asp459Gly	D459G	missense_variant	0	0.0110175	0	0	0	0	0	0	no
NSP4	snp	9988	C	T	p.Phe478Phe	F478F	synonymous_variant	0	0	0	0	0	0.0114406	0	0	no
NSP4	snp	9995	T	C	p.Ser481Pro	S481P	missense_variant	0	0.0206037	0	0	0	0	0	0	no
NSP4	snp	10007	G	T	p.Val485Phe	V485F	missense_variant	0	0.0153203	0	0	0	0	0	0	no
NSP4	snp	10023	C	A	p.Pro490Gln	P490Q	missense_variant	0	0.0152484	0	0	0	0	0	0	no
NSP4	snp	10033	T	C	p.Ser493Ser	S493S	synonymous_variant	0	0	0	0	0.0494748	0.0194768	0	0	no
NSP4	snp	10042	A	G	p.Ser496Ser	S496S	synonymous_variant	0	0	0	0.311139	0	0	0	0	no
NSP4	snp	10046	G	A	p.Val498Ile	V498I	missense_variant	0	0	0	0	0.0243056	0.020756	0	0	no
NSP4	snp	10049	T	C	p.Leu499Leu	L499L	synonymous_variant	0	0	0.0125488	0	0	0	0	0	no
NSP5	snp	10071	T	C	p.Met6Thr	M6T	missense_variant	0	0.0100478	0	0	0	0	0	0	no
NSP5	snp	10073	G	A	p.Ala7Thr	A7T	missense_variant	0	0	0	0	0.193786	0.258418	0.444162	0.673413	no
NSP5	snp	10075	A	G	p.Ala7Ala	A7A	synonymous_variant	0.0162178	0.0208	0.015514	0.050052	0	0	0.0104167	0	no
NSP5	snp	10078	C	T	p.Phe8Phe	F8F	synonymous_variant	0	0	0	0	0.026125	0.0203346	0	0	no
NSP5	snp	10081	A	G	p.Pro9Pro	P9P	synonymous_variant	0	0	0.0136786	0	0	0	0	0	no
NSP5	snp	10082	T	C	p.Ser10Pro	S10P	missense_variant	0	0.0112931	0	0	0	0	0	0	no
NSP5	snp	10099	T	C	p.Gly15Gly	G15G	synonymous_variant	0	0.015528	0	0	0	0	0	0	no
NSP5	snp	10101	G	T	p.Cys16Phe	C16F	missense_variant	0	0.0116999	0	0	0	0	0	0	no
NSP5	snp	10110	A	G	p.Gln19Arg	Q19R	missense_variant	0	0	0	0.0346814	0	0	0	0	no
NSP5	snp	10114	A	G	p.Val20Val	V20V	synonymous_variant	0	0	0	0	0	0.0124111	0	0.138282	no
NSP5	snp	10125	C	T	p.Thr24Ile	T24I	missense_variant	0	0.0125174	0	0	0	0	0	0	no
NSP5	snp	10138	C	T	p.Asn28Asn	N28N	synonymous_variant	0.0392408	0	0	0	0	0	0	0	no
NSP5	snp	10144	T	C	p.Leu30Leu	L30L	synonymous_variant	0	0	0.0107677	0	0	0	0	0	no
NSP5	snp	10153	T	C	p.Asp33Asp	D33D	synonymous_variant	0	0.0122549	0	0	0	0	0	0	no
NSP5	snp	10164	A	G	p.Tyr37Cys	Y37C	missense_variant	0	0	0	0	0.0401855	0.0495257	0	0	no
NSP5	snp	10194	A	G	p.Glu47Gly	E47G	missense_variant	0	0	0.159184	0	0	0	0	0	no
NSP5	snp	10204	T	C	p.Leu50Leu	L50L	synonymous_variant	0	0.0221022	0	0	0	0	0	0	no
NSP5	snp	10210	T	A	p.Pro52Pro	P52P	synonymous_variant	0	0	0	0	0	0	0.0145349	0	no
NSP5	snp	10219	A	G	p.Glu55Glu	E55E	synonymous_variant	0	0.0156863	0	0	0.0137021	0	0	0	no
NSP5	snp	10228	C	T	p.Leu58Leu	L58L	synonymous_variant	0	0.0171248	0	0	0	0	0	0	no
NSP5	snp	10240	T	C	p.Ser62Ser	S62S	synonymous_variant	0	0	0	0	0.010335	0.010158	0	0	no
NSP5	snp	10284	T	G	p.Val77Gly	V77G	missense_variant	0	0.010828	0	0	0	0	0	0	no
NSP5	snp	10303	A	G	p.Gln83Gln	Q83Q	synonymous_variant	0	0	0	0	0	0	0.319572	0	no
NSP5	snp	10312	A	G	p.Val86Val	V86V	synonymous_variant	0	0	0	0	0.0151388	0	0	0	no
NSP5	snp	10317	A	G	p.Lys88Arg	K88R	missense_variant	0	0	0.0688901	0.0450977	0	0	0	0	no
NSP5	snp	10333	A	G	p.Thr93Thr	T93T	synonymous_variant	0	0	0	0	0	0.010318	0	0	no
NSP5	snp	10335	C	T	p.Ala94Val	A94V	missense_variant	0	0.0123063	0	0	0	0	0	0	no
NSP5	snp	10337	A	G	p.Asn95Asp	N95D	missense_variant	0.0129814	0.0110259	0	0	0	0	0	0	no
NSP5	snp	10341	C	T	p.Pro96Leu	P96L	missense_variant	0	0	0	0.0391269	0	0	0	0	no
NSP5	snp	10355	T	C	p.Tyr101His	Y101H	missense_variant	0	0	0	0	0.0121229	0.011546	0	0	no
NSP5	snp	10364	G	A	p.Val104Ile	V104I	missense_variant	0	0.011734	0	0	0	0	0	0	no
NSP5	snp	10401	C	T	p.Ala116Val	A116V	missense_variant	0	0.0107112	0	0	0	0	0	0	no
NSP5	snp	10420	A	G	p.Pro122Pro	P122P	synonymous_variant	0	0	0	0	0.022614	0.0196206	0	0	no
NSP5	snp	10487	T	C	p.Cys145Arg	C145R	missense_variant	0	0.015748	0	0	0	0	0	0	no
NSP5	snp	10489	T	C	p.Cys145Cys	C145C	synonymous_variant	0	0.0186757	0	0	0	0	0	0	no
NSP5	snp	10492	T	C	p.Gly146Gly	G146G	synonymous_variant	0	0.012728	0	0	0.0115515	0.0103847	0.318977	0.129998	no
NSP5	snp	10512	A	G	p.Asp153Gly	D153G	missense_variant	0	0	0	0	0	0	0	0.141671	no
NSP5	snp	10533	G	A	p.Cys160Tyr	C160Y	missense_variant	0	0	0	0	0.283366	0.248287	0.0215569	0.0395245	no
NSP5	snp	10537	C	T	p.Tyr161Tyr	Y161Y	synonymous_variant	0	0.0134048	0	0	0	0	0	0	no
NSP5	snp	10549	G	A	p.Met165Ile	M165I	missense_variant	0	0.0120859	0	0	0	0	0	0	no
NSP5	snp	10560	C	T	p.Thr169Ile	T169I	missense_variant	0	0.0163414	0	0	0	0	0	0	no
NSP5	snp	10561	T	C	p.Thr169Thr	T169T	synonymous_variant	0	0.0307553	0	0	0.454097	0.393176	0.480676	0.176904	no
NSP5	snp	10573	T	C	p.Ala173Ala	A173A	synonymous_variant	0	0.0123751	0	0	0	0	0	0	no
NSP5	snp	10576	C	T	p.Gly174Gly	G174G	synonymous_variant	0	0	0.0457673	0	0	0	0	0	no
NSP5	snp	10577	A	G	p.Thr175Ala	T175A	missense_variant	0.011881	0	0	0	0	0	0	0	no
NSP5	snp	10608	T	G	p.Phe185Cys	F185C	missense_variant	0	0.0400188	0	0	0	0	0	0	no
NSP5	snp	10620	A	G	p.Gln189Arg	Q189R	missense_variant	0.0193713	0	0.0213419	0.0128437	0.0144123	0.0115633	0.0248175	0.0175738	no
NSP5	snp	10621	A	T	p.Gln189His	Q189H	missense_variant	0	0.011432	0	0	0	0	0	0	no
NSP5	snp	10623	C	T	p.Thr190Ile	T190I	missense_variant	0	0.0260062	0	0	0	0	0	0	no
NSP5	snp	10632	C	T	p.Ala193Val	A193V	missense_variant	0	0	0	0	0.0406699	0.0397899	0	0	no
NSP5	snp	10638	G	A	p.Gly195Asp	G195D	missense_variant	0	0.0239766	0	0	0	0	0	0	no
NSP5	snp	10646	A	G	p.Thr198Ala	T198A	missense_variant	0	0.0284392	0	0	0	0	0	0	no
NSP5	snp	10650	C	T	p.Thr199Ile	T199I	missense_variant	0	0.0272197	0	0	0	0	0	0	no
NSP5	snp	10654	T	C	p.Ile200Ile	I200I	synonymous_variant	0.029615	0	0	0	0	0	0	0	no
NSP5	snp	10688	G	A	p.Val212Ile	V212I	missense_variant	0	0.0415184	0	0	0	0	0	0	no
NSP5	snp	10706	T	C	p.Trp218Arg	W218R	missense_variant	0	0.0118089	0	0	0	0	0	0	no
NSP5	snp	10726	C	T	p.Thr224Thr	T224T	synonymous_variant	0	0	0	0	0.0124072	0.0176817	0	0	no
NSP5	snp	10734	T	G	p.Leu227Arg	L227R	missense_variant	0	0	0.0352764	0	0	0	0	0	no
NSP5	snp	10753	G	A	p.Val233Val	V233V	synonymous_variant	0	0	0.0130451	0	0	0	0	0	no
NSP5	snp	10790	C	T	p.His246Tyr	H246Y	missense_variant	0	0	0.076488	0	0	0	0	0	no
NSP5	snp	10793	G	A	p.Val247Ile	V247I	missense_variant	0	0.0150943	0	0	0	0	0	0	no
NSP5	snp	10821	A	G	p.Gln256Arg	Q256R	missense_variant	0	0.0123267	0	0	0	0	0	0	no
NSP5	snp	10828	A	C	p.Gly258Gly	G258G	synonymous_variant	0	0	0	0	0	0	0	0.0132754	no
NSP5	snp	10829	A	G	p.Ile259Val	I259V	missense_variant	0	0.0115003	0	0	0	0	0.0117647	0	no
NSP5	snp	10838	T	C	p.Leu262Leu	L262L	synonymous_variant	0	0.0109204	0	0	0	0	0	0	no
NSP5	snp	10852	T	G	p.Ala266Ala	A266A	synonymous_variant	0	0	0	0	0	0	0.0187891	0	no
NSP5	snp	10855	A	G	p.Ser267Ser	S267S	synonymous_variant	0	0	0	0	0.0149364	0.0201405	0	0	no
NSP5	snp	10858	A	G	p.Leu268Leu	L268L	synonymous_variant	0	0	0	0.033517	0	0	0	0	no
NSP5	snp	10872	A	G	p.Gln273Arg	Q273R	missense_variant	0	0.059633	0	0	0	0	0	0	no
NSP5	snp	10894	C	T	p.Thr280Thr	T280T	synonymous_variant	0	0	0.339304	0	0	0	0	0	no
NSP5	snp	10910	T	C	p.Leu286Leu	L286L	synonymous_variant	0	0	0	0	0.0690063	0.0827727	0.0593692	0.569742	no
NSP5	snp	10936	T	C	p.Phe294Phe	F294F	synonymous_variant	0	0	0.0519533	0	0	0	0	0	no
NSP5	snp	10954	C	T	p.Cys300Cys	C300C	synonymous_variant	0	0	0	0	0.0335711	0.0993669	0.347962	0.0786916	no
NSP5	snp	10956	C	T	p.Ser301Leu	S301L	missense_variant	0	0.0231388	0	0	0.0671696	0.0378519	0	0	no
NSP5	snp	10966	T	C	p.Thr304Thr	T304T	synonymous_variant	0	0	0	0	0	0	0.0105422	0	no
NSP6	snp	10978	A	G	p.Ala2Ala	A2A	synonymous_variant	0	0	0	0	0	0	0.0122807	0	no
NSP6	snp	10982	A	G	p.Lys4Glu	K4E	missense_variant	0	0.0163934	0	0	0	0	0	0	no
NSP6	snp	10984	A	G	p.Lys4Lys	K4K	synonymous_variant	0	0	0	0	0.0184729	0.01199	0.187279	0	no
NSP6	snp	11001	C	T	p.Thr10Ile	T10I	missense_variant	0.026832	0	0	0	0.0154973	0	0	0	no
NSP6	snp	11037	T	G	p.Leu22Arg	L22R	missense_variant	0	0.0144525	0	0	0	0	0	0	no
NSP6	snp	11061	A	G	p.Gln30Arg	Q30R	missense_variant	0	0	0	0.011429	0	0	0	0	no
NSP6	snp	11074	C	T	p.Phe34Phe	F34F	synonymous_variant	0	0	0	0.011286	0	0	0	0	no
NSP6	snp	11080	T	C	p.Phe36Phe	F36F	synonymous_variant	0	0	0	0	0.054499	0.028	0.0183486	0	no
NSP6	snp	11083	G	T	p.Leu37Phe	L37F	missense_variant	0	0	0.011236	0	0	0	0	0	no
NSP6	snp	11087	G	C	p.Glu39Gln	E39Q	missense_variant	0	0.0146379	0	0	0	0	0	0	no
NSP6	snp	11089	A	G	p.Glu39Glu	E39E	synonymous_variant	0	0	0	0	0.0198777	0	0	0	no
NSP6	snp	11092	T	C	p.Asn40Asn	N40N	synonymous_variant	0	0.0147275	0	0	0	0	0	0	no
NSP6	snp	11096	T	A	p.Phe42Ile	F42I	missense_variant	0.0101464	0	0	0	0	0	0	0	no
NSP6	snp	11096	T	G	p.Phe42Val	F42V	missense_variant	0.0120497	0	0.010794	0	0	0	0	0	no
NSP6	snp	11128	G	A	p.Met52Ile	M52I	missense_variant	0	0.0114869	0	0	0	0	0	0	no
NSP6	snp	11167	A	T	p.Ala65Ala	A65A	synonymous_variant	0	0.0328185	0	0	0	0	0	0	no
NSP6	snp	11167	A	G	p.Ala65Ala	A65A	synonymous_variant	0	0.024026	0	0	0	0	0	0	no
NSP6	snp	11172	T	C	p.Leu67Pro	L67P	missense_variant	0	0.0165816	0	0	0	0	0	0	no
NSP6	snp	11194	T	C	p.Ser74Ser	S74S	synonymous_variant	0	0	0	0	0.034817	0.109842	0.351548	0.0793021	no
NSP6	snp	11200	C	G	p.Ala76Ala	A76A	synonymous_variant	0	0.019548	0	0	0	0	0	0	no
NSP6	snp	11201	A	G	p.Thr77Ala	T77A	missense_variant	0.0339988	0	0	0	0	0	0.017316	0	no
NSP6	snp	11203	T	C	p.Thr77Thr	T77T	synonymous_variant	0	0	0	0	0.0201666	0.0110683	0.135747	0	no
NSP6	snp	11205	T	C	p.Val78Ala	V78A	missense_variant	0	0	0	0	0.0154389	0	0	0	no
NSP6	snp	11233	T	C	p.Pro87Pro	P87P	synonymous_variant	0	0	0.0174443	0.146692	0	0	0	0	no
NSP6	snp	11238	G	A	p.Ser89Asn	S89N	missense_variant	0	0.0148597	0	0	0	0	0	0	no
NSP6	snp	11248	G	A	p.Met92Ile	M92I	missense_variant	0	0	0.0546268	0	0	0	0	0	no
NSP6	snp	11259	C	T	p.Thr96Ile	T96I	missense_variant	0	0.0262717	0	0	0	0	0	0	no
NSP6	snp	11260	A	G	p.Thr96Thr	T96T	synonymous_variant	0	0.0178674	0	0	0	0	0	0	no
NSP6	snp	11264	T	C	p.Leu98Leu	L98L	synonymous_variant	0	0	0	0.0480062	0	0	0	0	no
NSP6	snp	11264	T	G	p.Leu98Val	L98V	missense_variant	0	0	0	0	0	0	0.013834	0	no
NSP6	snp	11266	G	A	p.Leu98Leu	L98L	synonymous_variant	0	0	0.04855	0	0	0	0	0	no
NSP6	snp	11275	T	C	p.Val101Val	V101V	synonymous_variant	0	0.0180442	0	0	0	0	0	0	no
NSP6	snp	11285	T	C	p.Leu105Leu	L105L	synonymous_variant	0	0.0191638	0	0	0	0	0	0	no
NSP6	snp	11308	C	T	p.Asp112Asp	D112D	synonymous_variant	0	0	0	0	0	0.015054	0	0	no
NSP6	snp	11329	T	C	p.Ala119Ala	A119A	synonymous_variant	0	0.0183091	0	0	0	0	0	0	no
NSP6	snp	11343	T	C	p.Ile124Thr	I124T	missense_variant	0	0	0	0	0.207792	0.267662	0.401504	0.65523	no
NSP6	snp	11395	A	G	p.Thr141Thr	T141T	synonymous_variant	0	0.0190518	0	0	0	0	0.0164835	0	no
NSP6	snp	11401	G	A	p.Met143Ile	M143I	missense_variant	0	0	0	0	0.0219711	0.0230554	0.0238501	0.144282	no
NSP6	snp	11405	G	A	p.Val145Ile	V145I	missense_variant	0	0.0218135	0	0	0	0	0	0	no
NSP6	snp	11408	T	C	p.Leu146Leu	L146L	synonymous_variant	0	0	0	0.138312	0	0	0	0	no
NSP6	snp	11413	A	G	p.Thr147Thr	T147T	synonymous_variant	0	0.0110069	0	0	0	0	0	0	no
NSP6	snp	11438	A	G	p.Asn156Asp	N156D	missense_variant	0	0.0108328	0	0	0	0	0	0	no
NSP6	snp	11444	T	C	p.Leu158Leu	L158L	synonymous_variant	0	0	0	0	0.0103686	0	0	0	no
NSP6	snp	11461	C	T	p.Ser163Ser	S163S	synonymous_variant	0	0	0	0.0364598	0	0	0	0	no
NSP6	snp	11470	T	G	p.Ala166Ala	A166A	synonymous_variant	0.01947	0.0118846	0.014125	0	0.0129363	0.0133537	0.0115108	0.0130679	no
NSP6	snp	11471	C	T	p.Leu167Phe	L167F	missense_variant	0	0.0167238	0	0	0	0	0	0	no
NSP6	snp	11475	T	C	p.Ile168Thr	I168T	missense_variant	0	0	0	0	0	0	0	0.079613	no
NSP6	snp	11479	C	T	p.Ile169Ile	I169I	synonymous_variant	0	0.0161771	0	0	0	0	0	0	no
NSP6	snp	11485	T	C	p.Val171Val	V171V	synonymous_variant	0	0	0	0	0.010531	0	0	0	no
NSP6	snp	11511	C	T	p.Thr180Ile	T180I	missense_variant	0	0	0	0	0	0.0191702	0	0	no
NSP6	snp	11512	A	G	p.Thr180Thr	T180T	synonymous_variant	0	0.0210578	0	0	0	0	0	0	no
NSP6	snp	11525	T	C	p.Leu185Leu	L185L	synonymous_variant	0	0	0.0976727	0.494354	0	0	0	0	no
NSP6	snp	11533	A	G	p.Arg187Arg	R187R	synonymous_variant	0	0.0163625	0	0	0	0	0	0	no
NSP6	snp	11534	G	A	p.Gly188Ser	G188S	missense_variant	0	0	0	0.314933	0	0	0	0	no
NSP6	snp	11540	G	T	p.Val190Phe	V190F	missense_variant	0	0.0128988	0	0	0	0	0	0	no
NSP6	snp	11547	T	C	p.Met192Thr	M192T	missense_variant	0	0	0	0.338857	0	0	0	0	no
NSP6	snp	11550	G	A	p.Cys193Tyr	C193Y	missense_variant	0	0.043512	0	0	0	0	0	0	no
NSP6	snp	11557	G	T	p.Glu195Asp	E195D	missense_variant	0	0.0103668	0	0	0	0	0	0	no
NSP6	snp	11558	T	A	p.Tyr196Asn	Y196N	missense_variant	0	0.0225806	0	0	0	0	0	0	no
NSP6	snp	11566	T	A	p.Pro198Pro	P198P	synonymous_variant	0.0347578	0.037234	0.0297125	0.0301661	0.0247718	0.026158	0.0131234	0.0298202	no
NSP6	snp	11566	T	G	p.Pro198Pro	P198P	synonymous_variant	0.0253165	0.0333778	0.016197	0.0192178	0.0123239	0.0143409	0	0.0147949	no
NSP6	snp	11567	A	G	p.Ile199Val	I199V	missense_variant	0	0	0	0	0	0	0.024	0	no
NSP6	snp	11569	T	C	p.Ile199Ile	I199I	synonymous_variant	0	0	0	0	0	0	0	0.0139747	no
NSP6	snp	11570	T	C	p.Phe200Leu	F200L	missense_variant	0	0	0	0	0	0.0159227	0.0163934	0.156921	no
NSP6	snp	11581	T	C	p.Thr203Thr	T203T	synonymous_variant	0	0	0	0	0.0228626	0.0402421	0	0	no
NSP6	snp	11602	A	G	p.Ile210Met	I210M	missense_variant	0	0	0	0.04248	0	0	0	0	no
NSP6	snp	11618	T	C	p.Phe216Leu	F216L	missense_variant	0	0	0	0	0	0	0.374257	0	no
NSP6	snp	11623	A	G	p.Leu217Leu	L217L	synonymous_variant	0	0.0122832	0	0	0	0	0	0	no
NSP6	snp	11638	T	C	p.Thr222Thr	T222T	synonymous_variant	0	0	0	0	0.0500806	0.0773663	0.0426357	0.0403889	no
NSP6	snp	11645	T	C	p.Phe225Leu	F225L	missense_variant	0	0.015534	0	0	0	0	0	0	no
NSP6	snp	11668	C	T	p.Asn232Asn	N232N	synonymous_variant	0	0.0110633	0	0	0	0	0	0	no
NSP6	snp	11689	T	C	p.Leu239Leu	L239L	synonymous_variant	0	0	0	0	0.0119185	0	0	0	no
NSP6	snp	11692	T	C	p.Gly240Gly	G240G	synonymous_variant	0	0	0	0	0.0143078	0.0171455	0	0	no
NSP6	snp	11716	A	G	p.Thr248Thr	T248T	synonymous_variant	0	0	0	0	0	0	0	0.0907678	no
NSP6	snp	11719	G	C	p.Gln249His	Q249H	missense_variant	0	0	0	0	0	0	0.0210896	0	no
NSP6	snp	11750	C	T	p.Leu260Phe	L260F	missense_variant	0	0	0	0	0	0	0.101911	0	no
NSP6	snp	11762	A	T	p.Asn264Tyr	N264Y	missense_variant	0	0.0151738	0	0	0	0	0	0	no
NSP6	snp	11767	C	T	p.Ser265Ser	S265S	synonymous_variant	0	0	0	0	0.0101103	0.0165068	0	0	no
NSP6	snp	11785	C	T	p.Leu271Leu	L271L	synonymous_variant	0	0.0253807	0	0	0	0	0	0	no
NSP6	snp	11814	A	G	p.Lys281Arg	K281R	missense_variant	0	0	0.714271	0.916029	0	0	0	0	no
NSP7	snp	11851	G	A	p.Met3Ile	M3I	missense_variant	0	0	0	0	0.0125259	0	0	0	no
NSP7	snp	11867	A	G	p.Thr9Ala	T9A	missense_variant	0.0178918	0.0411734	0.0105317	0	0	0	0.024	0.0106969	no
NSP7	snp	11873	G	A	p.Val11Ile	V11I	missense_variant	0	0.0106922	0	0	0	0	0	0	no
NSP7	snp	11879	T	C	p.Leu13Leu	L13L	synonymous_variant	0	0	0	0	0	0	0	0.551621	no
NSP7	snp	11887	A	G	p.Ser15Ser	S15S	synonymous_variant	0	0	0	0.0413522	0	0	0	0	no
NSP7	snp	11902	C	T	p.Leu20Leu	L20L	synonymous_variant	0	0.0194313	0	0	0	0	0	0	no
NSP7	snp	11927	T	C	p.Trp29Arg	W29R	missense_variant	0.010124	0	0	0	0	0	0.0124417	0	no
NSP7	snp	11935	A	G	p.Gln31Gln	Q31Q	synonymous_variant	0	0	0	0	0.407652	0.378998	0.410646	0.154212	no
NSP7	snp	11941	C	T	p.Val33Val	V33V	synonymous_variant	0	0	0	0.0264602	0	0	0	0	no
NSP7	snp	11950	C	T	p.His36His	H36H	synonymous_variant	0	0.040146	0	0	0	0	0	0	no
NSP7	snp	11963	T	C	p.Leu41Leu	L41L	synonymous_variant	0	0	0	0	0.0199608	0	0	0	no
NSP7	snp	11968	T	C	p.Ala42Ala	A42A	synonymous_variant	0	0	0.0149305	0	0	0	0	0	no
NSP7	snp	11980	T	C	p.Thr46Thr	T46T	synonymous_variant	0	0	0	0	0.0116269	0	0	0	no
NSP7	snp	11988	T	C	p.Phe49Ser	F49S	missense_variant	0	0.019189	0	0	0	0	0	0	no
NSP7	snp	12010	T	C	p.Leu56Leu	L56L	synonymous_variant	0	0	0.541685	0.385186	0.0103198	0	0.0153664	0	no
NSP7	snp	12014	G	A	p.Val58Ile	V58I	missense_variant	0	0	0	0	0.0593	0.0586948	0	0.0420876	no
NSP7	snp	12015	T	G	p.Val58Gly	V58G	missense_variant	0	0.0194606	0	0	0	0	0	0	no
NSP7	snp	12019	G	A	p.Leu59Leu	L59L	synonymous_variant	0	0	0.0979496	0.478638	0	0	0	0	no
NSP7	snp	12022	T	C	p.Leu60Leu	L60L	synonymous_variant	0	0.0241743	0	0	0	0	0	0	no
NSP7	snp	12035	G	A	p.Ala65Thr	A65T	missense_variant	0	0	0	0.152935	0	0	0	0	no
NSP7	snp	12038	G	A	p.Val66Ile	V66I	missense_variant	0	0.0102686	0	0	0	0	0	0	no
NSP7	snp	12043	C	T	p.Asp67Asp	D67D	synonymous_variant	0	0	0	0.107863	0	0	0	0	no
NSP7	snp	12046	A	G	p.Ile68Met	I68M	missense_variant	0	0.0447761	0	0	0	0	0	0	no
NSP7	snp	12054	T	G	p.Leu71Arg	L71R	missense_variant	0	0.0286832	0	0	0	0	0.0109739	0	no
NSP7	snp	12061	A	G	p.Glu73Glu	E73E	synonymous_variant	0	0	0	0	0	0	0	0.540809	no
NSP7	snp	12067	G	A	p.Met75Ile	M75I	missense_variant	0	0.0235507	0	0	0	0	0	0	no
NSP7	snp	12073	C	T	p.Asp77Asp	D77D	synonymous_variant	0	0.0142463	0	0	0	0	0	0	no
NSP8	snp	12094	T	G	p.Ala1Ala	A1A	synonymous_variant	0	0.032016	0	0	0	0	0	0	no
NSP8	snp	12100	C	T	p.Ala3Ala	A3A	synonymous_variant	0	0.0197814	0	0	0	0	0	0	no
NSP8	snp	12121	A	G	p.Pro10Pro	P10P	synonymous_variant	0	0	0	0	0.241066	0.302347	0.483146	0.712745	no
NSP8	snp	12130	A	G	p.Ala13Ala	A13A	synonymous_variant	0	0	0	0	0	0	0.01417	0	no
NSP8	snp	12144	C	T	p.Ala18Val	A18V	missense_variant	0	0.0191611	0	0	0	0	0	0	no
NSP8	snp	12151	A	G	p.Glu20Glu	E20E	synonymous_variant	0	0	0.0764674	0	0	0	0	0	no
NSP8	snp	12167	G	A	p.Val26Ile	V26I	missense_variant	0	0.0162671	0	0	0	0	0	0	no
NSP8	snp	12170	G	A	p.Ala27Thr	A27T	missense_variant	0	0	0	0	0.0572328	0.0243739	0.0147059	0	no
NSP8	snp	12180	A	G	p.Asp30Gly	D30G	missense_variant	0	0.0107399	0	0	0	0	0	0	no
NSP8	snp	12189	T	C	p.Val33Ala	V33A	missense_variant	0	0	0	0	0	0	0.0168539	0	no
NSP8	snp	12190	T	C	p.Val33Val	V33V	synonymous_variant	0	0	0	0	0.0156094	0	0	0	no
NSP8	snp	12191	G	A	p.Val34Ile	V34I	missense_variant	0	0.0298619	0.0988168	0.434651	0	0	0	0	no
NSP8	snp	12196	T	C	p.Leu35Leu	L35L	synonymous_variant	0	0.019167	0	0	0	0	0	0	no
NSP8	snp	12236	T	A	p.Phe49Ile	F49I	missense_variant	0	0	0	0	0	0	0.0128411	0	no
NSP8	snp	12248	G	A	p.Ala53Thr	A53T	missense_variant	0	0	0	0	0	0.0106855	0	0	no
NSP8	snp	12265	G	A	p.Lys58Lys	K58K	synonymous_variant	0	0	0.0196792	0	0	0	0	0	no
NSP8	snp	12273	A	G	p.Lys61Arg	K61R	missense_variant	0	0.0312368	0	0	0	0	0	0	no
NSP8	snp	12311	G	A	p.Ala74Thr	A74T	missense_variant	0	0	0	0	0.0323852	0.0303707	0	0	no
NSP8	snp	12313	T	G	p.Ala74Ala	A74A	synonymous_variant	0	0	0	0	0	0	0.0112782	0	no
NSP8	snp	12326	A	G	p.Lys79Glu	K79E	missense_variant	0	0.0121686	0	0	0	0	0	0	no
NSP8	snp	12328	G	A	p.Lys79Lys	K79K	synonymous_variant	0	0.0115761	0	0	0	0	0	0	no
NSP8	snp	12333	C	T	p.Ala81Val	A81V	missense_variant	0	0.0141911	0	0	0	0	0	0	no
NSP8	snp	12334	A	G	p.Ala81Ala	A81A	synonymous_variant	0.0128137	0	0	0	0	0	0.0113065	0	no
NSP8	snp	12335	A	G	p.Lys82Glu	K82E	missense_variant	0	0.010101	0	0	0	0	0	0	no
NSP8	snp	12350	A	G	p.Met87Val	M87V	missense_variant	0	0.0129995	0	0	0	0	0	0	no
NSP8	snp	12351	T	A	p.Met87Lys	M87K	missense_variant	0	0	0	0	0	0	0.0105402	0	no
NSP8	snp	12358	A	G	p.Thr89Thr	T89T	synonymous_variant	0	0	0	0	0.0152734	0.0150296	0.0135501	0	no
NSP8	snp	12378	G	A	p.Arg96Lys	R96K	missense_variant	0	0	0	0	0.0247723	0.0190225	0	0	no
NSP8	snp	12379	A	G	p.Arg96Arg	R96R	synonymous_variant	0	0	0	0	0.0119617	0	0	0	no
NSP8	snp	12380	A	G	p.Lys97Glu	K97E	missense_variant	0	0.0118223	0	0	0	0	0	0	no
NSP8	snp	12400	C	T	p.Leu103Leu	L103L	synonymous_variant	0	0	0	0	0	0.0115291	0	0	no
NSP8	snp	12413	A	G	p.Asn108Asp	N108D	missense_variant	0	0	0	0.156299	0	0	0	0	no
NSP8	snp	12421	A	G	p.Ala110Ala	A110A	synonymous_variant	0	0	0	0	0	0.0132841	0	0	no
NSP8	snp	12427	T	C	p.Asp112Asp	D112D	synonymous_variant	0	0	0	0	0	0	0.0109739	0	no
NSP8	snp	12438	C	T	p.Pro116Leu	P116L	missense_variant	0	0.0118182	0	0	0	0	0	0	no
NSP8	snp	12459	C	T	p.Thr123Ile	T123I	missense_variant	0	0	0	0	0	0	0.0123609	0	no
NSP8	snp	12460	A	G	p.Thr123Thr	T123T	synonymous_variant	0	0	0.0194279	0	0	0	0	0	no
NSP8	snp	12514	G	A	p.Thr141Thr	T141T	synonymous_variant	0	0	0.0917211	0.463106	0.0225935	0.0132075	0	0	no
NSP8	snp	12515	T	C	p.Cys142Arg	C142R	missense_variant	0	0.0119816	0	0	0	0	0	0	no
NSP8	snp	12525	C	T	p.Thr145Ile	T145I	missense_variant	0	0	0	0.151954	0	0	0	0	no
NSP8	snp	12535	T	C	p.Thr148Thr	T148T	synonymous_variant	0	0	0.0714248	0	0	0	0	0	no
NSP8	snp	12537	A	G	p.Tyr149Cys	Y149C	missense_variant	0	0.0116279	0	0	0	0	0	0	no
NSP8	snp	12564	A	G	p.Gln158Arg	Q158R	missense_variant	0	0	0	0	0	0	0.426497	0.130383	no
NSP8	snp	12565	G	A	p.Gln158Gln	Q158Q	synonymous_variant	0	0	0.106388	0	0	0	0	0	no
NSP8	snp	12568	T	C	p.Val159Val	V159V	synonymous_variant	0	0	0	0	0	0.0136048	0.0147601	0.150029	no
NSP8	snp	12568	T	G	p.Val159Val	V159V	synonymous_variant	0	0	0	0	0	0	0.0111111	0	no
NSP8	snp	12578	G	T	p.Asp163Tyr	D163Y	missense_variant	0	0.0110471	0	0	0	0	0	0	no
NSP8	snp	12595	A	G	p.Gln168Gln	Q168Q	synonymous_variant	0	0.0209205	0	0	0	0	0	0	no
NSP8	snp	12617	A	G	p.Asn176Asp	N176D	missense_variant	0	0.0214477	0	0	0	0	0	0	no
NSP8	snp	12619	T	C	p.Asn176Asn	N176N	synonymous_variant	0	0	0	0	0.0105254	0	0	0	no
NSP8	snp	12628	T	C	p.Asn179Asn	N179N	synonymous_variant	0	0	0	0	0.0249628	0.0201263	0	0	no
NSP8	snp	12639	C	G	p.Pro183Arg	P183R	missense_variant	0	0.0101991	0	0	0	0	0.0173745	0	no
NSP8	snp	12646	T	C	p.Ile185Ile	I185I	synonymous_variant	0	0.0121212	0	0	0	0	0	0	no
NSP8	snp	12651	C	T	p.Thr187Ile	T187I	missense_variant	0	0	0	0	0.0126102	0.0353112	0	0	no
NSP8	snp	12652	A	G	p.Thr187Thr	T187T	synonymous_variant	0	0	0	0	0.0113069	0	0	0	no
NSP8	snp	12665	A	T	p.Asn192Tyr	N192Y	missense_variant	0	0	0	0	0	0	0.0122699	0	no
NSP8	snp	12674	G	A	p.Val195Ile	V195I	missense_variant	0	0.220644	0.293164	0	0.0173733	0	0	0	no
NSP8	snp	12676	C	T	p.Val195Val	V195V	synonymous_variant	0	0.0122622	0.108355	0	0	0	0	0	no
NSP8	snp	12683	C	T	p.Gln198*	Q198*	stop_gained&splice_region_variant	0	0.0181899	0	0	0	0	0	0	no
NSP9	snp	12695	C	A	p.Leu4Ile	L4I	missense_variant	0	0.0133333	0	0	0	0	0	0	no
NSP9	snp	12697	T	C	p.Leu4Leu	L4L	synonymous_variant	0	0.0311355	0	0	0	0	0	0	no
NSP9	snp	12708	C	T	p.Ala8Val	A8V	missense_variant	0	0	0	0.052354	0	0	0	0	no
NSP9	snp	12717	A	G	p.Gln11Arg	Q11R	missense_variant	0	0	0	0	0.0126993	0	0	0	no
NSP9	snp	12718	G	A	p.Gln11Gln	Q11Q	synonymous_variant	0	0	0	0	0	0.0110463	0	0	no
NSP9	snp	12720	T	C	p.Met12Thr	M12T	missense_variant	0	0.0116223	0	0	0	0	0	0	no
NSP9	snp	12724	T	C	p.Ser13Ser	S13S	synonymous_variant	0	0	0	0	0	0.0123905	0.0108192	0.143656	no
NSP9	snp	12749	G	A	p.Ala22Thr	A22T	missense_variant	0	0	0	0	0	0	0.0116009	0	no
NSP9	snp	12756	C	T	p.Thr24Ile	T24I	missense_variant	0	0	0.993125	0.994632	0	0	0.0160891	0	no
NSP9	snp	12761	G	A	p.Asp26Asn	D26N	missense_variant	0	0	0	0.0460377	0	0	0	0	no
NSP9	snp	12770	T	C	p.Leu29Leu	L29L	synonymous_variant	0	0	0	0	0	0.012808	0	0	no
NSP9	snp	12784	C	T	p.Asn33Asn	N33N	synonymous_variant	0	0	0	0	0.0149297	0.0101415	0	0	no
NSP9	snp	12789	C	T	p.Thr35Ile	T35I	missense_variant	0	0.0164007	0	0	0	0	0	0	no
NSP9	snp	12792	A	G	p.Lys36Arg	K36R	missense_variant	0	0	0	0.165647	0.0418143	0.0294181	0	0	no
NSP9	snp	12814	A	G	p.Ala43Ala	A43A	synonymous_variant	0	0	0	0	0.0128719	0.0114022	0	0	no
NSP9	snp	12823	C	T	p.Ser46Ser	S46S	synonymous_variant	0	0.0122157	0	0	0	0	0	0	no
NSP9	snp	12847	T	G	p.Ala54Ala	A54A	synonymous_variant	0	0.041168	0.0110937	0	0	0	0.0130506	0	no
NSP9	snp	12853	C	T	p.Phe56Phe	F56F	synonymous_variant	0	0.0163934	0	0	0	0	0	0	no
NSP9	snp	12854	C	T	p.Pro57Ser	P57S	missense_variant	0	0	0	0	0	0	0	0.155158	no
NSP9	snp	12868	A	G	p.Gly61Gly	G61G	synonymous_variant	0	0	0	0.0119221	0	0	0	0	no
NSP9	snp	12874	T	A	p.Gly63Gly	G63G	synonymous_variant	0	0.0168067	0	0	0	0	0	0	no
NSP9	snp	12874	T	G	p.Gly63Gly	G63G	synonymous_variant	0	0.0116156	0	0	0	0	0	0	no
NSP9	snp	12874	T	C	p.Gly63Gly	G63G	synonymous_variant	0	0	0	0	0	0	0.013267	0	no
NSP9	snp	12877	T	C	p.Thr64Thr	T64T	synonymous_variant	0	0	0	0.158937	0	0	0	0	no
NSP9	snp	12890	C	T	p.Leu69Leu	L69L	synonymous_variant	0	0	0	0.0344051	0	0	0	0	no
NSP9	snp	12894	A	C	p.Glu70Ala	E70A	missense_variant	0	0.0114286	0	0	0	0	0.012987	0	no
NSP9	snp	12895	A	C	p.Glu70Asp	E70D	missense_variant	0	0	0	0	0	0	0.0101833	0	no
NSP9	snp	12895	A	G	p.Glu70Glu	E70E	synonymous_variant	0	0.0126888	0	0	0	0	0.0121951	0	no
NSP9	snp	12898	A	G	p.Pro71Pro	P71P	synonymous_variant	0	0	0	0	0	0	0.126033	0	no
NSP9	snp	12911	G	A	p.Val76Ile	V76I	missense_variant	0	0.0122637	0	0	0	0	0	0	no
NSP9	snp	12919	C	T	p.Asp78Asp	D78D	synonymous_variant	0	0	0	0	0.0213024	0.0261909	0	0	no
NSP9	snp	12929	G	A	p.Gly82Ser	G82S	missense_variant	0	0.0128571	0	0	0	0	0	0	no
NSP9	snp	12938	G	A	p.Val85Met	V85M	missense_variant	0	0.0839065	0	0	0	0	0	0	no
NSP9	snp	12953	T	C	p.Phe90Leu	F90L	missense_variant	0	0.0112945	0	0	0	0	0	0	no
NSP9	snp	12986	A	G	p.Met101Val	M101V	missense_variant	0	0	0	0	0.0149494	0.0133879	0	0	no
NSP9	snp	12987	T	C	p.Met101Thr	M101T	missense_variant	0	0	0	0	0	0	0.0241821	0	no
NSP9	snp	13001	T	C	p.Leu106Leu	L106L	synonymous_variant	0	0	0	0	0.0103756	0	0	0	no
NSP9	snp	13021	A	G	p.Leu112Leu	L112L	synonymous_variant	0	0	0	0	0	0	0	0.0739071	no
NSP10	snp	13030	T	C	p.Gly2Gly	G2G	synonymous_variant	0	0.0149042	0	0	0	0	0	0	no
NSP10	snp	13039	A	G	p.Thr5Thr	T5T	synonymous_variant	0	0	0	0.0172405	0.0115623	0.016965	0	0	no
NSP10	snp	13048	T	C	p.Pro8Pro	P8P	synonymous_variant	0	0.0126366	0	0	0	0	0	0	no
NSP10	snp	13051	C	T	p.Ala9Ala	A9A	synonymous_variant	0	0	0	0.0113771	0	0	0	0	no
NSP10	snp	13052	A	G	p.Asn10Asp	N10D	missense_variant	0	0.0111752	0	0	0	0	0.0141753	0	no
NSP10	snp	13060	T	C	p.Thr12Thr	T12T	synonymous_variant	0	0	0	0.0338083	0	0	0	0	no
NSP10	snp	13064	T	C	p.Leu14Leu	L14L	synonymous_variant	0	0.0101193	0	0	0	0	0	0	no
NSP10	snp	13123	T	G	p.Ser33Arg	S33R	missense_variant	0	0.0316319	0	0	0	0	0	0	no
NSP10	snp	13123	T	C	p.Ser33Ser	S33S	synonymous_variant	0.04527	0.0550684	0.0435637	0.0267263	0.0269795	0.0283821	0.0363165	0.0456382	no
NSP10	snp	13124	G	A	p.Gly34Arg	G34R	missense_variant	0	0	0	0	0	0	0.0154839	0	no
NSP10	snp	13125	G	A	p.Gly34Glu	G34E	missense_variant	0	0.0126065	0	0	0	0	0	0	no
NSP10	snp	13126	G	A	p.Gly34Gly	G34G	synonymous_variant	0	0.0107373	0	0	0	0	0	0	no
NSP10	snp	13129	A	G	p.Gly35Gly	G35G	synonymous_variant	0.0115629	0	0.0141906	0	0	0	0.0102041	0.0126192	no
NSP10	snp	13159	G	A	p.Leu45Leu	L45L	synonymous_variant	0	0	0	0.106327	0	0	0	0	no
NSP10	snp	13163	A	G	p.Thr47Ala	T47A	missense_variant	0	0.0100935	0	0	0	0	0	0	no
NSP10	snp	13186	A	G	p.Ala54Ala	A54A	synonymous_variant	0.0181773	0.0340594	0.024595	0.0228086	0.0179856	0.0144621	0.0248668	0.0220457	no
NSP10	snp	13192	A	G	p.Thr56Thr	T56T	synonymous_variant	0	0	0	0	0.0103564	0.0112644	0	0	no
NSP10	snp	13204	A	C	p.Glu60Asp	E60D	missense_variant	0	0.0179533	0	0	0	0	0	0	no
NSP10	snp	13241	T	C	p.Cys73Arg	C73R	missense_variant	0	0	0	0	0	0	0.0134003	0	no
NSP10	snp	13257	G	A	p.Arg78His	R78H	missense_variant	0	0.0167997	0	0	0	0	0	0	no
NSP10	snp	13268	G	A	p.Asp82Asn	D82N	missense_variant	0	0.0101118	0	0	0.0147399	0	0	0	no
NSP10	snp	13302	A	G	p.Lys93Arg	K93R	missense_variant	0	0.0164884	0	0	0	0	0	0	no
NSP10	snp	13324	T	C	p.Pro100Pro	P100P	synonymous_variant	0	0.0174897	0	0	0	0	0	0	no
NSP10	snp	13326	C	T	p.Thr101Ile	T101I	missense_variant	0	0	0	0.114371	0	0	0	0	no
NSP10	snp	13331	T	C	p.Cys103Arg	C103R	missense_variant	0	0	0	0	0.0126782	0.0181071	0	0	no
NSP10	snp	13336	T	C	p.Ala104Ala	A104A	synonymous_variant	0	0	0	0	0.0209076	0.0133653	0	0	no
NSP10	snp	13336	T	A	p.Ala104Ala	A104A	synonymous_variant	0	0	0	0	0	0	0.0141509	0	no
NSP10	snp	13348	G	A	p.Val108Val	V108V	synonymous_variant	0	0	0	0	0.0126458	0	0	0	no
NSP10	snp	13377	C	T	p.Thr118Ile	T118I	missense_variant	0	0.011879	0	0	0	0	0	0	no
NSP10	snp	13378	C	A	p.Thr118Thr	T118T	synonymous_variant	0.0197089	0	0	0	0	0	0	0	no
NSP10	snp	13410	G	A	p.Ser129Asn	S129N	missense_variant	0	0	0.102976	0.472386	0.0180031	0.0128832	0	0	no
NSP10	snp	13420	A	G	p.Gln132Gln	Q132Q	synonymous_variant	0	0	0	0	0	0	0	0.0413383	no
NSP10	snp	13422	T	A	p.Leu133His	L133H	missense_variant	0.0125286	0	0	0	0	0	0	0	no
NSP10	snp	13422	T	C	p.Leu133Pro	L133P	missense_variant	0.0116545	0	0.0154218	0.0144389	0	0	0.0105079	0.0148955	no
NSP10	snp	13423	C	A	p.Leu133Leu	L133L	synonymous_variant	0	0.0117108	0	0	0	0	0	0	no
NSP10	snp	13428	A	G	p.Glu135Gly	E135G	missense_variant	0	0.0122423	0.0104784	0.0110741	0	0	0.0281124	0	no
NSP10	snp	13429	A	T	p.Glu135Asp	E135D	missense_variant	0	0.0117566	0	0	0	0	0	0	no
NSP12a	snp	13444	A	G	p.Ser1Ser	S1S	synonymous_variant	0	0	0	0	0	0.0340129	0	0	no
NSP12a	snp	13445	G	A	p.Ala2Thr	A2T	missense_variant	0	0	0	0	0	0.0239347	0	0	no
NSP12a	snp	13451	G	T	p.Ala4Ser	A4S	missense_variant	0	0.0109966	0	0	0	0	0	0	no
NSP12a	snp	13455	A	G	p.Gln5Arg	Q5R	missense_variant	0	0	0.0171313	0	0	0	0	0	no
NSP12a	snp	13459	G	A	p.Ser6Ser	S6S	synonymous_variant	0	0	0	0.0114696	0	0	0	0	no
NSP12a	snp	13464	T	C	p.Leu8Ser	L8S	missense_variant	0	0.0100671	0	0	0	0	0	0	no
NSP12b	snp	13482	A	G	p.Val5Val	V5V	synonymous_variant	0	0	0	0.0941574	0	0	0	0	no
NSP12b	snp	13485	T	A	p.Ser6Arg	S6R	missense_variant	0	0.010101	0	0	0	0	0	0	no
NSP12b	snp	13488	A	G	p.Ala7Ala	A7A	synonymous_variant	0	0.0120206	0	0	0	0	0	0	no
NSP12b	snp	13491	C	T	p.Ala8Ala	A8A	synonymous_variant	0	0	0	0	0	0	0.0123675	0	no
NSP12b	snp	13505	G	A	p.Cys13Tyr	C13Y	missense_variant	0	0.0101695	0	0	0	0	0	0	no
NSP12b	snp	13512	A	G	p.Thr15Thr	T15T	synonymous_variant	0	0	0.0852851	0	0.0160214	0	0	0	no
NSP12b	snp	13515	C	T	p.Gly16Gly	G16G	synonymous_variant	0	0	0	0	0	0	0	0.121802	no
NSP12b	snp	13536	C	T	p.Tyr23Tyr	Y23Y	synonymous_variant	0	0.0114317	0	0	0	0	0	0	no
NSP12b	snp	13541	C	A	p.Ala25Asp	A25D	missense_variant	0	0	0	0	0	0	0.0176322	0	no
NSP12b	snp	13541	C	G	p.Ala25Gly	A25G	missense_variant	0.0206607	0.0242801	0.0125526	0	0.0177701	0.0195465	0.0487805	0.015758	no
NSP12b	snp	13542	T	G	p.Ala25Ala	A25A	synonymous_variant	0.0127492	0	0	0	0	0	0	0	no
NSP12b	snp	13544	T	C	p.Phe26Ser	F26S	missense_variant	0	0.0179964	0	0	0	0	0	0	no
NSP12b	snp	13546	G	A	p.Asp27Asn	D27N	missense_variant	0	0.0166865	0	0	0	0	0	0	no
NSP12b	snp	13551	C	T	p.Ile28Ile	I28I	synonymous_variant	0	0	0.993471	0.993745	0	0	0.0341207	0	no
NSP12b	snp	13553	A	T	p.Tyr29Phe	Y29F	missense_variant	0	0	0	0	0	0	0.0159574	0	no
NSP12b	snp	13563	A	G	p.Lys32Lys	K32K	synonymous_variant	0	0	0	0.0123121	0	0	0	0	no
NSP12b	snp	13574	T	G	p.Phe36Cys	F36C	missense_variant	0	0	0	0	0	0	0.010101	0	no
NSP12b	snp	13579	A	G	p.Lys38Glu	K38E	missense_variant	0	0.0281525	0	0	0	0	0	0	no
NSP12b	snp	13580	A	G	p.Lys38Arg	K38R	missense_variant	0	0	0.0112007	0	0	0	0	0	no
NSP12b	snp	13597	T	A	p.Cys44Ser	C44S	missense_variant	0	0.011585	0	0	0	0	0	0	no
NSP12b	snp	13602	T	C	p.Cys45Cys	C45C	synonymous_variant	0	0.0104603	0	0	0	0	0	0	no
NSP12b	snp	13603	C	T	p.Arg46Cys	R46C	missense_variant	0	0.0146597	0	0	0	0	0	0	no
NSP12b	snp	13611	A	G	p.Gln48Gln	Q48Q	synonymous_variant	0	0.0194064	0	0	0	0	0	0	no
NSP12b	snp	13616	A	G	p.Lys50Arg	K50R	missense_variant	0	0	0	0	0	0.013735	0	0	no
NSP12b	snp	13667	C	T	p.Thr67Ile	T67I	missense_variant	0	0.0262403	0	0	0	0	0	0	no
NSP12b	snp	13695	A	G	p.Thr76Thr	T76T	synonymous_variant	0	0	0	0	0.027332	0.0249798	0.119565	0	no
NSP12b	snp	13703	A	T	p.Asn79Ile	N79I	missense_variant	0	0.0105074	0	0	0	0	0	0	no
NSP12b	snp	13714	G	A	p.Asp83Asn	D83N	missense_variant	0	0	0.0125828	0	0	0	0	0	no
NSP12b	snp	13721	C	T	p.Pro85Leu	P85L	missense_variant	0	0	0	0	0	0.0109088	0	0	no
NSP12b	snp	13726	G	A	p.Val87Ile	V87I	missense_variant	0	0	0	0	0	0	0	0.0906486	no
NSP12b	snp	13730	C	T	p.Ala88Val	A88V	missense_variant	0	0.037273	0	0	0.0257427	0.0268089	0.045614	0	no
NSP12b	snp	13752	T	C	p.Phe95Phe	F95F	synonymous_variant	0	0.0217101	0.112979	0	0	0	0	0	no
NSP12b	snp	13763	G	A	p.Gly99Asp	G99D	missense_variant	0	0	0	0	0	0	0.0124378	0	no
NSP12b	snp	13764	T	G	p.Gly99Gly	G99G	synonymous_variant	0	0.0118748	0	0	0	0	0	0	no
NSP12b	snp	13766	A	G	p.Asp100Gly	D100G	missense_variant	0	0.0183934	0	0	0	0	0	0	no
NSP12b	snp	13766	A	T	p.Asp100Val	D100V	missense_variant	0	0.0109682	0	0	0	0	0	0	no
NSP12b	snp	13773	A	G	p.Val102Val	V102V	synonymous_variant	0	0.0247308	0	0	0	0	0	0	no
NSP12b	snp	13793	G	A	p.Arg109His	R109H	missense_variant	0	0	0	0	0	0	0	0.0804559	no
NSP12b	snp	13806	C	T	p.Tyr113Tyr	Y113Y	synonymous_variant	0	0.0228001	0	0	0	0	0	0	no
NSP12b	snp	13809	A	G	p.Thr114Thr	T114T	synonymous_variant	0	0.0178247	0	0	0	0	0	0	no
NSP12b	snp	13811	T	C	p.Met115Thr	M115T	missense_variant	0	0	0	0	0	0	0	0.0113407	no
NSP12b	snp	13815	A	G	p.Ala116Ala	A116A	synonymous_variant	0.0143413	0	0.0133603	0.0110024	0.0117823	0.0120507	0.0160819	0.0131953	no
NSP12b	snp	13831	T	C	p.Leu122Leu	L122L	synonymous_variant	0	0	0.0150376	0	0	0	0	0	no
NSP12b	snp	13856	G	A	p.Cys130Tyr	C130Y	missense_variant	0	0.0213943	0	0	0	0	0	0	no
NSP12b	snp	13861	A	G	p.Thr132Ala	T132A	missense_variant	0	0	0	0	0	0	0.0125984	0	no
NSP12b	snp	13872	A	G	p.Glu135Glu	E135E	synonymous_variant	0	0	0	0	0.0254584	0.0268747	0.0497427	0	no
NSP12b	snp	13877	T	G	p.Leu137Arg	L137R	missense_variant	0	0	0	0	0	0	0.0105263	0	no
NSP12b	snp	13892	G	A	p.Cys142Tyr	C142Y	missense_variant	0	0.0143345	0	0	0	0	0	0	no
NSP12b	snp	13911	C	T	p.Phe148Phe	F148F	synonymous_variant	0	0.0109044	0	0	0	0	0	0	no
NSP12b	snp	13929	T	C	p.Tyr154Tyr	Y154Y	synonymous_variant	0	0	0.268145	0.0829681	0	0	0	0	no
NSP12b	snp	13936	G	A	p.Val157Ile	V157I	missense_variant	0	0.0363257	0	0	0	0	0	0	no
NSP12b	snp	13945	C	T	p.Pro160Ser	P160S	missense_variant	0	0.0148042	0	0	0	0	0	0	no
NSP12b	snp	13947	A	G	p.Pro160Pro	P160P	synonymous_variant	0.0120948	0	0.0182118	0.0132506	0	0	0.012987	0.0133581	no
NSP12b	snp	13949	A	G	p.Asp161Gly	D161G	missense_variant	0.0104157	0	0.0192872	0.0183759	0	0	0	0.0164629	no
NSP12b	snp	13950	T	A	p.Asp161Glu	D161E	missense_variant	0.0126019	0	0.0237192	0.021992	0.0116114	0.0114269	0.026393	0.0145648	no
NSP12b	snp	13959	C	T	p.Arg164Arg	R164R	synonymous_variant	0	0	0	0	0.0128928	0	0	0	no
NSP12b	snp	13975	G	A	p.Gly170Ser	G170S	missense_variant	0	0	0	0	0.153018	0.153439	0.0508475	0.599375	no
NSP12b	snp	13989	C	T	p.Arg174Arg	R174R	synonymous_variant	0	0.0104941	0	0	0	0	0	0	no
NSP12b	snp	13991	A	G	p.Gln175Arg	Q175R	missense_variant	0	0	0.011557	0	0	0	0	0	no
NSP12b	snp	13999	T	C	p.Leu178Leu	L178L	synonymous_variant	0	0.0110132	0	0	0	0	0	0	no
NSP12b	snp	14017	T	C	p.Cys184Arg	C184R	missense_variant	0	0.0151794	0	0	0	0	0	0	no
NSP12b	snp	14041	A	G	p.Ile192Val	I192V	missense_variant	0	0.0253725	0	0	0	0	0	0	no
NSP12b	snp	14050	G	A	p.Val195Ile	V195I	missense_variant	0	0.0161527	0	0	0.0107018	0	0	0	no
NSP12b	snp	14055	G	A	p.Leu196Leu	L196L	synonymous_variant	0	0	0.265264	0.0804226	0	0	0	0	no
NSP12b	snp	14084	A	G	p.Asn206Ser	N206S	missense_variant	0	0	0	0	0	0	0	0.0792166	no
NSP12b	snp	14097	C	T	p.Phe210Phe	F210F	synonymous_variant	0	0	0	0.0234592	0	0	0	0	no
NSP12b	snp	14135	C	T	p.Pro223Leu	P223L	missense_variant	0	0.0112972	0	0	0	0	0	0	no
NSP12b	snp	14137	G	A	p.Val224Ile	V224I	missense_variant	0	0.0155317	0	0	0	0	0	0	no
NSP12b	snp	14140	G	A	p.Val225Ile	V225I	missense_variant	0	0.0204737	0	0	0	0	0	0	no
NSP12b	snp	14148	T	C	p.Ser227Ser	S227S	synonymous_variant	0	0.123404	0	0	0	0	0	0	no
NSP12b	snp	14161	T	C	p.Leu232Leu	L232L	synonymous_variant	0	0	0.345009	0	0	0	0	0	no
NSP12b	snp	14188	G	A	p.Ala241Thr	A241T	missense_variant	0	0.0113355	0	0	0.0144998	0.0164957	0	0	no
NSP12b	snp	14214	C	T	p.Asp249Asp	D249D	synonymous_variant	0	0	0	0	0.0124443	0	0	0	no
NSP12b	snp	14217	T	C	p.Thr250Thr	T250T	synonymous_variant	0	0	0	0	0.0183864	0.0149783	0	0	no
NSP12b	snp	14232	T	C	p.Pro255Pro	P255P	synonymous_variant	0	0	0	0	0.0105751	0	0	0	no
NSP12b	snp	14241	G	A	p.Lys258Lys	K258K	synonymous_variant	0	0.0134925	0	0	0	0	0	0	no
NSP12b	snp	14268	G	A	p.Thr267Thr	T267T	synonymous_variant	0	0	0	0	0.0214421	0	0	0	no
NSP12b	snp	14290	G	T	p.Asp275Tyr	D275Y	missense_variant	0	0.0144109	0	0	0	0	0	0	no
NSP12b	snp	14291	A	G	p.Asp275Gly	D275G	missense_variant	0	0	0	0	0.0154447	0.0112376	0	0	no
NSP12b	snp	14306	A	G	p.Tyr280Cys	Y280C	missense_variant	0	0.016977	0	0	0	0	0	0	no
NSP12b	snp	14318	C	T	p.Thr284Ile	T284I	missense_variant	0	0.0108734	0	0.0194953	0	0	0	0	no
NSP12b	snp	14328	A	G	p.Pro287Pro	P287P	synonymous_variant	0	0.011769	0.011688	0	0	0	0	0	no
NSP12b	snp	14331	T	C	p.Asn288Asn	N288N	synonymous_variant	0	0	0	0	0	0	0.407035	0.122708	no
NSP12b	snp	14367	T	C	p.His300His	H300H	synonymous_variant	0	0	0	0	0	0	0	0.0423606	no
NSP12b	snp	14394	T	C	p.Ser309Ser	S309S	synonymous_variant	0	0.014673	0	0	0	0	0	0	no
NSP12b	snp	14397	A	G	p.Thr310Thr	T310T	synonymous_variant	0	0.0114379	0	0	0	0	0	0	no
NSP12b	snp	14419	G	T	p.Gly318*	G318*	stop_gained	0	0.0128425	0	0	0	0	0	0	no
NSP12b	snp	14484	C	T	p.Phe339Phe	F339F	synonymous_variant	0	0	0	0	0.0137613	0.0142562	0	0	no
NSP12b	snp	14502	A	G	p.Val345Val	V345V	synonymous_variant	0	0	0	0.298752	0	0	0	0	no
NSP12b	snp	14510	A	G	p.Gln348Arg	Q348R	missense_variant	0	0.0111732	0	0	0	0	0	0	no
NSP12b	snp	14514	T	A	p.Asp349Glu	D349E	missense_variant	0	0	0	0	0	0	0.0169935	0	no
NSP12b	snp	14521	T	C	p.Leu352Leu	L352L	synonymous_variant	0	0.0101838	0	0	0	0	0	0	no
NSP12b	snp	14524	C	T	p.His353Tyr	H353Y	missense_variant	0	0	0	0.280511	0	0	0	0	no
NSP12b	snp	14559	G	C	p.Val364Val	V364V	synonymous_variant	0	0.0106806	0	0	0	0	0	0	no
NSP12b	snp	14559	G	A	p.Val364Val	V364V	synonymous_variant	0	0	0	0	0	0.010776	0	0	no
NSP12b	snp	14565	T	C	p.Ala366Ala	A366A	synonymous_variant	0	0	0.0451887	0	0	0	0	0	no
NSP12b	snp	14571	C	T	p.Asp368Asp	D368D	synonymous_variant	0	0	0	0	0.0144706	0	0	0	no
NSP12b	snp	14586	T	C	p.Ala373Ala	A373A	synonymous_variant	0	0	0.0119727	0	0	0	0	0	no
NSP12b	snp	14587	G	C	p.Ala374Pro	A374P	missense_variant	0	0.0143529	0	0	0	0	0	0	no
NSP12b	snp	14591	C	T	p.Ser375Phe	S375F	missense_variant	0	0.0108082	0	0	0	0	0	0	no
NSP12b	snp	14592	T	C	p.Ser375Ser	S375S	synonymous_variant	0	0	0.0179092	0	0	0	0	0	no
NSP12b	snp	14597	A	G	p.Asn377Ser	N377S	missense_variant	0	0	0	0	0	0.0112371	0	0	no
NSP12b	snp	14598	T	C	p.Asn377Asn	N377N	synonymous_variant	0	0.018037	0	0	0	0	0	0	no
NSP12b	snp	14612	A	G	p.Lys382Arg	K382R	missense_variant	0	0	0.0141063	0	0	0	0	0	no
NSP12b	snp	14616	C	T	p.Arg383Arg	R383R	synonymous_variant	0	0	0.061121	0	0	0	0	0	no
NSP12b	snp	14622	G	A	p.Thr385Thr	T385T	synonymous_variant	0	0	0	0	0	0	0.325945	0.102791	no
NSP12b	snp	14650	A	G	p.Asn395Asp	N395D	missense_variant	0	0	0.0106675	0	0	0	0	0	no
NSP12b	snp	14655	T	C	p.Val396Val	V396V	synonymous_variant	0	0	0	0	0	0	0	0.0417962	no
NSP12b	snp	14679	T	C	p.Gly404Gly	G404G	synonymous_variant	0.0136925	0	0	0	0	0.0121201	0	0	no
NSP12b	snp	14679	T	A	p.Gly404Gly	G404G	synonymous_variant	0.0140454	0	0	0	0	0	0.0127714	0	no
NSP12b	snp	14710	G	A	p.Val415Met	V415M	missense_variant	0	0	0	0.116193	0	0	0	0	no
NSP12b	snp	14748	A	G	p.Glu427Glu	E427E	synonymous_variant	0	0.0113883	0	0	0	0	0	0	no
NSP12b	snp	14775	T	A	p.Asp436Glu	D436E	missense_variant	0.0128985	0	0.0131161	0	0.011653	0	0.0185185	0	no
NSP12b	snp	14778	T	A	p.Gly437Gly	G437G	synonymous_variant	0	0	0	0	0	0	0.011544	0	no
NSP12b	snp	14780	A	G	p.Asn438Ser	N438S	missense_variant	0	0.0144558	0	0	0	0	0	0	no
NSP12b	snp	14781	T	C	p.Asn438Asn	N438N	synonymous_variant	0	0	0.0125619	0	0	0	0	0	no
NSP12b	snp	14802	C	T	p.Asp445Asp	D445D	synonymous_variant	0	0	0	0.0365905	0	0	0	0	no
NSP12b	snp	14818	C	T	p.Leu451Leu	L451L	synonymous_variant	0	0	0	0	0.018455	0.0207553	0	0	no
NSP12b	snp	14834	A	G	p.Asp456Gly	D456G	missense_variant	0	0	0	0	0	0	0.0146471	0	no
NSP12b	snp	14850	A	G	p.Leu461Leu	L461L	synonymous_variant	0	0	0	0	0	0	0	0.0428559	no
NSP12b	snp	14853	T	C	p.Phe462Phe	F462F	synonymous_variant	0	0	0.0117832	0	0	0	0	0	no
NSP12b	snp	14871	T	C	p.Asp468Asp	D468D	synonymous_variant	0	0	0	0	0	0	0	0.0114135	no
NSP12b	snp	14880	T	C	p.Phe471Phe	F471F	synonymous_variant	0	0	0	0	0.0105901	0.0147288	0	0	no
NSP12b	snp	14894	G	A	p.Gly476Asp	G476D	missense_variant	0	0.0100452	0	0	0	0	0	0	no
NSP12b	snp	14934	A	G	p.Leu489Leu	L489L	synonymous_variant	0	0.0138889	0	0	0	0	0	0	no
NSP12b	snp	14938	A	G	p.Lys491Glu	K491E	missense_variant	0	0.0124339	0	0	0	0	0	0	no
NSP12b	snp	14970	T	G	p.Gly501Gly	G501G	synonymous_variant	0	0	0	0	0	0	0.0110193	0	no
NSP12b	snp	14974	G	A	p.Ala503Thr	A503T	missense_variant	0	0	0	0	0	0	0.0197461	0	no
NSP12b	snp	14976	T	A	p.Ala503Ala	A503A	synonymous_variant	0	0.0116567	0	0	0	0	0	0	no
NSP12b	snp	14977	A	G	p.Arg504Gly	R504G	missense_variant	0	0.0123239	0	0	0	0	0	0	no
NSP12b	snp	14991	T	C	p.Asp508Asp	D508D	synonymous_variant	0	0	0	0	0.0532609	0.0762053	0.0474732	0.0392444	no
NSP12b	snp	15033	A	G	p.Thr522Thr	T522T	synonymous_variant	0	0.010866	0	0	0	0	0	0	no
NSP12b	snp	15042	T	C	p.Asn525Asn	N525N	synonymous_variant	0	0.0252881	0	0	0	0	0	0	no
NSP12b	snp	15080	C	T	p.Ala538Val	A538V	missense_variant	0	0.0118708	0	0	0	0	0	0	no
NSP12b	snp	15088	G	A	p.Ala541Thr	A541T	missense_variant	0	0	0.0143939	0	0	0	0	0	no
NSP12b	snp	15089	C	T	p.Ala541Val	A541V	missense_variant	0	0	0	0.175689	0	0	0	0	no
NSP12b	snp	15102	T	C	p.Ala545Ala	A545A	synonymous_variant	0	0.0135659	0	0	0	0	0	0	no
NSP12b	snp	15149	A	G	p.Gln561Arg	Q561R	missense_variant	0	0.0122609	0	0	0	0	0	0	no
NSP12b	snp	15168	G	A	p.Leu567Leu	L567L	synonymous_variant	0	0.0103591	0	0	0	0	0	0	no
NSP12b	snp	15186	T	C	p.Thr573Thr	T573T	synonymous_variant	0	0	0	0	0	0	0.0145985	0	no
NSP12b	snp	15189	A	G	p.Arg574Arg	R574R	synonymous_variant	0	0	0.0880407	0	0	0	0.348092	0	no
NSP12b	snp	15198	T	C	p.Thr577Thr	T577T	synonymous_variant	0	0	0.016338	0	0	0	0	0	no
NSP12b	snp	15199	G	A	p.Val578Ile	V578I	missense_variant	0	0	0	0	0.441335	0.408326	0.435211	0.185865	no
NSP12b	snp	15210	A	G	p.Gly581Gly	G581G	synonymous_variant	0	0	0	0	0	0	0.0110345	0	no
NSP12b	snp	15216	C	T	p.Ser583Ser	S583S	synonymous_variant	0	0	0	0	0	0	0	0.531797	no
NSP12b	snp	15240	C	T	p.Asn591Asn	N591N	synonymous_variant	0	0	0	0	0.0121797	0	0	0	no
NSP12b	snp	15251	C	T	p.Thr595Ile	T595I	missense_variant	0	0	0.0673764	0.0328589	0	0	0	0	no
NSP12b	snp	15270	A	G	p.Glu601Glu	E601E	synonymous_variant	0	0	0.0536015	0	0	0	0	0	no
NSP12b	snp	15277	C	T	p.His604Tyr	H604Y	missense_variant	0	0	0	0	0	0	0	0.037309	no
NSP12b	snp	15315	C	T	p.Ala616Ala	A616A	synonymous_variant	0	0	0	0.0154398	0	0	0	0	no
NSP12b	snp	15324	C	T	p.Asn619Asn	N619N	synonymous_variant	0	0.0207629	0	0	0	0	0	0	no
NSP12b	snp	15357	T	C	p.Ala630Ala	A630A	synonymous_variant	0	0	0	0	0	0	0.0214477	0	no
NSP12b	snp	15361	A	G	p.Lys632Glu	K632E	missense_variant	0.0141033	0	0.0128326	0	0	0	0.0112676	0.011756	no
NSP12b	snp	15380	G	A	p.Ser638Asn	S638N	missense_variant	0	0.0169449	0	0	0	0	0	0	no
NSP12b	snp	15383	T	C	p.Leu639Ser	L639S	missense_variant	0	0.0134362	0	0	0	0	0	0	no
NSP12b	snp	15386	C	T	p.Ser640Leu	S640L	missense_variant	0	0	0.090492	0.077182	0	0	0	0	no
NSP12b	snp	15439	G	A	p.Val658Ile	V658I	missense_variant	0	0	0	0	0.0213531	0.0213514	0	0	no
NSP12b	snp	15440	T	C	p.Val658Ala	V658A	missense_variant	0	0	0.0745006	0	0.0367721	0.0433982	0	0	no
NSP12b	snp	15441	C	T	p.Val658Val	V658V	synonymous_variant	0	0	0	0.0328392	0	0	0	0	no
NSP12b	snp	15450	C	T	p.Gly661Gly	G661G	synonymous_variant	0	0	0	0	0.458029	0.427914	0.458003	0.149282	no
NSP12b	snp	15452	G	A	p.Gly662Asp	G662D	missense_variant	0	0.0125634	0	0	0	0	0	0	no
NSP12b	snp	15452	G	T	p.Gly662Val	G662V	missense_variant	0	0.0104116	0	0	0	0	0	0	no
NSP12b	snp	15453	T	C	p.Gly662Gly	G662G	synonymous_variant	0	0.0144695	0	0	0	0	0	0	no
NSP12b	snp	15501	T	C	p.Thr678Thr	T678T	synonymous_variant	0	0.0488294	0	0	0	0	0	0	no
NSP12b	snp	15505	T	C	p.Tyr680His	Y680H	missense_variant	0	0.015979	0	0	0	0	0	0	no
NSP12b	snp	15528	T	C	p.Ile687Ile	I687I	synonymous_variant	0	0	0	0	0	0.0103232	0	0	no
NSP12b	snp	15546	C	T	p.Ala693Ala	A693A	synonymous_variant	0	0	0	0	0.0174198	0	0	0	no
NSP12b	snp	15561	T	C	p.Leu698Leu	L698L	synonymous_variant	0	0	0	0	0	0	0.321974	0	no
NSP12b	snp	15570	T	C	p.Thr701Thr	T701T	synonymous_variant	0	0	0	0	0.0183259	0.0131904	0.108619	0	no
NSP12b	snp	15616	A	G	p.Arg717Gly	R717G	missense_variant	0	0.010382	0	0	0	0	0	0	no
NSP12b	snp	15620	T	G	p.Leu718Arg	L718R	missense_variant	0.0107527	0	0	0	0	0.0129481	0	0.0108994	no
NSP12b	snp	15636	T	C	p.Tyr723Tyr	Y723Y	synonymous_variant	0	0	0	0.0270005	0	0	0	0	no
NSP12b	snp	15656	C	T	p.Thr730Ile	T730I	missense_variant	0	0	0	0	0.0105533	0	0	0	no
NSP12b	snp	15659	A	G	p.Asp731Gly	D731G	missense_variant	0.0110381	0.0140696	0.0135828	0	0.0110579	0	0	0.012496	no
NSP12b	snp	15660	C	A	p.Asp731Glu	D731E	missense_variant	0	0	0	0	0	0	0.0120337	0	no
NSP12b	snp	15661	T	C	p.Phe732Leu	F732L	missense_variant	0	0.0105324	0	0	0	0	0	0	no
NSP12b	snp	15671	A	G	p.Glu735Gly	E735G	missense_variant	0	0	0	0	0	0	0.3575	0	no
NSP12b	snp	15687	G	A	p.Leu740Leu	L740L	synonymous_variant	0	0	0.0306157	0	0	0	0	0	no
NSP12b	snp	15688	C	T	p.Arg741Cys	R741C	missense_variant	0	0	0	0	0.375233	0.337587	0.42285	0.148471	no
NSP12b	snp	15709	A	G	p.Ile748Val	I748V	missense_variant	0	0	0	0	0.0345075	0.0277627	0.113636	0	no
NSP12b	snp	15724	G	A	p.Ala753Thr	A753T	missense_variant	0	0	0.0103322	0	0	0	0	0	no
NSP12b	snp	15726	T	A	p.Ala753Ala	A753A	synonymous_variant	0	0	0	0	0.0344936	0.0342267	0	0	no
NSP12b	snp	15759	A	G	p.Gln764Gln	Q764Q	synonymous_variant	0	0	0	0	0	0	0	0.0746766	no
NSP12b	snp	15771	T	G	p.Ala768Ala	A768A	synonymous_variant	0.0206874	0.019577	0.0184543	0.0113098	0.0120884	0.0176855	0	0.0205507	no
NSP12b	snp	15771	T	A	p.Ala768Ala	A768A	synonymous_variant	0.0171544	0.0194056	0.0156776	0.011477	0.0137701	0.0145719	0.0163743	0.0168342	no
NSP12b	snp	15771	T	C	p.Ala768Ala	A768A	synonymous_variant	0	0	0	0	0	0.0178148	0	0	no
NSP12b	snp	15774	C	T	p.Ser769Ser	S769S	synonymous_variant	0	0.0145129	0	0	0	0	0	0	no
NSP12b	snp	15797	T	C	p.Leu777Pro	L777P	missense_variant	0	0.0100957	0	0	0	0	0	0	no
NSP12b	snp	15825	T	C	p.Ser786Ser	S786S	synonymous_variant	0.011597	0.0154934	0	0	0	0	0.0102459	0	no
NSP12b	snp	15843	T	C	p.Thr792Thr	T792T	synonymous_variant	0	0	0	0.32276	0	0	0	0	no
NSP12b	snp	15855	T	C	p.Leu796Leu	L796L	synonymous_variant	0	0.0140083	0	0	0	0	0	0	no
NSP12b	snp	15909	T	C	p.Gly814Gly	G814G	synonymous_variant	0.0116583	0.0259194	0.0142871	0.012173	0	0	0	0.0117274	no
NSP12b	snp	15909	T	G	p.Gly814Gly	G814G	synonymous_variant	0.0125058	0.0155752	0.0209747	0.0194656	0.0141146	0.0160103	0.0187919	0.0168749	no
NSP12b	snp	15909	T	A	p.Gly814Gly	G814G	synonymous_variant	0.0121528	0	0.0147555	0.0165802	0.0149573	0.0113604	0	0.0120008	no
NSP12b	snp	15919	G	A	p.Val818Met	V818M	missense_variant	0	0.0139607	0	0	0	0	0	0	no
NSP12b	snp	15921	G	A	p.Val818Val	V818V	synonymous_variant	0	0	0	0	0.015165	0.013672	0	0	no
NSP12b	snp	15954	A	G	p.Leu829Leu	L829L	synonymous_variant	0	0.0124954	0	0	0	0	0.0118765	0	no
NSP12b	snp	15961	G	A	p.Gly832Ser	G832S	missense_variant	0	0	0	0	0	0	0.0162297	0	no
NSP12b	snp	16015	T	G	p.Phe850Val	F850V	missense_variant	0	0.0162374	0	0	0	0	0	0	no
NSP12b	snp	16029	T	C	p.Ala854Ala	A854A	synonymous_variant	0	0	0	0	0.0119226	0.0126234	0	0	no
NSP12b	snp	16064	A	G	p.Gln866Arg	Q866R	missense_variant	0	0	0	0	0	0	0.359077	0	no
NSP12b	snp	16087	T	C	p.Leu874Leu	L874L	synonymous_variant	0	0	0	0	0.0326494	0.0319116	0	0	no
NSP12b	snp	16104	A	T	p.Ile879Ile	I879I	synonymous_variant	0	0.0162569	0	0	0	0	0	0	no
NSP12b	snp	16122	G	A	p.Glu885Glu	E885E	synonymous_variant	0	0	0	0	0.0116607	0	0	0	no
NSP12b	snp	16134	C	T	p.His889His	H889H	synonymous_variant	0	0	0.0229939	0	0	0	0	0	no
NSP12b	snp	16171	A	G	p.Asn902Asp	N902D	missense_variant	0	0	0.0112949	0	0	0	0	0	no
NSP12b	snp	16179	A	G	p.Ser904Ser	S904S	synonymous_variant	0	0	0	0	0	0	0.380805	0.11829	no
NSP12b	snp	16195	G	A	p.Glu910Lys	E910K	missense_variant	0	0.0532843	0	0	0	0	0	0	no
NSP12b	snp	16196	A	G	p.Glu910Gly	E910G	missense_variant	0	0	0	0.0464487	0	0	0	0	no
NSP12b	snp	16200	T	C	p.Phe911Phe	F911F	synonymous_variant	0	0	0.307577	0	0	0	0	0	no
NSP12b	snp	16203	T	C	p.Tyr912Tyr	Y912Y	synonymous_variant	0	0	0.0118465	0	0	0	0	0	no
NSP12b	snp	16219	C	G	p.Pro918Ala	P918A	missense_variant	0	0.0154321	0	0	0	0	0	0	no
NSP12b	snp	16223	A	G	p.His919Arg	H919R	missense_variant	0	0	0	0	0	0	0.019432	0	no
NSP12b	snp	16227	A	G	p.Thr920Thr	T920T	synonymous_variant	0	0	0.0119044	0	0	0	0	0	no
NSP13	snp	16240	G	A	p.Val2Ile	V2I	missense_variant	0	0.0126582	0	0	0	0	0	0	no
NSP13	snp	16242	T	C	p.Val2Val	V2V	synonymous_variant	0	0.016056	0	0	0	0	0	0.0405289	no
NSP13	snp	16293	C	T	p.Cys19Cys	C19C	synonymous_variant	0	0	0	0	0	0	0.311224	0	no
NSP13	snp	16334	A	G	p.His33Arg	H33R	missense_variant	0	0	0	0	0	0	0.0147651	0	no
NSP13	snp	16386	C	T	p.Cys50Cys	C50C	synonymous_variant	0	0.0181659	0	0	0	0	0	0	no
NSP13	snp	16392	T	C	p.Ala52Ala	A52A	synonymous_variant	0	0	0.0134227	0	0	0	0	0	no
NSP13	snp	16425	T	C	p.Leu63Leu	L63L	synonymous_variant	0	0.0136703	0	0	0.026073	0.0186383	0	0	no
NSP13	snp	16429	T	C	p.Leu65Leu	L65L	synonymous_variant	0	0	0	0	0	0	0.357233	0.100241	no
NSP13	snp	16444	T	G	p.Tyr70Asp	Y70D	missense_variant	0	0	0.0133287	0.0132142	0	0	0	0	no
NSP13	snp	16444	T	A	p.Tyr70Asn	Y70N	missense_variant	0.0137882	0.0114148	0.0120385	0.0133549	0.011532	0.0114683	0	0	no
NSP13	snp	16471	A	G	p.Ile79Val	I79V	missense_variant	0	0	0.0112856	0	0	0	0.0107527	0	no
NSP13	snp	16483	T	C	p.Leu83Leu	L83L	synonymous_variant	0	0	0	0	0.0147811	0.0118162	0.0790306	0	no
NSP13	snp	16509	T	C	p.Gly91Gly	G91G	synonymous_variant	0	0	0	0	0	0	0.400381	0	no
NSP13	snp	16533	T	C	p.Gly99Gly	G99G	synonymous_variant	0	0	0	0	0.220828	0.302427	0.482662	0.719384	no
NSP13	snp	16560	A	G	p.Ala108Ala	A108A	synonymous_variant	0	0	0.0495163	0.0346646	0	0	0	0	no
NSP13	snp	16564	G	A	p.Ala110Thr	A110T	missense_variant	0	0	0	0.314652	0	0	0	0	no
NSP13	snp	16580	C	T	p.Thr115Ile	T115I	missense_variant	0	0	0	0	0	0.0120814	0	0	no
NSP13	snp	16581	A	G	p.Thr115Thr	T115T	synonymous_variant	0	0.0133618	0	0	0.0100316	0	0.0159363	0	no
NSP13	snp	16586	C	T	p.Ala117Val	A117V	missense_variant	0	0.0248875	0	0	0	0	0	0	no
NSP13	snp	16620	A	G	p.Glu128Glu	E128E	synonymous_variant	0	0	0	0	0	0	0	0.0110784	no
NSP13	snp	16641	A	T	p.Ala135Ala	A135A	synonymous_variant	0	0	0	0	0	0	0.018622	0	no
NSP13	snp	16666	A	G	p.Thr144Ala	T144A	missense_variant	0	0	0	0	0	0	0.0118227	0	no
NSP13	snp	16668	A	G	p.Thr144Thr	T144T	synonymous_variant	0	0	0	0	0.0112757	0.0130356	0	0	no
NSP13	snp	16682	A	G	p.Tyr149Cys	Y149C	missense_variant	0	0	0	0	0	0	0	0.0423419	no
NSP13	snp	16683	T	C	p.Tyr149Tyr	Y149Y	synonymous_variant	0	0	0	0	0	0	0.0224509	0	no
NSP13	snp	16695	T	C	p.Thr153Thr	T153T	synonymous_variant	0	0	0	0	0.0133699	0	0	0	no
NSP13	snp	16766	A	G	p.Asn177Ser	N177S	missense_variant	0	0.0112561	0	0	0	0	0	0	no
NSP13	snp	16819	A	G	p.Ile195Val	I195V	missense_variant	0	0	0	0	0.0255658	0.0269055	0.032634	0	no
NSP13	snp	16821	A	G	p.Ile195Met	I195M	missense_variant	0	0	0	0.0625734	0	0	0	0	no
NSP13	snp	16827	G	A	p.Glu197Glu	E197E	synonymous_variant	0	0.012485	0	0	0	0	0	0	no
NSP13	snp	16851	T	C	p.Tyr205Tyr	Y205Y	synonymous_variant	0	0	0	0	0.0119488	0.0335777	0	0	no
NSP13	snp	16857	T	C	p.Asp207Asp	D207D	synonymous_variant	0	0	0	0	0.0109567	0	0	0	no
NSP13	snp	16888	A	G	p.Lys218Glu	K218E	missense_variant	0	0.0138165	0	0	0	0	0	0	no
NSP13	snp	16926	T	C	p.His230His	H230H	synonymous_variant	0	0	0.0115267	0.0289746	0	0	0	0	no
NSP13	snp	16954	C	T	p.Leu240Leu	L240L	synonymous_variant	0	0	0.0213688	0	0	0	0	0	no
NSP13	snp	16986	T	C	p.Thr250Thr	T250T	synonymous_variant	0	0	0	0	0.4138	0.38424	0.0547753	0.046931	no
NSP13	snp	16988	G	A	p.Gly251Asp	G251D	missense_variant	0	0	0.11026	0.478037	0	0	0	0	no
NSP13	snp	16992	A	G	p.Leu252Leu	L252L	synonymous_variant	0	0	0	0	0	0.0283977	0	0	no
NSP13	snp	16999	A	G	p.Thr255Ala	T255A	missense_variant	0	0	0	0	0.0102423	0	0	0	no
NSP13	snp	17008	A	G	p.Ile258Val	I258V	missense_variant	0	0	0	0	0.0115402	0	0	0	no
NSP13	snp	17013	A	G	p.Ser259Ser	S259S	synonymous_variant	0	0.0100557	0	0	0	0	0	0	no
NSP13	snp	17016	T	C	p.Asp260Asp	D260D	synonymous_variant	0	0	0	0	0.041326	0.0411005	0	0	no
NSP13	snp	17028	C	T	p.Ser264Ser	S264S	synonymous_variant	0	0	0	0	0.0104836	0	0	0	no
NSP13	snp	17033	T	C	p.Val266Ala	V266A	missense_variant	0	0	0.0147528	0	0	0	0	0	no
NSP13	snp	17051	T	C	p.Val272Ala	V272A	missense_variant	0	0.013947	0	0	0	0	0	0	no
NSP13	snp	17063	A	G	p.Lys276Arg	K276R	missense_variant	0	0	0	0	0.0121565	0.0208793	0.0721649	0	no
NSP13	snp	17075	T	G	p.Leu280Arg	L280R	missense_variant	0	0.0130407	0	0	0	0	0	0	no
NSP13	snp	17082	A	G	p.Gly282Gly	G282G	synonymous_variant	0	0	0	0	0.0111984	0.0169224	0	0	no
NSP13	snp	17084	C	T	p.Pro283Leu	P283L	missense_variant	0	0.026993	0	0	0	0	0	0	no
NSP13	snp	17088	T	C	p.Pro284Pro	P284P	synonymous_variant	0	0	0	0	0	0	0.0142487	0	no
NSP13	snp	17094	T	C	p.Thr286Thr	T286T	synonymous_variant	0	0	0.305979	0	0	0	0	0	no
NSP13	snp	17112	T	C	p.Ala292Ala	A292A	synonymous_variant	0	0	0.0292343	0	0	0	0	0	no
NSP13	snp	17121	A	G	p.Leu295Leu	L295L	synonymous_variant	0	0	0	0	0	0	0	0.0107204	no
NSP13	snp	17156	C	T	p.Thr307Ile	T307I	missense_variant	0	0	0	0	0	0	0.38843	0	no
NSP13	snp	17167	C	T	p.His311Tyr	H311Y	missense_variant	0	0.017495	0	0	0	0	0	0	no
NSP13	snp	17202	A	G	p.Leu322Leu	L322L	synonymous_variant	0	0	0	0	0.0111893	0	0	0	no
NSP13	snp	17204	A	G	p.Lys323Arg	K323R	missense_variant	0	0.0253714	0	0	0	0	0	0	no
NSP13	snp	17205	A	G	p.Lys323Lys	K323K	synonymous_variant	0	0	0.103794	0.475847	0	0	0.0104167	0	no
NSP13	snp	17206	T	C	p.Tyr324His	Y324H	missense_variant	0	0	0.0259986	0	0	0	0	0	no
NSP13	snp	17242	G	A	p.Ala336Thr	A336T	missense_variant	0	0	0.378581	0.417551	0	0	0.0146667	0	no
NSP13	snp	17265	T	C	p.Phe343Phe	F343F	synonymous_variant	0	0.0107593	0	0	0	0.0116025	0	0	no
NSP13	snp	17268	T	C	p.Asp344Asp	D344D	synonymous_variant	0	0	0	0	0	0	0.0339703	0	no
NSP13	snp	17336	C	T	p.Thr367Ile	T367I	missense_variant	0	0	0.0474311	0.0376055	0	0	0	0	no
NSP13	snp	17337	A	G	p.Thr367Thr	T367T	synonymous_variant	0	0	0	0	0.0277163	0.0284509	0	0	no
NSP13	snp	17340	A	G	p.Ala368Ala	A368A	synonymous_variant	0	0	0	0	0.0160014	0.0149328	0	0	no
NSP13	snp	17355	T	C	p.Phe373Phe	F373F	synonymous_variant	0	0	0	0	0	0	0.371689	0.119609	no
NSP13	snp	17364	T	C	p.Ile376Ile	I376I	synonymous_variant	0	0	0	0	0.0211763	0.0206928	0	0	no
NSP13	snp	17374	A	G	p.Thr380Ala	T380A	missense_variant	0.0198596	0.0170434	0.0243212	0.0186844	0.0143226	0.0135446	0.0267703	0.0233171	no
NSP13	snp	17376	A	G	p.Thr380Thr	T380T	synonymous_variant	0	0	0.0212993	0	0	0	0	0	no
NSP13	snp	17392	G	A	p.Val386Ile	V386I	missense_variant	0	0.0120968	0	0	0	0	0	0	no
NSP13	snp	17395	G	A	p.Val387Ile	V387I	missense_variant	0	0	0.0161479	0	0	0	0	0	no
NSP13	snp	17427	G	C	p.Val397Val	V397V	synonymous_variant	0	0	0	0	0	0	0.012605	0	no
NSP13	snp	17445	T	C	p.Ala403Ala	A403A	synonymous_variant	0	0	0	0	0.0559032	0.0277559	0	0	no
NSP13	snp	17466	A	G	p.Thr410Thr	T410T	synonymous_variant	0	0	0.0379546	0.167174	0	0	0	0	no
NSP13	snp	17469	G	A	p.Leu411Leu	L411L	synonymous_variant	0	0	0	0	0.0136127	0.0106925	0	0	no
NSP13	snp	17474	C	T	p.Thr413Ile	T413I	missense_variant	0	0	0	0	0.0166654	0	0	0	no
NSP13	snp	17475	T	C	p.Thr413Thr	T413T	synonymous_variant	0.0105443	0	0.0141182	0.0121108	0	0.010543	0	0.0118844	no
NSP13	snp	17482	A	G	p.Thr416Ala	T416A	missense_variant	0	0.0166046	0	0	0	0	0.0117188	0	no
NSP13	snp	17495	A	G	p.Glu420Gly	E420G	missense_variant	0.0101619	0.0155642	0.0105286	0	0	0	0.0140998	0.0127424	no
NSP13	snp	17523	G	C	p.Met429Ile	M429I	missense_variant	0	0.0140512	0	0	0	0	0	0	no
NSP13	snp	17541	C	T	p.Asp435Asp	D435D	synonymous_variant	0	0	0	0.150467	0	0	0	0	no
NSP13	snp	17550	C	T	p.Leu438Leu	L438L	synonymous_variant	0	0	0	0	0	0.0125579	0	0	no
NSP13	snp	17574	T	A	p.Ala446Ala	A446A	synonymous_variant	0	0	0	0	0	0	0.0148368	0	no
NSP13	snp	17601	G	A	p.Leu455Leu	L455L	synonymous_variant	0	0	0.0480314	0.036869	0	0	0	0	no
NSP13	snp	17608	G	A	p.Asp458Asn	D458N	missense_variant	0	0	0	0	0.0359984	0.0508547	0	0	no
NSP13	snp	17625	A	G	p.Ala463Ala	A463A	synonymous_variant	0	0	0.0117627	0	0	0	0	0	no
NSP13	snp	17631	A	G	p.Lys465Lys	K465K	synonymous_variant	0	0.0112751	0	0	0	0	0	0	no
NSP13	snp	17634	C	T	p.Asp466Asp	D466D	synonymous_variant	0	0.0103379	0	0	0	0	0	0	no
NSP13	snp	17654	A	G	p.Lys473Arg	K473R	missense_variant	0	0	0	0	0.0181695	0.0196543	0	0	no
NSP13	snp	17658	G	A	p.Met474Ile	M474I	missense_variant	0	0	0.0642543	0	0	0	0	0	no
NSP13	snp	17686	G	A	p.Val484Ile	V484I	missense_variant	0	0	0.287133	0.07806	0	0	0	0	no
NSP13	snp	17706	G	A	p.Arg490Arg	R490R	synonymous_variant	0	0	0	0	0	0.0727788	0	0.0738515	no
NSP13	snp	17707	C	T	p.Pro491Ser	P491S	missense_variant	0	0	0.10517	0.475085	0	0	0.0109034	0	no
NSP13	snp	17709	A	G	p.Pro491Pro	P491P	synonymous_variant	0	0	0	0	0	0	0.0131783	0	no
NSP13	snp	17759	A	G	p.Lys508Arg	K508R	missense_variant	0	0.0400442	0	0	0	0	0	0	no
NSP13	snp	17769	T	C	p.Phe511Phe	F511F	synonymous_variant	0	0	0	0	0	0.0311279	0	0	no
NSP13	snp	17805	A	G	p.Ser523Ser	S523S	synonymous_variant	0	0	0	0	0.0333654	0.0474862	0	0	no
NSP13	snp	17826	T	C	p.Thr530Thr	T530T	synonymous_variant	0	0	0	0	0.0128814	0.0225968	0	0	no
NSP13	snp	17838	T	C	p.Asp534Asp	D534D	synonymous_variant	0	0	0	0	0.0232909	0.0209815	0	0	no
NSP13	snp	17844	A	G	p.Ser536Ser	S536S	synonymous_variant	0	0	0.0745188	0	0	0	0	0	no
NSP13	snp	17851	T	G	p.Ser539Ala	S539A	missense_variant	0	0.014494	0	0	0	0	0	0	no
NSP13	snp	17853	A	G	p.Ser539Ser	S539S	synonymous_variant	0	0	0.0438903	0.0359963	0	0	0	0	no
NSP13	snp	17883	C	T	p.Thr549Thr	T549T	synonymous_variant	0	0.0101363	0.0188495	0	0	0	0	0	no
NSP13	snp	17895	T	G	p.Ala553Ala	A553A	synonymous_variant	0	0	0	0	0	0	0.0134814	0	no
NSP13	snp	17913	C	T	p.Asn559Asn	N559N	synonymous_variant	0	0	0.0113497	0	0	0	0	0	no
NSP13	snp	17925	T	C	p.Val563Val	V563V	synonymous_variant	0	0	0	0	0	0	0	0.0848169	no
NSP13	snp	17929	A	G	p.Ile565Val	I565V	missense_variant	0	0	0	0	0	0	0	0.039284	no
NSP13	snp	17946	A	G	p.Val570Val	V570V	synonymous_variant	0	0.0108646	0.0136912	0	0	0	0	0	no
NSP13	snp	17967	T	C	p.Ser577Ser	S577S	synonymous_variant	0	0	0.0116995	0	0	0.0839132	0	0.0810044	no
NSP14	snp	18060	C	T	p.Leu7Leu	L7L	synonymous_variant	0	0.0121977	0	0	0	0	0	0	no
NSP14	snp	18086	C	T	p.Thr16Ile	T16I	missense_variant	0	0	0	0	0	0	0.0147727	0.549655	no
NSP14	snp	18088	G	A	p.Gly17Arg	G17R	missense_variant	0	0.0143926	0	0	0	0	0	0	no
NSP14	snp	18108	A	G	p.Ala23Ala	A23A	synonymous_variant	0.0314743	0.020589	0.0325019	0.0310672	0.0212649	0.0186625	0.0293115	0.0272433	no
NSP14	snp	18108	A	C	p.Ala23Ala	A23A	synonymous_variant	0	0.0119587	0	0	0	0	0	0	no
NSP14	snp	18120	C	T	p.Leu27Leu	L27L	synonymous_variant	0	0	0	0	0.0148234	0.0137605	0	0	no
NSP14	snp	18127	G	A	p.Asp30Asn	D30N	missense_variant	0	0.0169632	0	0	0	0	0	0	no
NSP14	snp	18145	G	A	p.Glu36Lys	E36K	missense_variant	0	0	0	0	0	0	0	0.0442514	no
NSP14	snp	18147	A	G	p.Glu36Glu	E36E	synonymous_variant	0	0	0.435213	0.409807	0	0	0.0147754	0	no
NSP14	snp	18168	T	C	p.Pro43Pro	P43P	synonymous_variant	0	0.0235823	0	0	0	0	0	0	no
NSP14	snp	18172	A	G	p.Ile45Val	I45V	missense_variant	0	0	0	0	0	0	0.0106257	0	no
NSP14	snp	18175	C	T	p.Pro46Ser	P46S	missense_variant	0	0	0	0	0	0	0.374096	0	no
NSP14	snp	18180	G	A	p.Lys47Lys	K47K	synonymous_variant	0	0	0	0	0	0	0.0100063	0.56336	no
NSP14	snp	18195	A	G	p.Arg52Arg	R52R	synonymous_variant	0	0	0	0.012876	0	0	0	0	no
NSP14	snp	18196	A	G	p.Arg53Gly	R53G	missense_variant	0	0.0101928	0	0	0	0	0	0	no
NSP14	snp	18201	C	T	p.Leu54Leu	L54L	synonymous_variant	0	0	0	0	0.0184576	0	0.418195	0.115651	no
NSP14	snp	18202	A	G	p.Ile55Val	I55V	missense_variant	0	0	0.0294955	0	0	0	0	0	no
NSP14	snp	18234	A	G	p.Gln65Gln	Q65Q	synonymous_variant	0	0	0	0	0.0592773	0.0313971	0	0	no
NSP14	snp	18249	T	G	p.Pro70Pro	P70P	synonymous_variant	0	0.0130867	0	0	0	0	0	0	no
NSP14	snp	18249	T	A	p.Pro70Pro	P70P	synonymous_variant	0	0.0127664	0	0	0	0	0	0	no
NSP14	snp	18286	G	A	p.Val83Ile	V83I	missense_variant	0	0	0	0	0.0189772	0.0205749	0	0	no
NSP14	snp	18300	T	C	p.Ile87Ile	I87I	synonymous_variant	0	0	0	0	0.0151368	0.0111614	0	0	no
NSP14	snp	18326	C	T	p.Ala96Val	A96V	missense_variant	0	0.0122019	0.556298	0.42045	0	0	0.0103211	0	no
NSP14	snp	18358	T	C	p.Leu107Leu	L107L	synonymous_variant	0	0	0	0	0	0.0118705	0	0	no
NSP14	snp	18366	A	G	p.Leu109Leu	L109L	synonymous_variant	0	0	0	0	0	0	0	0.148016	no
NSP14	snp	18372	T	C	p.Phe111Phe	F111F	synonymous_variant	0	0	0	0	0.210746	0.284495	0.392707	0.688786	no
NSP14	snp	18390	A	G	p.Leu117Leu	L117L	synonymous_variant	0	0	0	0	0	0	0.344783	0	no
NSP14	snp	18405	A	G	p.Thr122Thr	T122T	synonymous_variant	0	0	0.191433	0.0748049	0	0	0	0	no
NSP14	snp	18425	A	G	p.Asn129Ser	N129S	missense_variant	0	0	0	0	0.0179654	0.0320047	0	0	no
NSP14	snp	18431	C	T	p.Thr131Ile	T131I	missense_variant	0	0	0.0771621	0	0	0	0	0	no
NSP14	snp	18438	T	C	p.Phe133Phe	F133F	synonymous_variant	0	0	0.0107061	0	0	0	0	0	no
NSP14	snp	18464	C	A	p.Pro142His	P142H	missense_variant	0	0	0	0	0.261171	0.331833	0.414752	0.699981	no
NSP14	snp	18465	T	C	p.Pro142Pro	P142P	synonymous_variant	0	0	0.0304786	0	0	0	0	0	no
NSP14	snp	18479	A	G	p.Lys147Arg	K147R	missense_variant	0	0	0	0	0.056084	0.0313873	0	0	no
NSP14	snp	18483	C	T	p.His148His	H148H	synonymous_variant	0	0	0.0203982	0	0	0	0	0	no
NSP14	snp	18500	A	G	p.Tyr154Cys	Y154C	missense_variant	0	0	0	0	0	0	0	0.146538	no
NSP14	snp	18513	T	C	p.Pro158Pro	P158P	synonymous_variant	0	0	0	0.0244711	0	0	0	0	no
NSP14	snp	18528	T	C	p.Arg163Arg	R163R	synonymous_variant	0	0.0201301	0	0	0	0	0	0	no
NSP14	snp	18534	G	A	p.Lys165Lys	K165K	synonymous_variant	0	0	0	0	0.0101044	0.0149141	0	0	no
NSP14	snp	18555	C	T	p.Asp172Asp	D172D	synonymous_variant	0	0	0	0	0.0215163	0.0218178	0	0	no
NSP14	snp	18556	A	G	p.Thr173Ala	T173A	missense_variant	0	0	0	0	0	0	0.0117333	0	no
NSP14	snp	18583	G	A	p.Val182Ile	V182I	missense_variant	0	0	0.273222	0.0753843	0	0	0	0	no
NSP14	snp	18600	A	G	p.Ala187Ala	A187A	synonymous_variant	0.0193064	0.015475	0.016553	0.0139755	0.0105535	0	0.0277123	0.0143813	no
NSP14	snp	18612	G	A	p.Glu191Glu	E191E	synonymous_variant	0	0	0	0.176081	0	0	0	0	no
NSP14	snp	18627	G	A	p.Lys196Lys	K196K	synonymous_variant	0	0	0	0	0.0141144	0	0	0	no
NSP14	snp	18634	G	A	p.Val199Met	V199M	missense_variant	0	0	0	0	0.0275627	0.0430456	0	0	no
NSP14	snp	18649	G	A	p.Glu204Lys	E204K	missense_variant	0	0.0100544	0	0	0	0	0	0	no
NSP14	snp	18702	A	G	p.Ser221Ser	S221S	synonymous_variant	0	0	0	0	0.0163876	0	0	0	no
NSP14	snp	18705	C	T	p.Asp222Asp	D222D	synonymous_variant	0	0	0	0.297198	0	0	0	0	no
NSP14	snp	18723	T	C	p.His228His	H228H	synonymous_variant	0	0	0	0	0.0101349	0.0142966	0	0	no
NSP14	snp	18793	A	G	p.Asn252Asp	N252D	missense_variant	0	0	0	0.0108518	0	0	0	0.0102178	no
NSP14	snp	18807	C	T	p.Asn256Asn	N256N	synonymous_variant	0	0	0	0	0.0171545	0.0101161	0	0	no
NSP14	snp	18816	G	A	p.Leu259Leu	L259L	synonymous_variant	0	0	0	0.178243	0	0	0	0	no
NSP14	snp	18819	T	C	p.Tyr260Tyr	Y260Y	synonymous_variant	0	0	0	0.0134232	0	0	0	0	no
NSP14	snp	18825	A	G	p.Gln262Gln	Q262Q	synonymous_variant	0	0	0	0.021124	0	0	0	0	no
NSP14	snp	18854	G	A	p.Cys272Tyr	C272Y	missense_variant	0	0	0.280028	0	0	0	0	0	no
NSP14	snp	18902	A	G	p.Lys288Arg	K288R	missense_variant	0	0	0.124645	0	0	0	0	0	no
NSP14	snp	18918	T	C	p.Thr293Thr	T293T	synonymous_variant	0	0	0.282503	0.0701421	0	0	0	0	no
NSP14	snp	18934	A	G	p.Ile299Val	I299V	missense_variant	0	0	0	0	0.0178605	0.0221752	0	0	no
NSP14	snp	18997	G	A	p.Ala320Thr	A320T	missense_variant	0	0	0.0866879	0.0647809	0	0	0	0	no
NSP14	snp	18998	C	T	p.Ala320Val	A320V	missense_variant	0	0	0	0	0.0133818	0	0	0	no
NSP14	snp	19019	C	T	p.Pro327Leu	P327L	missense_variant	0	0	0	0	0	0	0.381063	0	no
NSP14	snp	19020	A	G	p.Pro327Pro	P327P	synonymous_variant	0	0	0.0143534	0	0	0	0	0	no
NSP14	snp	19032	C	T	p.Asp331Asp	D331D	synonymous_variant	0	0	0	0	0	0.0103141	0	0	no
NSP14	snp	19044	T	A	p.Pro335Pro	P335P	synonymous_variant	0.0104976	0.0111089	0	0	0	0	0.0105314	0.0117071	no
NSP14	snp	19044	T	G	p.Pro335Pro	P335P	synonymous_variant	0	0.0108519	0	0	0	0	0	0	no
NSP14	snp	19044	T	C	p.Pro335Pro	P335P	synonymous_variant	0	0	0	0	0.0117155	0	0	0	no
NSP14	snp	19051	A	G	p.Ile338Val	I338V	missense_variant	0	0	0	0	0	0	0.393968	0	no
NSP14	snp	19100	A	G	p.Gln354Arg	Q354R	missense_variant	0	0	0.296889	0.310005	0	0	0	0	no
NSP14	snp	19109	G	A	p.Ser357Asn	S357N	missense_variant	0	0	0	0	0.0113671	0.0115121	0	0	no
NSP14	snp	19110	T	C	p.Ser357Ser	S357S	synonymous_variant	0	0	0	0	0.0113847	0	0	0	no
NSP14	snp	19130	A	G	p.Glu364Gly	E364G	missense_variant	0	0.0569057	0	0	0	0	0	0	no
NSP14	snp	19153	A	G	p.Thr372Ala	T372A	missense_variant	0	0	0	0	0	0	0.0132874	0	no
NSP14	snp	19155	A	G	p.Thr372Thr	T372T	synonymous_variant	0.0101571	0.01251	0	0	0	0	0	0	no
NSP14	snp	19176	T	C	p.Asp379Asp	D379D	synonymous_variant	0	0	0	0.0318931	0	0	0	0	no
NSP14	snp	19200	C	T	p.Cys387Cys	C387C	synonymous_variant	0	0	0.311494	0.0914039	0	0	0	0	no
NSP14	snp	19220	C	T	p.Ala394Val	A394V	missense_variant	0	0	0	0	0.0132571	0	0	0.547543	no
NSP14	snp	19221	T	C	p.Ala394Ala	A394A	synonymous_variant	0	0	0.112659	0.467866	0	0	0	0	no
NSP14	snp	19233	T	C	p.Val398Val	V398V	synonymous_variant	0	0	0	0	0.0127393	0.0128762	0	0	no
NSP14	snp	19263	C	T	p.Asn408Asn	N408N	synonymous_variant	0	0	0	0	0.0133397	0.0159344	0	0	no
NSP14	snp	19264	C	T	p.Leu409Phe	L409F	missense_variant	0	0	0	0.0137092	0	0	0	0	no
NSP14	snp	19372	T	C	p.Phe445Leu	F445L	missense_variant	0	0	0	0	0	0	0	0.0480016	no
NSP14	snp	19387	A	G	p.Ser450Gly	S450G	missense_variant	0.0109505	0	0.0106293	0	0	0	0	0.0118918	no
NSP14	snp	19413	A	G	p.Gln458Gln	Q458Q	synonymous_variant	0	0	0	0	0.0139739	0.0108212	0	0	no
NSP14	snp	19442	T	A	p.Leu468Gln	L468Q	missense_variant	0	0.0166408	0	0	0	0	0	0	no
NSP14	snp	19445	A	G	p.Lys469Arg	K469R	missense_variant	0	0.0143056	0	0	0	0	0	0	no
NSP14	snp	19451	C	T	p.Ala471Val	A471V	missense_variant	0	0	0.0953908	0.067249	0	0	0	0	no
NSP14	snp	19466	G	A	p.Arg476His	R476H	missense_variant	0	0	0	0	0.0345853	0.0277366	0	0	no
NSP14	snp	19470	C	T	p.Cys477Cys	C477C	synonymous_variant	0	0	0	0	0	0	0.0790934	0	no
NSP14	snp	19476	A	G	p.Leu479Leu	L479L	synonymous_variant	0	0	0	0.0209661	0	0	0	0	no
NSP14	snp	19536	C	T	p.Asn499Asn	N499N	synonymous_variant	0	0	0	0	0.0307474	0.0204562	0.0879945	0	no
NSP14	snp	19546	T	C	p.Ser503Pro	S503P	missense_variant	0	0	0.0100343	0	0	0	0	0	no
NSP14	snp	19581	T	C	p.Phe514Phe	F514F	synonymous_variant	0	0	0	0	0.0171919	0.0285053	0	0	no
NSP14	snp	19604	C	T	p.Thr522Ile	T522I	missense_variant	0	0	0.040256	0.0346834	0	0	0	0	no
NSP15	snp	19644	T	C	p.Asn8Asn	N8N	synonymous_variant	0	0	0	0.0126357	0	0	0	0	no
NSP15	snp	19659	A	G	p.Gly13Gly	G13G	synonymous_variant	0	0	0	0.161735	0	0	0	0	no
NSP15	snp	19666	G	A	p.Asp16Asn	D16N	missense_variant	0	0	0.0108052	0	0	0	0	0	no
NSP15	snp	19673	A	G	p.Gln18Arg	Q18R	missense_variant	0	0	0	0	0	0	0.0172932	0	no
NSP15	snp	19680	T	G	p.Gly20Gly	G20G	synonymous_variant	0	0.0152933	0	0	0	0	0	0	no
NSP15	snp	19680	T	A	p.Gly20Gly	G20G	synonymous_variant	0	0	0.0120447	0.0103604	0	0	0	0.0106974	no
NSP15	snp	19680	T	C	p.Gly20Gly	G20G	synonymous_variant	0	0	0.014102	0.023077	0	0	0	0	no
NSP15	snp	19690	G	A	p.Val24Ile	V24I	missense_variant	0	0	0.108282	0.472876	0.0120726	0	0	0	no
NSP15	snp	19701	T	C	p.Ile27Ile	I27I	synonymous_variant	0	0	0	0	0	0.0217703	0	0	no
NSP15	snp	19738	G	A	p.Val40Ile	V40I	missense_variant	0	0	0	0	0.0105334	0	0	0	no
NSP15	snp	19744	T	C	p.Leu42Leu	L42L	synonymous_variant	0	0.0128537	0	0	0	0	0	0	no
NSP15	snp	19811	A	G	p.Lys64Arg	K64R	missense_variant	0	0	0	0	0.053754	0.0685694	0.0668878	0.0380086	no
NSP15	snp	19825	G	A	p.Val69Met	V69M	missense_variant	0	0	0	0	0.0134044	0	0	0	no
NSP15	snp	19861	G	A	p.Ala81Thr	A81T	missense_variant	0	0	0	0	0.0115119	0.0219314	0	0.0458624	no
NSP15	snp	19873	A	G	p.Ile85Val	I85V	missense_variant	0	0	0	0	0.0544712	0.0293304	0	0	no
NSP15	snp	19876	T	C	p.Trp86Arg	W86R	missense_variant	0.0111736	0.0135303	0.0102831	0	0	0	0.0104336	0.0111117	no
NSP15	snp	19880	A	G	p.Asp87Gly	D87G	missense_variant	0	0	0.0105312	0	0	0	0	0	no
NSP15	snp	19890	A	G	p.Arg90Arg	R90R	synonymous_variant	0	0	0	0	0.0118234	0	0	0	no
NSP15	snp	19901	C	T	p.Ala94Val	A94V	missense_variant	0	0.0434354	0	0	0	0	0	0	no
NSP15	snp	19939	A	G	p.Ile107Val	I107V	missense_variant	0	0	0	0	0	0.0144612	0	0	no
NSP15	snp	19959	A	G	p.Glu113Glu	E113E	synonymous_variant	0	0	0	0	0.0263489	0	0	0	no
NSP15	snp	19980	T	C	p.Thr120Thr	T120T	synonymous_variant	0	0	0	0.0276934	0	0	0	0	no
NSP15	snp	19983	C	T	p.Val121Val	V121V	synonymous_variant	0.011402	0	0	0	0	0	0.0153731	0	no
NSP15	snp	19999	G	A	p.Val127Ile	V127I	missense_variant	0	0	0	0	0.0412371	0.0282865	0	0	no
NSP15	snp	20077	C	T	p.Pro153Ser	P153S	missense_variant	0	0	0	0	0	0.012171	0.0151339	0.14772	no
NSP15	snp	20109	T	C	p.Asn163Asn	N163N	synonymous_variant	0	0	0.0160703	0	0	0	0	0	no
NSP15	snp	20119	T	C	p.Leu167Leu	L167L	synonymous_variant	0	0	0	0	0	0	0.0624064	0	no
NSP15	snp	20121	A	G	p.Leu167Leu	L167L	synonymous_variant	0	0	0.47647	0.394553	0	0	0.0132148	0	no
NSP15	snp	20176	G	A	p.Val186Ile	V186I	missense_variant	0	0	0	0.030809	0	0	0	0	no
NSP15	snp	20187	A	G	p.Leu189Leu	L189L	synonymous_variant	0	0	0	0	0.0286073	0.0426263	0	0	no
NSP15	snp	20208	G	A	p.Gln196Gln	Q196Q	synonymous_variant	0	0	0	0	0.0132405	0.0209483	0	0	no
NSP15	snp	20211	T	A	p.Ser197Arg	S197R	missense_variant	0	0.0129596	0	0	0	0	0.0118893	0	no
NSP15	snp	20233	C	T	p.Pro205Ser	P205S	missense_variant	0	0	0.0140731	0	0	0	0	0	no
NSP15	snp	20235	C	T	p.Pro205Pro	P205P	synonymous_variant	0	0	0	0	0.0469178	0.116954	0.387532	0.0757471	no
NSP15	snp	20266	T	C	p.Leu216Leu	L216L	synonymous_variant	0	0	0	0.0148697	0	0	0	0	no
NSP15	snp	20270	C	T	p.Ala217Val	A217V	missense_variant	0	0	0	0	0	0	0.123999	0	no
NSP15	snp	20271	T	C	p.Ala217Ala	A217A	synonymous_variant	0	0	0	0	0.023726	0.0275928	0.0200521	0.161175	no
NSP15	snp	20280	A	G	p.Glu220Glu	E220E	synonymous_variant	0	0	0	0	0.0143904	0.0105992	0	0	no
NSP15	snp	20301	A	G	p.Leu227Leu	L227L	synonymous_variant	0	0	0.0109349	0.0221438	0	0	0	0	no
NSP15	snp	20373	G	A	p.Leu251Leu	L251L	synonymous_variant	0	0	0	0	0.202395	0.26441	0.432614	0.674899	no
NSP15	snp	20407	T	C	p.Phe263Leu	F263L	missense_variant	0	0	0	0.285305	0	0	0	0	no
NSP15	snp	20409	T	C	p.Phe263Phe	F263F	synonymous_variant	0	0	0.272739	0.0753109	0	0	0	0	no
NSP15	snp	20425	A	G	p.Ile269Val	I269V	missense_variant	0	0	0	0	0	0.0124888	0	0	no
NSP15	snp	20430	T	C	p.Pro270Pro	P270P	synonymous_variant	0	0	0	0	0.0118071	0.0118947	0	0	no
NSP15	snp	20437	A	G	p.Ser273Gly	S273G	missense_variant	0	0.0119562	0	0	0	0	0	0	no
NSP15	snp	20448	A	G	p.Lys276Lys	K276K	synonymous_variant	0	0	0	0	0.144131	0.135413	0.052893	0.586908	no
NSP15	snp	20457	C	T	p.Phe279Phe	F279F	synonymous_variant	0	0	0	0.0529923	0	0	0	0	no
NSP15	snp	20471	A	G	p.Gln284Arg	Q284R	missense_variant	0.017866	0.0158495	0.01439	0	0.0114943	0.0127486	0.0107858	0.0165416	no
NSP15	snp	20472	A	G	p.Gln284Gln	Q284Q	synonymous_variant	0	0	0.0114112	0	0	0	0	0	no
NSP15	snp	20487	G	A	p.Lys289Lys	K289K	synonymous_variant	0	0	0	0	0.139379	0.128883	0.0491914	0.587412	no
NSP15	snp	20496	T	C	p.Cys292Cys	C292C	synonymous_variant	0	0	0	0.295285	0	0	0	0	no
NSP15	snp	20557	G	A	p.Val313Ile	V313I	missense_variant	0	0	0.035624	0	0.0249236	0.0383707	0	0	no
NSP15	snp	20572	G	A	p.Val318Ile	V318I	missense_variant	0	0	0.312327	0.0846522	0	0	0	0	no
NSP15	snp	20586	T	C	p.Ile322Ile	I322I	synonymous_variant	0	0	0	0	0.0198779	0.0161743	0	0.583439	no
NSP15	snp	20595	A	G	p.Thr325Thr	T325T	synonymous_variant	0	0	0.0239947	0	0	0.0100179	0	0	no
NSP15	snp	20621	A	G	p.Lys334Arg	K334R	missense_variant	0	0	0	0	0.0168417	0.0221197	0	0.147469	no
NSP15	snp	20630	A	G	p.His337Arg	H337R	missense_variant	0	0.0111888	0.0144187	0.0140162	0	0	0	0.0131922	no
NSP15	snp	20635	G	A	p.Glu339Lys	E339K	missense_variant	0	0	0.108344	0	0	0	0	0	no
NSP16	snp	20676	A	G	p.Gln6Gln	Q6Q	synonymous_variant	0	0	0	0	0	0	0.440035	0.12856	no
NSP16	snp	20683	G	A	p.Val9Ile	V9I	missense_variant	0	0	0	0	0.0369629	0.0309839	0	0	no
NSP16	snp	20706	A	G	p.Lys16Lys	K16K	synonymous_variant	0	0	0	0	0	0.0103118	0	0	no
NSP16	snp	20708	T	C	p.Met17Thr	M17T	missense_variant	0	0	0	0	0	0	0.431988	0.124978	no
NSP16	snp	20709	G	A	p.Met17Ile	M17I	missense_variant	0	0	0	0	0.0116285	0.0773529	0	0.0720007	no
NSP16	snp	20721	A	G	p.Leu21Leu	L21L	synonymous_variant	0	0	0	0	0.0216847	0.0223032	0	0	no
NSP16	snp	20722	T	C	p.Leu22Leu	L22L	synonymous_variant	0	0	0	0	0.0545525	0.0736295	0.0539064	0.0402751	no
NSP16	snp	20749	G	A	p.Gly31Ser	G31S	missense_variant	0	0	0	0	0.0123475	0	0	0	no
NSP16	snp	20759	C	T	p.Ala34Val	A34V	missense_variant	0	0	0	0.0266339	0	0	0	0	no
NSP16	snp	20808	G	A	p.Leu50Leu	L50L	synonymous_variant	0	0	0	0	0.0377558	0.0328432	0	0	no
NSP16	snp	20823	C	T	p.Asn55Asn	N55N	synonymous_variant	0	0	0.696681	0.91972	0	0	0.0134228	0	no
NSP16	snp	20833	T	C	p.Leu59Leu	L59L	synonymous_variant	0	0	0.280573	0.0763534	0	0	0	0	no
NSP16	snp	20859	T	C	p.Val67Val	V67V	synonymous_variant	0	0	0.0990473	0	0	0	0	0	no
NSP16	snp	20875	G	A	p.Gly73Ser	G73S	missense_variant	0	0	0	0	0.0164906	0	0	0	no
NSP16	snp	20938	C	T	p.Leu94Leu	L94L	synonymous_variant	0	0	0	0	0	0.0111986	0.0142726	0.145966	no
NSP16	snp	20959	A	G	p.Asn101Asp	N101D	missense_variant	0	0	0	0	0.0114244	0	0	0	no
NSP16	snp	20960	A	G	p.Asn101Ser	N101S	missense_variant	0	0	0	0	0.0139652	0	0	0	no
NSP16	snp	20967	T	C	p.Phe103Phe	F103F	synonymous_variant	0	0	0	0	0	0	0.386396	0	no
NSP16	snp	20973	T	C	p.Ser105Ser	S105S	synonymous_variant	0	0	0.0161677	0	0.0269479	0.0322259	0	0	no
NSP16	snp	20976	T	C	p.Asp106Asp	D106D	synonymous_variant	0	0	0	0	0.220568	0.299677	0.462967	0.684256	no
NSP16	snp	20994	T	C	p.Ile112Ile	I112I	synonymous_variant	0	0	0	0.0140722	0	0	0	0	no
NSP16	snp	20995	G	A	p.Gly113Ser	G113S	missense_variant	0	0	0.0945774	0.448442	0	0	0	0	no
NSP16	snp	21006	A	G	p.Ala116Ala	A116A	synonymous_variant	0	0	0	0	0	0	0	0.558654	no
NSP16	snp	21014	A	G	p.His119Arg	H119R	missense_variant	0	0	0	0	0.0103626	0.01057	0	0	no
NSP16	snp	21043	A	G	p.Ser129Gly	S129G	missense_variant	0	0	0	0.0286107	0	0	0	0	no
NSP16	snp	21071	A	G	p.Asn138Ser	N138S	missense_variant	0	0	0.0102745	0	0	0	0	0	no
NSP16	snp	21077	C	T	p.Thr140Ile	T140I	missense_variant	0	0	0	0	0.0215541	0.0197272	0	0	no
NSP16	snp	21080	A	G	p.Lys141Arg	K141R	missense_variant	0	0	0	0	0.0288786	0.0314734	0.0284816	0	no
NSP16	snp	21081	A	G	p.Lys141Lys	K141K	synonymous_variant	0	0	0.08531	0	0.0106283	0	0	0	no
NSP16	snp	21093	T	C	p.Ser145Ser	S145S	synonymous_variant	0	0	0	0	0.196611	0.265096	0.434835	0.662233	no
NSP16	snp	21119	G	C	p.Cys154Ser	C154S	missense_variant	0	0	0	0	0	0	0.010578	0	no
NSP16	snp	21150	A	G	p.Gly164Gly	G164G	synonymous_variant	0	0	0	0	0.0199518	0.0189921	0	0	no
NSP16	snp	21157	G	A	p.Val167Met	V167M	missense_variant	0	0.0132959	0	0	0	0	0	0	no
NSP16	snp	21214	C	T	p.His186Tyr	H186Y	missense_variant	0	0	0	0.32813	0	0	0	0	no
NSP16	snp	21216	C	T	p.His186His	H186H	synonymous_variant	0	0	0.0139237	0	0	0	0	0	no
NSP16	snp	21222	A	G	p.Ala188Ala	A188A	synonymous_variant	0	0	0	0	0.0141298	0	0	0	no
NSP16	snp	21362	A	G	p.Asn235Ser	N235S	missense_variant	0	0	0.0144746	0	0	0	0	0	no
NSP16	snp	21375	G	A	p.Leu239Leu	L239L	synonymous_variant	0	0	0	0	0.0398871	0.0262829	0	0	no
NSP16	snp	21378	T	C	p.Ser240Ser	S240S	synonymous_variant	0	0	0	0.0635873	0	0	0	0	no
NSP16	snp	21393	T	C	p.Phe245Phe	F245F	synonymous_variant	0	0	0	0	0.0112029	0	0	0	no
NSP16	snp	21433	G	A	p.Val259Ile	V259I	missense_variant	0	0.0100983	0	0	0	0	0	0	no
NSP16	snp	21442	T	C	p.Leu262Leu	L262L	synonymous_variant	0	0	0	0	0.0114251	0.0105598	0	0	no
NSP16	snp	21446	A	G	p.Lys263Arg	K263R	missense_variant	0	0	0.140806	0.498552	0	0	0	0	no
NSP16	snp	21488	A	G	p.Lys277Arg	K277R	missense_variant	0	0	0.0104603	0	0	0	0	0	no
NSP16	snp	21492	T	C	p.Gly278Gly	G278G	synonymous_variant	0	0.0122482	0	0	0	0	0	0	no
NSP16	snp	21495	A	G	p.Arg279Arg	R279R	synonymous_variant	0.011539	0	0.0122149	0	0	0	0	0.010459	no
NSP16	snp	21519	A	G	p.Arg287Arg	R287R	synonymous_variant	0	0.0329877	0	0	0	0	0	0	no
NSP16	snp	21543	T	C	p.Leu295Leu	L295L	synonymous_variant	0	0	0	0	0.0225032	0.0262257	0	0	no
NSP16	snp	21549	C	T	p.Asn297Asn	N297N	synonymous_variant	0	0	0	0.0113806	0	0	0	0	no
S	snp	21564	T	C	p.Met1?	M1?	start_lost	0	0.0103791	0	0	0	0	0	0	no
S	snp	21575	C	T	p.Leu5Phe	L5F	missense_variant	0	0.016688	0	0	0	0	0.0235091	0	no
S	snp	21592	A	G	p.Leu10Leu	L10L	synonymous_variant	0	0	0.0744671	0	0	0	0	0	no
S	snp	21631	A	G	p.Gln23Gln	Q23Q	synonymous_variant	0	0	0	0	0	0.01941	0	0	no
S	snp	21641	G	A	p.Ala27Thr	A27T	missense_variant	0	0	0	0	0.0492222	0.0711635	0.0574314	0.0400727	no
S	snp	21683	A	G	p.Lys41Glu	K41E	missense_variant	0	0.0145064	0	0	0	0	0	0	no
S	snp	21724	G	A	p.Leu54Leu	L54L	synonymous_variant	0	0	0	0	0.198017	0.203396	0	0.0462242	no
S	snp	21751	T	C	p.Thr63Thr	T63T	synonymous_variant	0	0	0	0	0.0171007	0.0101889	0	0	no
S	snp	21769	T	C	p.His69His	H69H	synonymous_variant	0	0	0	0	0.0108096	0	0	0	no
S	snp	21775	T	C	p.Ser71Ser	S71S	synonymous_variant	0	0.0122166	0	0.0233914	0	0	0	0	no
S	snp	21850	G	A	p.Glu96Glu	E96E	synonymous_variant	0	0	0	0	0	0	0.399369	0.120149	no
S	snp	21886	T	C	p.Thr108Thr	T108T	synonymous_variant	0	0	0	0.0255577	0	0	0	0	no
S	snp	21889	T	C	p.Thr109Thr	T109T	synonymous_variant	0	0.0104543	0	0	0	0	0	0	no
S	snp	21911	C	T	p.Leu117Leu	L117L	synonymous_variant	0	0	0.0131691	0	0	0	0	0	no
S	snp	21916	T	C	p.Leu118Leu	L118L	synonymous_variant	0	0	0.0196802	0.167098	0	0	0	0	no
S	snp	21937	T	C	p.Asn125Asn	N125N	synonymous_variant	0	0	0	0	0.0154545	0.0152812	0	0	no
S	snp	21957	A	G	p.Glu132Gly	E132G	missense_variant	0	0.0135083	0	0	0	0	0.0108341	0	no
S	snp	22006	C	T	p.Asn148Asn	N148N	synonymous_variant	0	0	0	0.335214	0	0	0	0	no
S	snp	22021	G	A	p.Met153Ile	M153I	missense_variant	0	0	0.0100154	0.319123	0	0	0	0	no
S	snp	22046	A	G	p.Ser162Gly	S162G	missense_variant	0	0	0	0.0259235	0	0	0	0	no
S	snp	22050	C	T	p.Ala163Val	A163V	missense_variant	0	0	0	0.323769	0	0	0	0	no
S	snp	22090	T	C	p.Leu176Leu	L176L	synonymous_variant	0	0	0	0.0124203	0	0	0	0	no
S	snp	22114	T	A	p.Gly184Gly	G184G	synonymous_variant	0	0.0106175	0.0135673	0.0114109	0.0117995	0.0128438	0.0132888	0	no
S	snp	22122	A	G	p.Lys187Arg	K187R	missense_variant	0	0	0	0	0.0118495	0.0126251	0	0	no
S	snp	22151	A	G	p.Ile197Val	I197V	missense_variant	0	0	0	0	0.0167734	0.0216128	0	0	no
S	snp	22155	A	G	p.Asp198Gly	D198G	missense_variant	0	0	0	0	0.22226	0.300133	0.529602	0.725736	no
S	snp	22160	T	C	p.Tyr200His	Y200H	missense_variant	0	0	0	0	0.0116446	0	0	0	no
S	snp	22187	C	T	p.Pro209Ser	P209S	missense_variant	0	0	0	0	0.0176044	0.0128602	0	0.567921	no
S	snp	22188	C	T	p.Pro209Leu	P209L	missense_variant	0	0	0	0	0	0	0.0116831	0	no
S	snp	22205	G	A	p.Asp215Asn	D215N	missense_variant	0.0167802	0.0200655	0.0145034	0.0129423	0	0	0	0.0131643	no
S	snp	22222	T	C	p.Phe220Phe	F220F	synonymous_variant	0	0	0	0	0.0248295	0.0243911	0	0	no
S	snp	22252	A	G	p.Pro230Pro	P230P	synonymous_variant	0	0	0	0.025397	0	0	0	0	no
S	snp	22270	T	C	p.Thr236Thr	T236T	synonymous_variant	0	0	0	0	0.0300127	0.0453243	0	0	no
S	snp	22272	G	A	p.Arg237Lys	R237K	missense_variant	0	0.0167122	0	0	0	0	0	0	no
S	snp	22273	G	A	p.Arg237Arg	R237R	synonymous_variant	0	0	0	0	0.0573639	0.0322431	0	0	no
S	snp	22294	A	G	p.Leu244Leu	L244L	synonymous_variant	0	0	0	0	0	0	0.038026	0	no
S	snp	22316	G	A	p.Gly252Ser	G252S	missense_variant	0	0	0	0	0	0	0.0359435	0	no
S	snp	22319	G	A	p.Asp253Asn	D253N	missense_variant	0	0.0120562	0	0	0	0	0	0	no
S	snp	22325	T	C	p.Ser255Pro	S255P	missense_variant	0	0	0	0	0.0102128	0	0	0	no
S	snp	22326	C	T	p.Ser255Phe	S255F	missense_variant	0	0	0	0.0105487	0	0	0	0	no
S	snp	22346	G	A	p.Ala262Thr	A262T	missense_variant	0	0	0	0	0.022644	0.0188099	0	0	no
S	snp	22349	G	A	p.Ala263Thr	A263T	missense_variant	0	0.0120284	0	0	0	0	0	0	no
S	snp	22363	G	A	p.Val267Val	V267V	synonymous_variant	0	0	0	0.0300212	0	0	0	0	no
S	snp	22378	T	C	p.Pro272Pro	P272P	synonymous_variant	0	0	0	0	0	0.0114352	0	0.0105241	no
S	snp	22427	G	A	p.Val289Ile	V289I	missense_variant	0	0.0143789	0	0	0	0	0	0	no
S	snp	22441	T	C	p.Leu293Leu	L293L	synonymous_variant	0	0.0242474	0	0	0	0	0	0	no
S	snp	22477	C	T	p.Ser305Ser	S305S	synonymous_variant	0	0	0	0	0.0177397	0.0235625	0.0145409	0.206949	no
S	snp	22480	C	T	p.Phe306Phe	F306F	synonymous_variant	0	0	0.100594	0	0	0	0	0	no
S	snp	22483	T	C	p.Thr307Thr	T307T	synonymous_variant	0	0	0	0	0	0	0	0.0493392	no
S	snp	22531	A	G	p.Thr323Thr	T323T	synonymous_variant	0	0	0	0	0.0109678	0.011116	0	0	no
S	snp	22576	T	C	p.Phe338Phe	F338F	synonymous_variant	0	0	0	0	0.0104792	0	0	0	no
S	snp	22577	G	A	p.Gly339Ser	G339S	missense_variant	0	0	0.0959471	0	0	0	0	0	no
S	snp	22594	C	T	p.Ala344Ala	A344A	synonymous_variant	0	0	0	0	0.0125872	0.0101305	0	0	no
S	snp	22619	T	C	p.Trp353Arg	W353R	missense_variant	0	0.0105635	0	0	0	0	0	0	no
S	snp	22629	A	G	p.Lys356Arg	K356R	missense_variant	0	0	0	0	0.0308509	0.0471887	0	0	no
S	snp	22632	G	A	p.Arg357Lys	R357K	missense_variant	0	0	0.0296756	0	0	0	0	0	no
S	snp	22639	C	T	p.Ser359Ser	S359S	synonymous_variant	0	0	0	0	0	0.0174225	0	0	no
S	snp	22678	A	G	p.Ala372Ala	A372A	synonymous_variant	0.015175	0.0125335	0.0115696	0	0.0406678	0.0536168	0.0162975	0.0119846	no
S	snp	22695	A	G	p.Lys378Arg	K378R	missense_variant	0	0	0.0182049	0	0	0	0	0	no
S	snp	22810	A	G	p.Gly416Gly	G416G	synonymous_variant	0	0	0	0	0.0107789	0	0	0	no
S	snp	22812	A	G	p.Lys417Arg	K417R	missense_variant	0	0	0	0.30572	0	0	0	0	no
S	snp	22835	T	C	p.Leu425Leu	L425L	synonymous_variant	0	0	0.0102487	0	0	0	0	0	no
S	snp	22856	T	G	p.Cys432Gly	C432G	missense_variant	0.0104163	0	0.0113176	0	0.0113475	0.0114583	0.0101695	0.0110989	no
S	snp	22864	A	G	p.Ile434Met	I434M	missense_variant	0	0	0	0.0243741	0	0	0	0	no
S	snp	22867	T	C	p.Ala435Ala	A435A	synonymous_variant	0	0	0	0	0.010747	0.0112453	0	0	no
S	snp	22881	A	G	p.Asn440Ser	N440S	missense_variant	0	0	0	0	0	0.0108208	0	0	no
S	snp	22885	T	C	p.Leu441Leu	L441L	synonymous_variant	0	0	0	0	0.0106795	0	0	0	no
S	snp	22990	T	C	p.Gly476Gly	G476G	synonymous_variant	0.011607	0	0.0125635	0	0	0	0	0.0107841	no
S	snp	22999	T	C	p.Pro479Pro	P479P	synonymous_variant	0	0	0.0105603	0	0	0	0	0	no
S	snp	23012	G	A	p.Glu484Lys	E484K	missense_variant	0	0	0	0	0	0	0	0.198624	no
S	snp	23013	A	C	p.Glu484Ala	E484A	missense_variant	0	0	0.0112589	0	0	0	0	0	no
S	snp	23031	T	C	p.Phe490Ser	F490S	missense_variant	0	0	0	0	0.0200797	0	0.818964	0.784395	no
[truncated: 466 more rows]
