# Supplementary material for: N4-hydroxycytidine, the active compound of Molnupiravir, promotes SARS-CoV-2 mutagenesis and escape from a neutralizing nanobody
Source: iScience. 2023 Aug 30;26(10):107786. doi: 10.1016/j.isci.2023.107786 (PMC10507161; doi:10.1016/j.isci.2023.107786)
Supplement: Table S3. Complex sequence variations within virus genomes, related to Figure 2 — As in Table S2, the results of deep sequencing are provided, this time displaying complex variations such as deletions. [file mmc4.xlsx]

## Sheet: Table S3
Gene	Type	Position	Ref	Alt	HGVS.P	Mutation	Mutation_type	1	2	3	4	5	6	7	8	constitutive_variation
NSP4	del	10007_10008	ATGT	AT	p.Val485fs	V485fs	frameshift_variant	0	0	0	0	0	0	0.0107817	0	no
NSP4	ins	10026	ACA	ACCA	p.Gln491fs	Q491fs	frameshift_variant	0	0.0199591	0	0	0	0	0	0	no
NSP5	complex	10070_10073	ATGG	GTGA	p.MetAla6ValThr	NA6ValThr	missense_variant	0	0	0	0	0.0132865	0.0186102	0	0	no
NSP2	ins	1031	CTTTTGA	CTTTTTGA	p.Glu76fs	E76fs	frameshift_variant&stop_gained	0	0.0433492	0	0	0	0	0	0	no
NSP5	ins	10392	CTTTTTCA	CTTTTTTCA	p.Ser113fs	S113fs	frameshift_variant	0.0165652	0	0	0	0	0.0129247	0.0160819	0.0141196	no
NSP5	ins	10392	CTTTTTC	CTTTTTTC	p.Ser113fs	S113fs	frameshift_variant	0	0	0	0.0128487	0	0	0	0	no
NSP2	snp	1059	C	T	p.Thr85Ile	T85I	missense_variant	0.999763	1	0.997517	0.999528	0.999162	0.997696	0.999901	0.997756	yes
NSP5	del	10647_10648	GACA	GA	p.Thr198fs	T198fs	frameshift_variant	0	0.0265076	0	0	0	0	0	0	no
NSP5	del	10896	ATA	AA	p.Ile281fs	I281fs	frameshift_variant	0	0.017624	0	0	0	0	0	0	no
NSP5	ins	10912	CTTTATTAG	CTTTTATTAG	p.Leu286fs	L286fs	frameshift_variant	0	0.0200236	0	0	0	0	0	0	no
NSP6	del	11082	CTTTTTTTTG	CTTTTTTTG	p.Leu37fs	L37fs	frameshift_variant	0.0122362	0	0	0.0160563	0	0	0	0	no
NSP6	del	11082	CTTTTTTTTGTATGA	CTTTTTTTGTATGA	p.Leu37fs	L37fs	frameshift_variant	0	0	0.0173394	0	0	0	0.0201465	0	no
NSP6	del	11082	CTTTTTTTTGT	CTTTTTTTGT	p.Leu37fs	L37fs	frameshift_variant	0	0	0	0	0.013013	0.0110465	0	0	no
NSP6	del	11082	CTTTTTTTTGTAT	CTTTTTTTGTAT	p.Leu37fs	L37fs	frameshift_variant	0	0	0	0	0	0	0	0.0118079	no
NSP6	ins	11083	CTTTTTTTTG	CTTTTTTTTTG	p.Leu37fs	L37fs	frameshift_variant	0.0395153	0	0	0.0406416	0	0	0	0	no
NSP6	ins	11083	CTTTTTTTTGTATGA	CTTTTTTTTTGTATGA	p.Leu37fs	L37fs	frameshift_variant	0	0	0.0379575	0	0	0	0.0237226	0	no
NSP6	ins	11083	CTTTTTTTTGT	CTTTTTTTTTGT	p.Leu37fs	L37fs	frameshift_variant	0	0	0	0	0.0360111	0.037533	0	0	no
NSP6	ins	11083	CTTTTTTTTGTAT	CTTTTTTTTTGTAT	p.Leu37fs	L37fs	frameshift_variant	0	0	0	0	0	0	0	0.0348196	no
NSP6	ins	11101	CTTTTTA	CTTTTTTA	p.Leu43fs	L43fs	frameshift_variant	0	0.0783646	0	0.0114045	0.0108192	0	0	0.0135526	no
NSP2	del	1140	GAAAAAGC	GAAAAGC	p.Lys112fs	K112fs	frameshift_variant	0	0.0730717	0	0	0	0	0	0	no
NSP6	del	11576	CAT	CT	p.Ile202fs	I202fs	frameshift_variant	0	0.0388802	0	0	0	0	0	0	no
NSP8	del	12219	GAATG	GATG	p.Asn43fs	N43fs	frameshift_variant	0	0.0119695	0	0	0	0	0	0	no
NSP2	del	1242	TGTGGTGA	TTGGTGA	p.Cys146fs	C146fs	frameshift_variant	0	0.0669331	0	0	0	0	0	0	no
NSP2	del	1245_1247	TGTGGTGA	TGTGA	p.Gly147del	G147del	disruptive_inframe_deletion	0	0.050813	0	0	0	0	0	0	no
NSP9	ins	12878_12879	ATC	ACTC	p.Ile65fs	I65fs	frameshift_variant	0	0.0229008	0	0	0	0	0	0	no
NSP12a	ins	13465	GTTTTTAAAC	GTTTTTTAAAC	p.Leu8fs	L8fs	frameshift_variant	0	0.0120563	0	0	0	0	0	0	no
NSP12b	del	13571	TGGTT	TGTT	p.Gly35fs	G35fs	frameshift_variant	0	0	0	0	0	0	0.0155039	0	no
NSP12b	del	14342_14344	CTGTT	CT	p.Cys292del	C292del	disruptive_inframe_deletion	0	0	0	0	0	0	0.0180328	0	no
NSP12b	snp	14408	C	T	p.Pro314Leu	P314L	missense_variant	0.999942	1	0.999553	0.999157	0.991514	0.99502	1	0.996418	yes
NSP2	del	1525_1526	AGTG	AG	p.Ala241fs	A241fs	frameshift_variant	0	0.0109739	0	0	0	0	0	0	no
NSP12b	del	15497	ACA	AA	p.Thr677fs	T677fs	frameshift_variant	0	0	0	0	0	0	0.0124481	0	no
NSP2	ins	1634	CAAAAAGAGAAAGT	CAAAAAAGAGAAAGT	p.Glu277fs	E277fs	frameshift_variant	0	0.0115075	0	0	0	0	0.0113515	0	no
NSP2	ins	1634	CAAAAAG	CAAAAAAG	p.Glu277fs	E277fs	frameshift_variant	0	0	0.0105993	0	0	0	0	0	no
NSP13	complex	16986_16988	TGG	CGA	p.Gly251Asp	G251D	missense_variant	0	0	0	0	0	0	0.324297	0.116392	no
NSP13	del	17140	TGC	TC	p.Ala302fs	A302fs	frameshift_variant	0	0	0	0	0	0	0.0165017	0	no
NSP13	mnp	17242_17243	GC	AT	p.Ala336Ile	A336I	missense_variant	0	0	0.420653	0	0	0	0	0	no
NSP2	ins	1820	TAAAAAAGGT	TAAAAAAAGGT	p.Gly339fs	G339fs	frameshift_variant	0.0153284	0.0222482	0	0	0	0.0175854	0.0198617	0.0201028	no
NSP2	ins	1820	TAAAAAAG	TAAAAAAAG	p.Gly339fs	G339fs	frameshift_variant	0	0	0.0156522	0.01776	0.0149055	0	0	0	no
NSP2	del	1996_1997	TCAC	TC	p.Leu398fs	L398fs	frameshift_variant	0	0.021978	0	0	0	0	0	0	no
NSP15	ins	19990	CTTTTTTG	CTTTTTTTG	p.Asp124fs	D124fs	frameshift_variant&stop_gained	0.0520981	0	0.0512145	0.0599969	0.05495	0.0532511	0.0423049	0.0489523	no
NSP15	ins	19990	CTTTTTTGA	CTTTTTTTGA	p.Asp124fs	D124fs	frameshift_variant&stop_gained	0	0.0476772	0	0	0	0	0	0	no
NSP15	mnp	20120_20121	TA	CG	p.Leu167Ser	L167S	missense_variant	0	0	0.178981	0	0	0	0	0	no
NSP15	complex	20557_20561	GTAGT	ATAGC	p.ValVal313IleAla	NA313IleAla	missense_variant	0	0	0.028934	0	0	0	0	0	no
NSP16	ins	21108	GTTTTTTCA	GTTTTTTTCA	p.Thr151fs	T151fs	frameshift_variant	0.036646	0.0281959	0	0	0	0	0	0	no
NSP16	ins	21108	GTTTTTTC	GTTTTTTTC	p.Thr151fs	T151fs	frameshift_variant	0	0	0.0377948	0.0329305	0.0300783	0.031065	0.0322184	0.0332	no
S	snp	21781	C	T	p.Thr73Thr	T73T	synonymous_variant	0.999537	0.998359	0.99971	0.999506	0.998442	0.999162	0.999109	0.99963	yes
NSP2	del	2212_2218	GTTAAATTT	GT	p.Lys470fs	K470fs	frameshift_variant	0	0	0	0	0	0	0	0.0121081	no
S	ins	22204_22205	GT	GTAAGCGCAACATT	p.Arg214_Asp215insLysArgAsnIle	R214_Asp215insLysArgAsnIle	conservative_inframe_insertion	0.74037	0.728853	0.685475	0.702079	0.793834	0.797273	0.720205	0.694012	yes
S	snp	23403	A	G	p.Asp614Gly	D614G	missense_variant	0.99972	0.998725	0.999736	0.999762	0.999685	0.999581	0.999825	0.999715	yes
S	mnp	24041_24042	AC	GT	p.Thr827Val	T827V	missense_variant	0	0	0	0	0.0121193	0	0	0	no
5'UTR	snp	241	C	T		C>T	upstream_gene_variant	1	1	0.999719	0.999938	0.999464	0.999874	0.999779	0.999913	yes
ORF3a	snp	25563	G	T	p.Gln57His	Q57H	missense_variant	0.999787	0.9998	0.999833	0.99987	0.999834	0.999845	0.999859	0.999857	yes
NSP2	del	2565_2577	TTAGAACAACCTACT	TT	p.Glu587fs	E587fs	frameshift_variant	0	0.0173461	0	0	0	0	0	0	no
ORF3a	mnp	25933_25934	GA	AG	p.Glu181Arg	E181R	missense_variant	0	0	0.274001	0.0837686	0	0	0	0	no
3'UTR	ins	26071_26072	AAAAAAAAAAAA	AACAAAAAAAAAAA		insCA	downstream_gene_variant	0	0	0.1	0	0	0	0	0	no
M	ins	26660	GTTTTTG	GTTTTTTG	p.Leu46fs	L46fs	frameshift_variant	0.0132808	0.0118814	0.0138002	0.0127334	0.0120558	0.0124306	0.0137649	0.0148544	no
ORF7a	mnp	27484_27485	TT	CC	p.Leu31Pro	L31P	missense_variant	0	0	0	0	0.015748	0.0160974	0	0	no
ORF8	complex	27896_27900	GAAAT	AAAAC	p.MetLysPhe1?	NA1?	start_lost	0	0	0	0	0.0203415	0	0	0	no
NSP3	snp	3037	C	T	p.Phe106Phe	F106F	synonymous_variant	0.999733	0.998519	0.999602	0.999481	0.999105	0.999398	0.999331	0.999833	yes
NSP3	complex	3271_3272	ATTC	ATA	p.Gln185fs	Q185fs	frameshift_variant&synonymous_variant	0	0.0354868	0	0	0	0	0	0	no
NSP3	complex	3833_3842	TTTTTGGAAAT	CTTTT	p.Phe372_Met375delinsLeuLeu	F372_Met375delinsLeuLeu	missense_variant&conservative_inframe_deletion	0	0	0	0	0	0	0.01698	0	no
NSP3	del	3855	GAAAAGC	GAAAGC	p.Lys379fs	K379fs	frameshift_variant	0	0.0103252	0	0	0	0	0	0	no
NSP3	del	4531_4552	TTTACTTTTACACCAGTAAAACAA	TA	p.Phe604fs	F604fs	frameshift_variant	0	0.0225734	0	0	0	0	0	0	no
NSP1	del	488	CGGAT	CGAT	p.Asp75fs	D75fs	frameshift_variant	0	0.019037	0	0	0	0	0	0	no
NSP1	del	511_524	CATGGTCATGTTATGGTTG	CATGG	p.His83fs	H83fs	frameshift_variant	0	0.0234899	0	0	0	0	0	0	no
NSP1	del	512_522	CATGGTCATGTTATGGTTG	CATGGTTG	p.His83fs	H83fs	frameshift_variant	0	0.100464	0	0	0	0	0	0	no
NSP1	del	518_519	CATGGTCATGTTATGGTTG	CATGGTCATGTTGGTTG	p.Met85fs	M85fs	frameshift_variant	0	0.0168919	0	0	0	0	0	0	no
NSP1	del	529_531	CTGGT	CT	p.Val89del	V89del	disruptive_inframe_deletion	0	0.0608108	0	0	0	0	0	0	no
NSP3	del	5453_5454	TAGA	TA	p.Glu912fs	E912fs	frameshift_variant	0	0.0372294	0	0	0	0	0	0	no
NSP3	del	5829	CAAAGT	CAAGT	p.Lys1037fs	K1037fs	frameshift_variant	0	0.0448852	0	0	0	0	0	0	no
NSP3	ins	6701	CTTTTCTTA	CTTTTTCTTA	p.Leu1328fs	L1328fs	frameshift_variant	0.0334267	0	0	0	0	0	0.039001	0	no
NSP3	ins	6701	CTT	CTTT	p.Leu1328fs	L1328fs	frameshift_variant	0	0.0663812	0.0224697	0	0	0	0	0	no
NSP3	ins	6701	CTTTTCTT	CTTTTTCTT	p.Leu1328fs	L1328fs	frameshift_variant	0	0	0	0.017194	0.0269616	0	0	0.0392116	no
NSP3	ins	6701	CTTTTCT	CTTTTTCT	p.Leu1328fs	L1328fs	frameshift_variant	0	0	0	0	0	0.0330172	0	0	no
NSP3	ins	6967	GTTTTTAC	GTTTTTTAC	p.Leu1416fs	L1416fs	frameshift_variant	0	0	0	0	0	0.0119546	0	0	no
NSP3	del	7014	CTTTAG	CTTAG	p.Leu1432fs	L1432fs	frameshift_variant	0	0.0176125	0	0	0	0	0	0	no
NSP3	ins	7024	GTTTTAATG	GTTTTTAATG	p.Leu1435fs	L1435fs	frameshift_variant	0	0.0419287	0	0	0	0	0	0	no
NSP3	complex	7026_7027	TG	CA	p.Met1436Thr	M1436T	missense_variant	0	0	0	0	0	0	0	0.100881	no
NSP3	del	7075_7077	ATTTGA	AGA	p.Tyr1452_Leu1453delinsTer	Y1452_Leu1453delinsTer	stop_gained&disruptive_inframe_deletion	0	0	0	0	0	0	0.032967	0	no
NSP3	complex	8386_8388	CAA	TAG	p.Asn1890Ser	N1890S	missense_variant	0	0	0	0	0.0615208	0.0469824	0	0	no
NSP4	ins	8911	CTTTTTGC	CTTTTTTGC	p.Leu119fs	L119fs	frameshift_variant	0	0.0116189	0	0	0	0	0.0113086	0	no
NSP4	del	9121_9122	GACACACG	GACACG	p.Arg190fs	R190fs	frameshift_variant	0	0	0	0	0	0	0.0112994	0	no
NSP2	del	914	CGA	CA	p.Glu37fs	E37fs	frameshift_variant	0	0.0127287	0	0	0	0	0	0	no
NSP4	ins	9634	CTTTTTTAG	CTTTTTTTAG	p.Leu360fs	L360fs	frameshift_variant	0.0146744	0	0	0.0165765	0	0.0138965	0.0172911	0	no
NSP4	ins	9634	CTTTTTTA	CTTTTTTTA	p.Leu360fs	L360fs	frameshift_variant	0	0	0.0131066	0	0	0	0	0	no
NSP4	ins	9817	CTTTTTGTTAA	CTTTTTTGTTAA	p.Leu421fs	L421fs	frameshift_variant	0	0.0417124	0	0	0	0	0	0	no
