# Supplementary material for: N4-hydroxycytidine, the active compound of Molnupiravir, promotes SARS-CoV-2 mutagenesis and escape from a neutralizing nanobody
Source: iScience. 2023 Aug 30;26(10):107786. doi: 10.1016/j.isci.2023.107786 (PMC10507161; doi:10.1016/j.isci.2023.107786)
Supplement: Table S4. Single nucleotide variations upon comparative treatment with or without NHC and/or nanobody, related to Figure 6 — A comprehensive presentation of the sequencing results is provided, corresponding to Figure 6 and in analogy to Table S2. [file mmc5.xlsx]

## Sheet: Table S4
Gene	Type	Position	Ref	Alt	HGVS.P	Mutation	Mutation_type	nhc.n_nb.n_0_17	nhc.n_nb.n_5_1	nhc.n_nb.n_5_9	nhc.n_nb.n_7_13	nhc.n_nb.n_7_5	nhc.n_nb.y_5_10	nhc.n_nb.y_5_2	nhc.n_nb.y_7_14	nhc.n_nb.y_7_6	nhc.y_nb.n_5_11	nhc.y_nb.n_5_3	nhc.y_nb.n_7_15	nhc.y_nb.n_7_7	nhc.y_nb.y_5_12	nhc.y_nb.y_5_4	nhc.y_nb.y_7_16	nhc.y_nb.y_7_8	constitutive_variation
5'UTR	snp	6	A	T		A>T	upstream_gene_variant	0	0	0	0	0	0	0	0	0	0.333333	0	0	0	0	0	0	0	no
5'UTR	snp	10	T	A		T>A	upstream_gene_variant	0	0.025974	0	0	0	0	0	0	0	0	0	0	0	0	0	0	0	no
5'UTR	snp	21	C	A		C>A	upstream_gene_variant	0	0	0	0	0.012987	0	0	0	0	0	0	0	0	0	0	0	0	no
5'UTR	snp	22	A	C		A>C	upstream_gene_variant	0	0	0	0	0.025641	0	0	0	0	0	0	0	0	0	0	0	0	no
5'UTR	snp	22	A	G		A>G	upstream_gene_variant	0.05	0.0386261	0	0.0780632	0.0379747	0.0980392	0.0833333	0	0	0	0	0	0	0	0	0.24	0	no
5'UTR	snp	22	A	T		A>T	upstream_gene_variant	0.393617	0.220319	0.607595	0.392979	0.377049	0.54	0.410714	0.493243	0.582734	0.733333	0.606547	0.6875	0.753425	0.876543	0.648148	0.40625	0.75	no
5'UTR	snp	57	A	G		A>G	upstream_gene_variant	0	0	0	0	0	0	0	0	0	0	0	0.0130225	0	0.0218052	0	0	0	no
5'UTR	snp	105	G	A		G>A	upstream_gene_variant	0	0	0	0	0	0	0	0	0	0.037135	0	0	0.0186192	0.0257696	0.024561	0	0	no
5'UTR	snp	105	G	T		G>T	upstream_gene_variant	0	0	0	0	0	0	0	0	0	0	0	0	0	0.0108318	0	0	0	no
5'UTR	snp	111	T	C		T>C	upstream_gene_variant	0	0	0	0	0	0	0	0	0	0	0	0	0	0.0377882	0.0155874	0	0	no
5'UTR	snp	112	T	C		T>C	upstream_gene_variant	0	0	0	0	0	0	0	0	0	0.0147491	0.0378845	0.0854916	0.0331977	0.0181732	0.0625215	0	0	no
5'UTR	snp	113	A	G		A>G	upstream_gene_variant	0	0	0	0	0	0	0	0	0	0	0	0	0.0155193	0	0	0	0	no
5'UTR	snp	125	C	T		C>T	upstream_gene_variant	0	0	0	0	0	0	0	0	0	0	0	0	0.0119553	0	0	0	0	no
5'UTR	snp	130	T	C		T>C	upstream_gene_variant	0	0	0	0	0	0	0	0	0	0	0.0157746	0	0	0	0	0	0	no
5'UTR	snp	145	T	C		T>C	upstream_gene_variant	0	0	0	0	0	0	0	0	0	0	0	0	0	0.0127773	0	0	0	no
5'UTR	snp	158	A	G		A>G	upstream_gene_variant	0	0	0	0	0	0	0	0	0	0.0182684	0.0107087	0	0	0	0.0116399	0	0	no
5'UTR	snp	161	A	G		A>G	upstream_gene_variant	0	0	0	0	0	0.0271559	0	0	0	0	0	0	0	0	0	0	0	no
5'UTR	snp	187	A	G		A>G	upstream_gene_variant	0	0	0	0	0	0	0	0	0	0.0303318	0.0188185	0	0.0119211	0	0.0126935	0	0.600778	no
5'UTR	snp	203	C	T		C>T	upstream_gene_variant	0	0	0	0	0	0	0	0	0	0.0416264	0.0463258	0.0299676	0.044803	0.0526851	0.0474777	0	0	no
5'UTR	snp	204	G	A		G>A	upstream_gene_variant	0	0	0	0	0	0	0	0	0	0	0	0	0	0	0.0284709	0	0	no
5'UTR	snp	214	C	T		C>T	upstream_gene_variant	0	0	0	0	0	0	0	0	0	0	0	0	0	0.0122967	0	0	0.0899567	no
5'UTR	snp	228	C	T		C>T	upstream_gene_variant	0	0	0	0	0	0	0	0	0	0	0	0	0	0.0108899	0	0	0	no
5'UTR	snp	264	A	G		A>G	upstream_gene_variant	0	0	0	0	0	0	0	0	0	0	0	0	0	0	0	0	0.0262248	no
NSP1	snp	270	A	G	p.Glu2Gly	E2G	missense_variant	0	0	0	0	0	0	0	0	0	0	0	0	0	0.0216071	0.0461311	0	0	no
NSP1	snp	276	T	C	p.Leu4Pro	L4P	missense_variant	0	0	0	0	0	0	0	0	0	0.0101456	0	0	0	0	0	0	0	no
NSP1	snp	277	T	C	p.Leu4Leu	L4L	synonymous_variant	0	0	0	0	0	0	0	0	0	0	0	0	0	0	0.0265211	0	0	no
NSP1	snp	286	T	C	p.Gly7Gly	G7G	synonymous_variant	0	0	0	0	0	0	0	0	0	0	0	0	0.0300351	0	0	0	0	no
NSP1	snp	294	A	G	p.Glu10Gly	E10G	missense_variant	0	0	0	0	0	0	0	0	0	0.0137971	0	0.0182568	0	0	0	0	0	no
NSP1	snp	300	C	T	p.Thr12Ile	T12I	missense_variant	0	0	0	0	0	0	0	0	0	0.0129494	0	0	0	0	0	0	0	no
NSP1	snp	323	G	A	p.Val20Ile	V20I	missense_variant	0	0	0	0	0	0	0	0	0	0.057326	0.055102	0.037192	0.057621	0.0658582	0.0600483	0	0	no
NSP1	snp	337	C	T	p.Arg24Arg	R24R	synonymous_variant	0	0	0	0	0	0	0	0	0	0.0102738	0	0.039943	0.0213375	0.0309156	0	0.330693	0	no
NSP1	snp	366	C	T	p.Ser34Phe	S34F	missense_variant	0	0	0	0	0	0	0	0	0	0	0.0211019	0	0	0	0	0	0	no
NSP1	snp	368	G	A	p.Val35Met	V35M	missense_variant	0	0	0	0	0	0	0	0	0	0.029019	0.0123311	0.0113223	0	0	0	0	0	no
NSP1	snp	405	A	G	p.Lys47Arg	K47R	missense_variant	0	0	0	0	0	0	0	0	0	0.0263154	0	0.0106033	0	0	0	0	0	no
NSP1	snp	415	T	C	p.Thr50Thr	T50T	synonymous_variant	0	0	0	0	0	0	0	0	0	0	0	0.0128629	0	0	0	0	0	no
NSP1	snp	428	G	A	p.Glu55Lys	E55K	missense_variant	0	0	0	0	0	0	0	0	0	0.027217	0	0	0.0149211	0.0126082	0.0139486	0	0	no
NSP1	snp	433	T	C	p.Val56Val	V56V	synonymous_variant	0	0	0	0	0	0	0	0	0	0	0	0	0	0	0	0.0203501	0	no
NSP1	snp	437	A	G	p.Lys58Glu	K58E	missense_variant	0	0	0	0	0	0	0	0	0	0	0	0	0.0244813	0	0	0	0	no
NSP1	snp	439	A	G	p.Lys58Lys	K58K	synonymous_variant	0	0	0	0	0	0	0	0	0	0	0	0.0326189	0	0	0	0	0	no
NSP1	snp	441	G	A	p.Gly59Asp	G59D	missense_variant	0	0	0	0	0	0	0	0	0	0	0	0	0	0.0115025	0	0	0	no
NSP1	snp	445	T	C	p.Val60Val	V60V	synonymous_variant	0	0	0	0	0	0	0	0	0	0.0115555	0	0	0	0	0	0	0	no
NSP1	snp	478	C	T	p.Ile71Ile	I71I	synonymous_variant	0	0	0	0	0	0	0	0	0	0.0172074	0	0	0	0	0	0	0	no
NSP1	snp	492	C	T	p.Ala76Val	A76V	missense_variant	0	0	0	0	0	0	0	0	0	0	0	0	0	0	0.0108022	0	0	no
NSP1	snp	498	C	T	p.Thr78Ile	T78I	missense_variant	0	0	0	0	0	0	0	0	0	0	0	0.0100848	0	0	0	0	0	no
NSP1	snp	508	T	C	p.His81His	H81H	synonymous_variant	0	0	0	0	0	0	0	0	0	0	0.0175918	0	0	0	0	0	0	no
NSP1	snp	515	G	A	p.Val84Ile	V84I	missense_variant	0	0	0	0	0	0	0	0	0	0	0	0	0	0	0.0183603	0	0	no
NSP1	snp	516	T	C	p.Val84Ala	V84A	missense_variant	0	0	0	0	0	0	0	0	0	0	0	0.0140901	0	0	0	0	0	no
NSP1	snp	553	G	A	p.Gln96Gln	Q96Q	synonymous_variant	0	0	0	0	0	0	0	0	0	0	0	0.0119335	0	0	0	0	0	no
NSP1	snp	559	T	C	p.Gly98Gly	G98G	synonymous_variant	0	0	0	0	0	0	0	0	0	0.0165415	0.0366492	0.111564	0.0968969	0.0410674	0.0115952	0.0105103	0	no
NSP1	snp	561	G	A	p.Arg99His	R99H	missense_variant	0	0	0	0	0	0	0	0	0	0	0	0	0	0.0142124	0	0	0	no
NSP1	snp	568	T	C	p.Gly101Gly	G101G	synonymous_variant	0	0	0	0	0	0	0	0	0	0.0169412	0	0	0	0.0133454	0.0128566	0	0	no
NSP1	snp	577	T	C	p.Leu104Leu	L104L	synonymous_variant	0	0	0	0	0	0	0	0	0	0.0103619	0	0.0390724	0.0189538	0.0257632	0	0.327696	0	no
NSP1	snp	580	T	C	p.Gly105Gly	G105G	synonymous_variant	0	0	0	0	0	0	0	0	0	0	0	0	0.0359608	0	0.0199153	0	0	no
NSP1	snp	589	C	T	p.Val108Val	V108V	synonymous_variant	0	0	0	0	0	0	0	0	0	0	0.0106906	0	0	0	0	0	0	no
NSP1	snp	607	A	G	p.Ile114Met	I114M	missense_variant	0	0	0	0	0	0	0	0	0	0.0122269	0	0	0	0	0	0	0	no
NSP1	snp	610	A	G	p.Pro115Pro	P115P	synonymous_variant	0	0	0	0	0	0	0	0	0	0.0364217	0	0.0263629	0	0	0	0	0	no
NSP1	snp	614	G	A	p.Ala117Thr	A117T	missense_variant	0	0	0	0	0	0	0	0	0	0	0	0	0	0.0264145	0	0	0	no
NSP1	snp	622	C	T	p.Arg119Arg	R119R	synonymous_variant	0	0	0	0	0	0	0	0	0	0.0117441	0	0.013671	0	0	0	0.108509	0	no
NSP1	snp	639	A	G	p.Lys125Arg	K125R	missense_variant	0	0	0	0	0	0	0	0	0	0	0	0	0.0192693	0	0	0	0	no
NSP1	snp	640	G	A	p.Lys125Lys	K125K	synonymous_variant	0	0	0	0	0	0	0	0	0	0	0	0	0	0	0	0	0.836525	no
NSP1	snp	644	G	A	p.Gly127Ser	G127S	missense_variant	0	0	0	0	0	0	0	0	0	0.422319	0.578636	0.559793	0.694545	0.506565	0.455467	0.226219	0.0586456	no
NSP1	snp	648	A	G	p.Asn128Ser	N128S	missense_variant	0	0	0	0	0	0	0	0	0	0	0	0	0	0	0	0.031472	0	no
NSP1	snp	650	A	G	p.Lys129Glu	K129E	missense_variant	0	0	0	0	0	0	0	0	0	0.0202877	0.0204558	0.0129344	0.0239612	0.0120151	0.0168295	0	0	no
NSP1	snp	651	A	C	p.Lys129Thr	K129T	missense_variant	0	0.0105584	0	0	0	0	0	0	0	0	0	0	0	0	0	0	0	no
NSP1	snp	658	T	C	p.Ala131Ala	A131A	synonymous_variant	0	0	0	0	0	0	0	0	0	0.0175518	0	0	0	0	0	0	0	no
NSP1	snp	663	G	A	p.Gly133Asp	G133D	missense_variant	0	0	0	0	0	0	0	0	0	0.0173089	0	0	0	0	0	0	0	no
NSP1	snp	664	C	T	p.Gly133Gly	G133G	synonymous_variant	0	0	0	0	0	0	0	0	0	0.0462858	0	0.0294248	0	0	0	0	0	no
NSP1	snp	708	A	G	p.Glu148Gly	E148G	missense_variant	0	0	0	0	0	0	0	0	0	0.0101908	0	0	0	0.010308	0	0	0	no
NSP1	snp	711	T	C	p.Leu149Pro	L149P	missense_variant	0	0	0	0	0	0	0	0	0	0.019824	0	0	0	0	0.0118744	0	0	no
NSP1	snp	714	G	A	p.Gly150Asp	G150D	missense_variant	0	0	0	0	0	0	0	0	0	0	0	0	0	0.0100609	0	0.0113161	0	no
NSP1	snp	715	C	T	p.Gly150Gly	G150G	synonymous_variant	0	0	0	0	0	0	0	0	0	0.0100812	0	0	0	0	0	0.0115043	0	no
NSP1	snp	724	T	C	p.Pro153Pro	P153P	synonymous_variant	0	0	0	0	0	0	0	0	0	0	0	0	0	0	0	0	0.0506381	no
NSP1	snp	727	T	C	p.Tyr154Tyr	Y154Y	synonymous_variant	0	0	0	0	0	0	0	0	0	0	0	0	0	0.0102881	0	0	0	no
NSP1	snp	730	A	G	p.Glu155Glu	E155E	synonymous_variant	0	0	0	0	0	0	0	0	0	0	0	0	0	0	0.010416	0	0	no
NSP1	snp	744	A	G	p.Asn160Ser	N160S	missense_variant	0	0	0	0	0	0	0	0	0	0	0	0.0150045	0	0	0	0	0	no
NSP1	snp	756	A	C	p.Lys164Thr	K164T	missense_variant	0	0.0120337	0	0.0123839	0	0	0	0	0	0	0.0111776	0	0	0	0	0	0	no
NSP1	snp	759	A	C	p.His165Pro	H165P	missense_variant	0	0.012583	0	0.0129372	0	0	0	0	0	0	0.0129163	0	0	0	0	0	0	no
NSP1	snp	760	T	G	p.His165Gln	H165Q	missense_variant	0	0.0110876	0	0	0	0	0	0	0	0	0	0	0	0	0	0	0	no
NSP1	snp	761	A	C	p.Ser166Arg	S166R	missense_variant	0	0.0144139	0	0.0132022	0	0	0	0	0	0	0.0116876	0	0	0	0	0	0	no
NSP1	snp	763	C	T	p.Ser166Ser	S166S	synonymous_variant	0	0	0	0	0	0	0	0	0	0	0	0	0	0.0169797	0	0	0	no
NSP1	snp	773	A	G	p.Thr170Ala	T170A	missense_variant	0	0	0	0	0	0	0	0	0	0.0102794	0	0	0	0	0	0	0	no
NSP1	snp	793	G	A	p.Glu176Glu	E176E	synonymous_variant	0	0	0	0	0	0	0	0	0	0	0	0	0.0210565	0	0	0	0	no
NSP2	snp	817	C	T	p.Arg4Arg	R4R	synonymous_variant	0	0	0	0	0	0	0	0	0	0.0268437	0.0316339	0.0150638	0.0309288	0.0312532	0.0303782	0	0	no
NSP2	snp	872	G	A	p.Asp23Asn	D23N	missense_variant	0	0	0	0	0	0	0	0	0	0	0	0	0	0	0.0366742	0	0	no
NSP2	snp	888	C	T	p.Ala28Val	A28V	missense_variant	0	0	0	0	0	0	0	0	0	0	0	0	0	0.0123547	0	0	0	no
NSP2	snp	899	T	C	p.Ser32Pro	S32P	missense_variant	0	0	0	0	0	0	0	0	0	0	0.0118489	0	0.0102421	0	0	0	0	no
NSP2	snp	901	A	G	p.Ser32Ser	S32S	synonymous_variant	0	0	0	0	0	0	0	0	0	0.0135302	0	0	0	0	0	0	0	no
NSP2	snp	904	C	T	p.Cys33Cys	C33C	synonymous_variant	0	0	0	0	0	0	0	0	0	0	0	0	0.0184739	0.0135816	0.0156649	0	0	no
NSP2	snp	910	G	A	p.Leu35Leu	L35L	synonymous_variant	0	0	0	0	0	0	0	0	0	0	0.0171895	0	0	0	0	0	0	no
NSP2	snp	932	G	A	p.Asp43Asn	D43N	missense_variant	0	0	0	0	0	0	0	0	0	0	0	0.0147128	0	0	0	0	0	no
NSP2	snp	934	C	T	p.Asp43Asp	D43D	synonymous_variant	0	0	0	0	0	0	0	0	0	0	0.0106057	0	0	0	0	0	0	no
NSP2	snp	960	G	A	p.Arg52His	R52H	missense_variant	0	0	0	0	0	0	0	0	0	0	0	0	0	0.0275889	0	0	0	no
NSP2	snp	968	G	A	p.Glu55Lys	E55K	missense_variant	0	0	0	0	0	0	0	0	0	0.13756	0.112719	0.100302	0.0802993	0.110207	0.15475	0.342598	0.799859	no
NSP2	snp	1004	A	G	p.Lys67Glu	K67E	missense_variant	0	0	0	0	0	0	0	0	0.0184112	0	0	0	0	0	0	0	0	no
NSP2	snp	1027	T	C	p.Pro74Pro	P74P	synonymous_variant	0	0	0	0	0	0	0	0	0	0	0	0	0	0	0	0	0.0123769	no
NSP2	snp	1033	A	G	p.Glu76Glu	E76E	synonymous_variant	0	0	0	0	0	0	0	0	0	0	0	0	0	0.0163814	0	0	0	no
NSP2	snp	1038	A	G	p.Lys78Arg	K78R	missense_variant	0	0	0	0	0	0	0	0	0	0	0	0	0	0.0167648	0	0	0	no
NSP2	snp	1045	A	G	p.Ala80Ala	A80A	synonymous_variant	0	0	0	0	0	0	0	0	0	0.0120839	0	0	0	0	0	0	0	no
NSP2	snp	1047	A	G	p.Lys81Arg	K81R	missense_variant	0	0	0	0	0	0	0	0	0	0	0.0180878	0	0.0495379	0	0.010691	0	0	no
NSP2	snp	1066	T	C	p.Asn87Asn	N87N	synonymous_variant	0	0	0	0	0	0	0	0	0	0	0	0	0	0	0.0107666	0	0	no
NSP2	snp	1072	A	C	p.Glu89Asp	E89D	missense_variant	0	0.0114471	0	0.011713	0.0140549	0.0154411	0.0147051	0.0112574	0.0134423	0.0140633	0.0144584	0	0	0.0138804	0.0106957	0	0.0136462	no
NSP2	snp	1073	T	C	p.Cys90Arg	C90R	missense_variant	0	0	0	0	0	0	0	0	0	0	0	0	0	0	0.0129895	0	0	no
NSP2	snp	1078	A	G	p.Pro91Pro	P91P	synonymous_variant	0	0	0	0	0	0	0	0	0	0	0	0	0	0	0	0	0.0429991	no
NSP2	snp	1102	C	T	p.Ser99Ser	S99S	synonymous_variant	0	0	0	0	0	0	0	0	0	0.0241007	0	0	0	0	0	0	0	no
NSP2	snp	1110	A	G	p.Lys102Arg	K102R	missense_variant	0	0	0	0	0	0	0	0	0	0	0.0231225	0	0	0	0	0	0	no
NSP2	snp	1119	A	G	p.Gln105Arg	Q105R	missense_variant	0	0	0	0	0	0	0	0	0	0	0	0.0178606	0	0	0	0	0	no
NSP2	snp	1138	A	G	p.Lys111Lys	K111K	synonymous_variant	0	0	0	0	0	0	0	0	0	0	0	0	0	0	0	0	0.0108453	no
NSP2	snp	1144	T	C	p.Leu113Leu	L113L	synonymous_variant	0	0	0	0	0	0	0	0	0	0	0	0	0.0114101	0	0	0	0	no
NSP2	snp	1147	T	C	p.Asp114Asp	D114D	synonymous_variant	0	0	0	0	0	0	0	0	0	0.0483747	0.0323724	0.0251602	0	0.0435808	0.0263715	0	0	no
NSP2	snp	1148	G	A	p.Gly115Ser	G115S	missense_variant	0	0	0	0	0	0	0	0	0	0.0163492	0	0	0	0	0	0	0	no
NSP2	snp	1159	T	C	p.Gly118Gly	G118G	synonymous_variant	0	0	0	0	0	0	0	0	0	0	0	0	0	0.0160618	0	0	0	no
NSP2	snp	1172	G	A	p.Val123Ile	V123I	missense_variant	0	0	0	0	0	0	0	0	0	0.0129608	0.0113459	0.0163336	0	0	0	0	0	no
NSP2	snp	1194	A	G	p.Asn130Ser	N130S	missense_variant	0	0	0	0	0	0	0	0	0	0	0	0	0.0131632	0	0	0	0	no
NSP2	snp	1201	C	T	p.Cys132Cys	C132C	synonymous_variant	0	0	0	0	0	0	0	0	0	0.0135327	0.0100382	0	0	0.0105362	0.0382332	0	0	no
NSP2	snp	1234	T	C	p.Cys143Cys	C143C	synonymous_variant	0	0	0	0	0	0	0	0	0	0	0	0	0	0	0	0	0.0113011	no
NSP2	snp	1245	G	A	p.Gly147Asp	G147D	missense_variant	0	0	0	0	0	0	0	0	0	0.0189882	0	0	0	0.0224607	0	0	0	no
NSP2	snp	1277	A	G	p.Lys158Glu	K158E	missense_variant	0	0	0	0	0	0	0	0	0	0	0	0	0	0.01196	0	0	0	no
NSP2	snp	1278	A	G	p.Lys158Arg	K158R	missense_variant	0	0	0	0	0	0	0	0	0	0	0.026773	0	0	0	0	0	0	no
NSP2	snp	1309	T	C	p.Asn168Asn	N168N	synonymous_variant	0	0	0	0	0	0	0	0	0	0	0	0	0	0	0.0106276	0	0	no
NSP2	snp	1310	T	C	p.Leu169Leu	L169L	synonymous_variant	0	0	0	0	0	0	0	0	0	0.0130173	0	0	0	0	0	0	0	no
NSP2	snp	1317	A	G	p.Lys171Arg	K171R	missense_variant	0	0	0	0	0	0	0	0	0	0	0	0	0	0.0123492	0	0	0	no
NSP2	snp	1319	G	T	p.Glu172*	E172*	stop_gained	0	0.0104749	0	0	0	0	0	0	0	0	0	0	0	0	0	0	0	no
NSP2	snp	1342	C	T	p.Tyr179Tyr	Y179Y	synonymous_variant	0	0	0	0	0	0	0	0	0	0.0126276	0	0	0	0	0	0	0	no
NSP2	snp	1350	A	G	p.Gln182Arg	Q182R	missense_variant	0	0	0	0	0	0	0	0	0	0	0	0	0	0.0106124	0	0	0	no
NSP2	snp	1358	G	A	p.Val185Ile	V185I	missense_variant	0	0	0	0	0	0	0	0	0	0	0	0.0224141	0.0149701	0.019297	0	0.208272	0	no
NSP2	snp	1369	T	C	p.Ile188Ile	I188I	synonymous_variant	0	0	0	0	0	0	0	0	0	0	0.0172494	0	0	0	0	0	0	no
NSP2	snp	1380	C	T	p.Ala192Val	A192V	missense_variant	0	0	0	0	0	0	0	0	0	0	0	0	0.0130461	0	0	0	0	no
NSP2	snp	1389	A	G	p.Asn195Ser	N195S	missense_variant	0	0	0	0	0	0	0	0	0	0	0	0	0	0.0105162	0	0	0	no
NSP2	snp	1483	T	C	p.Phe226Phe	F226F	synonymous_variant	0	0	0	0	0	0	0	0	0	0	0	0	0	0.0229801	0	0	0	no
NSP2	snp	1486	A	G	p.Gly227Gly	G227G	synonymous_variant	0	0	0	0	0	0	0	0	0	0.0688272	0.0135001	0.021069	0.0511457	0	0.0362086	0	0	no
NSP2	snp	1514	C	T	p.His237Tyr	H237Y	missense_variant	0	0	0	0	0	0	0	0	0	0	0	0	0.0141018	0	0	0	0	no
NSP2	snp	1547	A	C	p.Ser248Arg	S248R	missense_variant	0	0.0132119	0	0.0108824	0	0	0	0	0	0	0.0248802	0	0	0	0	0	0	no
NSP2	snp	1567	C	T	p.Asn254Asn	N254N	synonymous_variant	0	0	0	0	0	0	0	0	0	0	0.0121067	0	0	0	0.0174149	0.0744211	0.0351273	no
NSP2	snp	1579	T	C	p.Val258Val	V258V	synonymous_variant	0	0	0	0	0	0	0	0	0	0	0	0	0	0	0	0	0.0135116	no
NSP2	snp	1601	C	A	p.Leu266Ile	L266I	missense_variant	0	0.015693	0	0.0138634	0	0	0	0	0	0	0.0116985	0	0	0	0	0	0	no
NSP2	snp	1603	T	C	p.Leu266Leu	L266L	synonymous_variant	0	0	0	0	0	0	0	0	0	0.0146853	0	0	0	0	0	0	0	no
NSP2	snp	1609	C	T	p.Asp268Asp	D268D	synonymous_variant	0	0	0	0	0	0	0	0	0	0	0	0	0.0180581	0.0185123	0	0.0412299	0	no
NSP2	snp	1610	A	G	p.Asn269Asp	N269D	missense_variant	0	0	0	0	0	0	0	0	0	0.0130036	0	0	0	0	0	0	0	no
NSP2	snp	1618	T	C	p.Leu271Leu	L271L	synonymous_variant	0	0	0	0	0	0	0	0	0	0.0502058	0.0359535	0.0191253	0.0221559	0.021561	0.028672	0.221324	0.800662	no
NSP2	snp	1622	A	G	p.Ile273Val	I273V	missense_variant	0	0	0	0	0	0	0	0	0	0	0	0	0	0.0140706	0	0	0	no
NSP2	snp	1630	A	G	p.Gln275Gln	Q275Q	synonymous_variant	0	0	0	0	0	0	0	0	0	0.0105571	0	0.0175654	0	0	0	0	0	no
NSP2	snp	1633	A	G	p.Lys276Lys	K276K	synonymous_variant	0	0	0	0	0	0	0	0	0	0	0	0.0145394	0	0	0	0	0	no
NSP2	snp	1664	T	C	p.Phe287Leu	F287L	missense_variant	0	0	0	0	0	0	0	0	0	0	0	0.0374524	0.020556	0	0	0	0	no
NSP2	snp	1672	T	C	p.Leu289Leu	L289L	synonymous_variant	0	0	0	0	0	0	0	0	0	0	0	0	0.0105966	0	0	0	0	no
NSP2	snp	1677	A	G	p.Glu291Gly	E291G	missense_variant	0	0	0	0	0	0	0	0	0	0.0233534	0.0811101	0.016227	0.0297128	0.0173635	0.0231738	0	0	no
NSP2	snp	1678	A	C	p.Glu291Asp	E291D	missense_variant	0	0	0	0	0.016751	0	0.0150818	0	0	0.0101685	0	0	0	0	0	0	0	no
NSP2	snp	1687	C	T	p.Ala294Ala	A294A	synonymous_variant	0	0	0	0	0	0	0	0	0	0	0	0	0	0.0104458	0	0	0	no
NSP2	snp	1699	A	G	p.Ala298Ala	A298A	synonymous_variant	0	0	0	0	0	0	0	0	0	0	0.0321594	0	0.0179218	0	0	0	0	no
NSP2	snp	1700	T	C	p.Ser299Pro	S299P	missense_variant	0	0.0108508	0.0129167	0.010567	0.0101255	0.0122106	0.0107282	0.0102152	0.0114576	0.0109426	0.0118024	0	0	0	0.0116085	0.0122697	0.0118783	no
NSP2	snp	1709	G	A	p.Ala302Thr	A302T	missense_variant	0	0	0	0	0	0	0	0	0	0	0	0.0261515	0	0	0	0	0	no
NSP2	snp	1726	T	C	p.Phe307Phe	F307F	synonymous_variant	0	0	0	0	0	0	0	0	0	0	0	0	0	0	0.0104361	0	0	no
NSP2	snp	1727	G	A	p.Val308Met	V308M	missense_variant	0	0	0	0	0	0	0	0	0	0	0.0143484	0	0	0	0	0	0	no
NSP2	snp	1729	G	T	p.Val308Val	V308V	synonymous_variant	0	0.0139377	0	0.0138508	0	0	0	0	0	0	0.0104987	0	0	0	0	0	0	no
NSP2	snp	1736	G	A	p.Val311Met	V311M	missense_variant	0	0	0	0	0	0	0	0	0	0.0186851	0.0427257	0.0158563	0.0159457	0.0113491	0.0130169	0	0	no
NSP2	snp	1747	G	A	p.Leu314Leu	L314L	synonymous_variant	0	0	0	0	0	0	0	0	0	0.0109907	0	0	0	0	0	0	0	no
NSP2	snp	1750	T	C	p.Asp315Asp	D315D	synonymous_variant	0	0	0	0	0	0	0	0	0	0	0	0	0	0.0101917	0.0201973	0	0	no
NSP2	snp	1759	A	G	p.Ala318Ala	A318A	synonymous_variant	0	0	0	0	0	0	0	0	0	0	0	0	0	0	0.0118734	0	0	no
NSP2	snp	1787	A	G	p.Asn328Asp	N328D	missense_variant	0	0.0166513	0.0238192	0.0175848	0.0173185	0.0194845	0.0186478	0.0178692	0.018665	0.0186228	0.0195257	0.0125943	0.0163211	0.0150151	0.0175828	0.0171032	0.0178362	no
NSP2	snp	1804	A	G	p.Lys333Lys	K333K	synonymous_variant	0	0	0	0	0	0	0	0	0	0.0180263	0.0162007	0	0	0	0.0124821	0	0.0104735	no
NSP2	snp	1810	A	G	p.Lys335Lys	K335K	synonymous_variant	0	0	0	0	0	0	0	0	0	0	0	0	0	0.0129076	0	0	0	no
NSP2	snp	1811	G	A	p.Ala336Thr	A336T	missense_variant	0	0	0	0	0	0	0	0	0	0	0.0140714	0	0.0400418	0	0	0	0	no
NSP2	snp	1818	A	G	p.Lys338Arg	K338R	missense_variant	0	0	0	0	0	0	0	0	0	0.029308	0	0.0236615	0.0116529	0.0218008	0	0	0	no
NSP2	snp	1819	A	G	p.Lys338Lys	K338K	synonymous_variant	0	0	0	0	0	0	0	0	0	0	0	0	0	0	0	0.333393	0	no
NSP2	snp	1822	T	G	p.Gly339Gly	G339G	synonymous_variant	0	0	0	0	0	0	0	0	0	0	0	0	0	0.0112987	0.0156643	0	0.0247904	no
NSP2	snp	1835	G	A	p.Gly344Ser	G344S	missense_variant	0	0	0	0	0	0	0	0	0	0.0105259	0	0.0363737	0.0203845	0.0269324	0	0.291797	0	no
NSP2	snp	1866	A	G	p.Tyr354Cys	Y354C	missense_variant	0	0	0	0	0	0	0	0	0	0	0	0	0.0184235	0	0	0	0	no
NSP2	snp	1869	C	T	p.Ala355Val	A355V	missense_variant	0	0	0	0	0	0	0	0	0	0	0.0133204	0	0	0	0	0	0	no
NSP2	snp	1870	A	C	p.Ala355Ala	A355A	synonymous_variant	0	0	0	0	0	0.0232377	0	0	0	0	0	0	0	0	0	0	0	no
NSP2	snp	1872	T	G	p.Phe356Cys	F356C	missense_variant	0.0118948	0.0179653	0	0	0	0	0	0	0	0.0130476	0	0	0.0126617	0	0	0	0	no
NSP2	snp	1886	G	A	p.Ala361Thr	A361T	missense_variant	0	0	0	0	0	0	0	0	0	0	0	0	0	0	0	0	0.015501	no
NSP2	snp	1892	G	A	p.Val363Ile	V363I	missense_variant	0	0	0	0	0	0	0	0	0	0	0	0.0375248	0.0256201	0.0303866	0	0.291335	0	no
NSP2	snp	1895	G	A	p.Val364Ile	V364I	missense_variant	0	0	0	0	0	0	0	0	0	0.0177474	0	0	0	0	0	0	0	no
NSP2	snp	1913	C	T	p.Arg370Cys	R370C	missense_variant	0	0	0	0	0	0	0	0	0	0.0166642	0	0.0559043	0	0	0	0	0	no
NSP2	snp	1915	C	T	p.Arg370Arg	R370R	synonymous_variant	0	0	0	0	0	0	0	0	0	0.0249748	0.0276623	0.0145187	0.0272307	0.0137779	0.0167471	0	0	no
NSP2	snp	1921	T	C	p.Leu372Leu	L372L	synonymous_variant	0	0	0	0	0	0	0	0	0	0.0120634	0	0	0	0	0.0302666	0	0	no
NSP2	snp	1922	G	A	p.Glu373Lys	E373K	missense_variant	0	0	0	0	0	0	0	0	0	0.0146742	0	0	0	0.0138099	0	0	0	no
NSP2	snp	1944	G	A	p.Arg380His	R380H	missense_variant	0	0	0	0	0	0	0	0	0	0	0	0	0.021599	0	0	0	0	no
NSP2	snp	1946	G	A	p.Val381Ile	V381I	missense_variant	0	0	0	0	0	0	0	0	0	0	0	0	0	0.0105981	0	0	0	no
NSP2	snp	1953	A	G	p.Gln383Arg	Q383R	missense_variant	0	0	0	0	0	0	0	0	0	0.0192072	0	0	0	0	0	0	0	no
NSP2	snp	1971	T	C	p.Ile389Thr	I389T	missense_variant	0	0	0	0	0	0	0	0	0	0.0150152	0.0106658	0.0108499	0.0103144	0.0155051	0.0100581	0	0	no
NSP2	snp	1983	T	C	p.Ile393Thr	I393T	missense_variant	0	0	0	0	0	0	0	0	0	0	0	0	0	0.0202868	0	0	0	no
NSP2	snp	1999	G	A	p.Leu398Leu	L398L	synonymous_variant	0	0	0	0	0	0	0	0	0	0	0.0134873	0	0	0	0	0	0	no
NSP2	snp	2012	G	A	p.Ala403Thr	A403T	missense_variant	0	0	0	0	0	0	0	0	0	0	0.0101051	0	0	0	0	0	0	no
NSP2	snp	2027	T	C	p.Ser408Pro	S408P	missense_variant	0	0	0	0	0	0	0	0	0	0	0	0	0	0.0136778	0	0	0	no
NSP2	snp	2056	A	G	p.Val417Val	V417V	synonymous_variant	0	0	0	0	0	0	0	0	0	0	0	0	0	0	0.0110378	0	0	no
NSP2	snp	2059	G	A	p.Met418Ile	M418I	missense_variant	0	0	0	0	0	0	0	0	0	0	0	0	0	0	0.0116138	0	0	no
NSP2	snp	2066	A	G	p.Ile421Val	I421V	missense_variant	0	0	0	0	0	0	0	0	0	0	0	0	0	0.0132044	0	0.010663	0	no
NSP2	snp	2070	C	T	p.Thr422Ile	T422I	missense_variant	0	0	0	0	0	0	0	0	0	0.0116036	0.0107492	0.0134948	0.0115266	0.01583	0.0154071	0	0	no
NSP2	snp	2085	A	G	p.Gln427Arg	Q427R	missense_variant	0	0	0	0	0	0	0	0	0	0	0.0365563	0	0	0	0	0	0	no
NSP2	snp	2092	T	C	p.Thr429Thr	T429T	synonymous_variant	0	0	0	0	0	0	0	0	0	0	0	0	0	0.011885	0	0	0	no
NSP2	snp	2116	T	C	p.Phe437Phe	F437F	synonymous_variant	0	0	0	0	0	0	0	0	0	0	0	0	0	0	0.0198943	0	0	no
NSP2	snp	2123	G	A	p.Val440Ile	V440I	missense_variant	0	0	0	0	0	0	0	0	0	0	0	0	0	0	0.0184599	0	0	no
NSP2	snp	2139	A	G	p.Lys445Arg	K445R	missense_variant	0	0	0	0	0	0	0	0	0	0	0.0175144	0	0	0.0106151	0.021117	0.0763981	0.0353623	no
NSP2	snp	2149	T	C	p.Leu448Leu	L448L	synonymous_variant	0	0	0	0	0	0	0	0	0	0.0172133	0.0121056	0.0248199	0	0.0175997	0	0	0	no
NSP2	snp	2159	G	A	p.Glu452Lys	E452K	missense_variant	0	0	0	0	0	0	0	0	0	0.0120134	0	0	0	0	0	0	0	no
NSP2	snp	2160	A	G	p.Glu452Gly	E452G	missense_variant	0	0	0	0	0	0	0	0	0	0	0	0	0	0.0139434	0.010944	0	0	no
NSP2	snp	2161	A	G	p.Glu452Glu	E452E	synonymous_variant	0	0	0	0	0	0	0	0	0	0	0	0.042105	0	0	0	0	0	no
NSP2	snp	2181	T	G	p.Val459Gly	V459G	missense_variant	0	0	0	0.0141097	0	0	0	0	0	0	0	0	0	0	0	0	0	no
NSP2	snp	2182	A	C	p.Val459Val	V459V	synonymous_variant	0	0	0	0.057964	0	0	0	0	0	0	0	0	0	0	0	0	0	no
NSP2	snp	2184	A	G	p.Glu460Gly	E460G	missense_variant	0	0	0	0	0	0	0	0	0	0	0	0	0	0	0.0101683	0	0	no
NSP2	snp	2187	T	C	p.Phe461Ser	F461S	missense_variant	0	0	0	0	0	0	0	0	0	0.0158157	0	0	0	0	0	0	0	no
NSP2	snp	2188	T	C	p.Phe461Phe	F461F	synonymous_variant	0	0	0	0	0	0	0	0	0	0	0	0	0	0	0.0157179	0	0	no
NSP2	snp	2191	T	C	p.Leu462Leu	L462L	synonymous_variant	0	0	0	0	0	0	0	0	0	0.0143359	0	0.0571062	0	0	0	0	0	no
NSP2	snp	2201	T	C	p.Trp466Arg	W466R	missense_variant	0	0	0	0	0	0	0	0	0	0.0137355	0	0	0	0	0	0	0	no
NSP2	snp	2213	A	G	p.Lys470Glu	K470E	missense_variant	0	0	0	0	0	0	0	0	0	0	0	0	0.0364907	0	0	0	0	no
NSP2	snp	2228	T	C	p.Cys475Arg	C475R	missense_variant	0	0	0	0	0	0	0	0	0	0.0119432	0	0	0	0	0	0	0	no
NSP2	snp	2229	G	A	p.Cys475Tyr	C475Y	missense_variant	0	0	0	0	0	0	0	0	0	0	0.0157337	0	0	0	0	0	0	no
NSP2	snp	2231	G	A	p.Ala476Thr	A476T	missense_variant	0	0	0	0	0	0	0	0	0	0.0217053	0.0116607	0	0.0249196	0.0149038	0	0	0	no
NSP2	snp	2260	C	T	p.Val485Val	V485V	synonymous_variant	0	0	0	0	0	0	0	0	0	0.0329151	0	0	0	0	0	0	0	no
NSP2	snp	2265	G	A	p.Cys487Tyr	C487Y	missense_variant	0	0	0	0	0	0	0	0	0	0.0117054	0.018283	0	0	0.0220515	0.0103987	0	0	no
NSP2	snp	2276	A	G	p.Ile491Val	I491V	missense_variant	0	0	0	0	0	0	0	0	0	0.0643653	0	0.0566525	0.0185566	0.0177416	0.0128647	0	0	no
NSP2	snp	2279	A	G	p.Lys492Glu	K492E	missense_variant	0	0	0.0188319	0	0	0	0	0	0	0	0	0	0	0	0	0	0	no
NSP2	snp	2283	A	G	p.Glu493Gly	E493G	missense_variant	0	0	0	0	0	0	0	0	0	0	0	0.0110809	0	0	0	0	0	no
NSP2	snp	2289	T	C	p.Val495Ala	V495A	missense_variant	0	0	0	0	0	0	0	0	0	0.167265	0.264546	0.441158	0.28038	0.230843	0.168251	0	0.0582477	no
NSP2	snp	2297	T	C	p.Phe498Leu	F498L	missense_variant	0	0	0	0	0	0	0	0	0	0	0	0	0	0	0	0	0.0389771	no
NSP2	snp	2300	T	C	p.Phe499Leu	F499L	missense_variant	0	0	0	0	0	0	0	0	0	0	0	0	0	0	0	0.0160508	0	no
NSP2	snp	2304	A	G	p.Lys500Arg	K500R	missense_variant	0	0	0	0	0	0	0	0	0	0.0344843	0.0608388	0.0463124	0.0543556	0.0155716	0.0364665	0	0	no
NSP2	snp	2310	T	C	p.Val502Ala	V502A	missense_variant	0	0	0	0	0	0	0	0	0	0.0199749	0	0	0	0	0	0	0	no
NSP2	snp	2314	T	C	p.Asn503Asn	N503N	synonymous_variant	0	0	0	0	0	0	0	0	0	0	0.0172651	0	0	0	0	0	0	no
NSP2	snp	2329	G	A	p.Leu508Leu	L508L	synonymous_variant	0	0	0	0	0	0	0	0	0	0	0	0.0116921	0	0	0	0	0	no
NSP2	snp	2360	A	G	p.Lys519Glu	K519E	missense_variant	0	0	0	0	0	0	0	0	0	0	0	0.0119369	0	0	0	0	0	no
NSP2	snp	2388	C	T	p.Thr528Ile	T528I	missense_variant	0	0	0	0	0	0	0	0	0	0	0	0	0	0	0	0.0622531	0	no
NSP2	snp	2389	A	G	p.Thr528Thr	T528T	synonymous_variant	0	0	0	0	0	0	0	0	0	0	0.0252076	0	0	0	0.010337	0	0	no
NSP2	snp	2401	C	T	p.His532His	H532H	synonymous_variant	0	0	0	0	0	0	0	0	0	0.0293069	0.0592278	0.013476	0.0510375	0.0303551	0.0482444	0	0	no
NSP2	snp	2416	C	T	p.Tyr537Tyr	Y537Y	synonymous_variant	0	0	0	0	0	0	0	0	0	0	0	0	0	0.0207704	0	0	0	no
NSP2	snp	2431	A	G	p.Lys542Lys	K542K	synonymous_variant	0	0	0	0	0	0	0	0	0	0	0	0	0.0147527	0	0	0	0	no
NSP2	snp	2434	C	T	p.Ser543Ser	S543S	synonymous_variant	0	0	0	0	0	0	0	0	0	0	0	0	0	0	0.0141724	0	0	no
NSP2	snp	2446	T	C	p.Thr547Thr	T547T	synonymous_variant	0	0	0	0	0	0	0	0	0	0	0	0.0129821	0	0	0	0	0	no
NSP2	snp	2466	A	G	p.Lys554Arg	K554R	missense_variant	0	0	0	0	0	0	0	0	0	0	0	0	0.0211501	0	0	0	0	no
NSP2	snp	2467	A	G	p.Lys554Lys	K554K	synonymous_variant	0	0	0	0	0	0	0	0	0	0.0155707	0.0104901	0	0.0100902	0	0	0	0.819501	no
NSP2	snp	2469	C	T	p.Ala555Val	A555V	missense_variant	0	0	0	0	0	0	0	0	0	0.0105152	0	0	0	0	0	0	0	no
NSP2	snp	2475	A	G	p.Lys557Arg	K557R	missense_variant	0	0	0	0	0	0	0	0	0	0	0	0	0	0	0	0.029022	0	no
NSP2	snp	2512	A	G	p.Thr569Thr	T569T	synonymous_variant	0	0	0	0	0	0	0	0	0	0	0	0	0	0.0103017	0	0	0	no
NSP2	snp	2524	A	G	p.Thr573Thr	T573T	synonymous_variant	0	0	0	0	0	0	0	0	0	0	0	0	0	0	0	0	0.0113421	no
NSP2	snp	2530	A	G	p.Glu575Glu	E575E	synonymous_variant	0	0	0	0	0	0	0	0	0	0	0.0141406	0	0	0	0	0	0	no
NSP2	snp	2549	G	A	p.Asp582Asn	D582N	missense_variant	0	0	0	0	0	0	0	0	0	0	0	0	0	0	0	0	0.0109684	no
NSP2	snp	2563	A	G	p.Leu586Leu	L586L	synonymous_variant	0	0	0	0	0	0	0	0	0	0	0	0	0	0	0.0159346	0	0	no
NSP2	snp	2578	T	C	p.Ser591Ser	S591S	synonymous_variant	0	0	0	0	0	0	0	0	0	0	0	0	0	0	0	0	0.0146783	no
NSP2	snp	2580	A	G	p.Glu592Gly	E592G	missense_variant	0	0	0	0	0	0	0	0	0	0	0	0	0	0	0.0119293	0	0	no
NSP2	snp	2585	G	A	p.Val594Ile	V594I	missense_variant	0	0	0	0	0	0	0	0	0	0.0159718	0	0	0	0	0	0	0	no
NSP2	snp	2589	A	G	p.Glu595Gly	E595G	missense_variant	0	0	0	0	0	0	0	0	0	0	0	0.0378851	0	0	0	0	0	no
NSP2	snp	2592	C	T	p.Ala596Val	A596V	missense_variant	0	0	0	0	0	0	0	0	0	0	0	0	0	0	0.0129642	0	0	no
NSP2	snp	2612	G	A	p.Val603Ile	V603I	missense_variant	0	0	0	0	0	0	0	0	0	0	0.0132234	0	0	0	0	0	0	no
NSP2	snp	2626	G	A	p.Gly607Gly	G607G	synonymous_variant	0	0	0	0	0	0	0	0	0	0	0.0106656	0	0.0108696	0	0	0	0	no
NSP2	snp	2647	A	G	p.Lys614Lys	K614K	synonymous_variant	0	0	0	0	0	0	0	0	0	0	0	0.0212559	0	0	0.0360815	0	0	no
NSP2	snp	2652	C	T	p.Thr616Ile	T616I	missense_variant	0	0	0	0	0	0	0	0	0	0.0130523	0.0190066	0	0	0.0243837	0.0114534	0	0	no
NSP2	snp	2675	C	T	p.Pro624Ser	P624S	missense_variant	0	0	0	0	0	0	0	0	0	0	0	0	0	0.0108018	0.0188621	0	0	no
NSP2	snp	2712	A	C	p.Lys636Thr	K636T	missense_variant	0.0191243	0.0157181	0.0188723	0.0120696	0.0142822	0.0173605	0.0186782	0.0135461	0.0164281	0.0178438	0.0112513	0.0127431	0.019408	0.0179889	0.0165489	0.01913	0.0169113	no
NSP2	snp	2713	A	C	p.Lys636Asn	K636N	missense_variant	0.0163747	0.0158964	0.0173789	0.0133113	0.0127617	0.0152459	0.0169447	0.010849	0.0141343	0.0149562	0.0116812	0.0113422	0.0154953	0.0162685	0.0141727	0.0168795	0.0143528	no
NSP3	snp	2740	T	C	p.Phe7Phe	F7F	synonymous_variant	0	0	0	0	0	0	0	0	0	0.0625305	0.0447927	0.0220207	0.0237157	0.020887	0.0493131	0.327692	0.781669	no
NSP3	snp	2773	C	T	p.Tyr18Tyr	Y18Y	synonymous_variant	0	0	0	0	0	0	0	0	0	0.0319179	0.029305	0.0137286	0.119662	0.0203406	0.0317787	0.15717	0	no
NSP3	snp	2784	A	G	p.Asn22Ser	N22S	missense_variant	0	0	0	0	0	0	0	0	0	0	0	0	0	0	0.0100971	0	0.0117353	no
NSP3	snp	2791	T	C	p.Thr24Thr	T24T	synonymous_variant	0	0	0	0	0	0	0	0	0	0	0	0.0159949	0	0	0	0	0	no
NSP3	snp	2795	G	A	p.Glu26Lys	E26K	missense_variant	0	0	0	0	0	0	0	0	0	0.0236684	0	0	0	0	0	0	0	no
NSP3	snp	2812	T	C	p.Ile31Ile	I31I	synonymous_variant	0	0	0	0	0	0	0	0	0	0	0	0	0	0	0	0.0167283	0	no
NSP3	snp	2863	A	G	p.Thr48Thr	T48T	synonymous_variant	0	0	0	0	0	0	0	0	0	0	0	0	0.0256077	0	0	0	0	no
NSP3	snp	2866	A	G	p.Glu49Glu	E49E	synonymous_variant	0	0	0	0	0	0	0	0	0	0	0	0	0.0191196	0	0	0	0	no
NSP3	snp	2867	G	A	p.Val50Ile	V50I	missense_variant	0	0	0	0	0	0	0	0	0	0.0394078	0.0474726	0.0306249	0.0512457	0.0544107	0.0426349	0	0	no
NSP3	snp	2882	T	C	p.Cys55Arg	C55R	missense_variant	0	0	0	0	0	0	0	0	0	0.0242835	0.0117231	0.0262451	0.0116718	0	0	0	0.783213	no
NSP3	snp	2883	G	A	p.Cys55Tyr	C55Y	missense_variant	0	0	0	0	0	0	0	0	0	0.0154279	0	0	0	0	0	0	0	no
NSP3	snp	2886	T	C	p.Val56Ala	V56A	missense_variant	0	0	0	0	0	0	0	0	0	0.0275545	0	0	0	0	0	0	0	no
NSP3	snp	2891	G	A	p.Ala58Thr	A58T	missense_variant	0	0	0	0	0	0	0	0	0	0.0116947	0	0	0	0	0	0	0	no
NSP3	snp	2893	A	G	p.Ala58Ala	A58A	synonymous_variant	0	0	0	0	0	0	0	0	0	0	0.0162402	0	0	0	0	0	0	no
NSP3	snp	2896	T	C	p.Asp59Asp	D59D	synonymous_variant	0	0	0	0	0	0	0	0	0	0	0	0	0	0	0	0.0359903	0.013625	no
NSP3	snp	2898	C	T	p.Ala60Val	A60V	missense_variant	0	0	0	0	0	0	0	0	0	0.0129301	0.0138291	0	0	0	0.0223187	0.326998	0	no
NSP3	snp	2905	A	G	p.Ile62Met	I62M	missense_variant	0	0	0	0	0	0	0	0	0	0	0	0.012059	0	0	0	0	0	no
NSP3	snp	2911	T	C	p.Thr64Thr	T64T	synonymous_variant	0	0	0	0	0	0	0	0	0	0	0	0	0	0.0106747	0	0	0.0137813	no
NSP3	snp	2912	T	C	p.Leu65Leu	L65L	synonymous_variant	0	0	0	0	0	0	0	0	0	0	0	0	0.0216006	0	0	0	0	no
NSP3	snp	2917	A	G	p.Gln66Gln	Q66Q	synonymous_variant	0	0	0	0	0	0	0	0	0	0	0	0.0104152	0.0207278	0.0200571	0	0	0	no
NSP3	snp	2920	A	G	p.Pro67Pro	P67P	synonymous_variant	0	0	0	0	0	0	0	0	0	0	0	0	0	0.0180085	0	0	0	no
NSP3	snp	2921	G	A	p.Val68Ile	V68I	missense_variant	0	0	0	0	0	0	0	0	0	0.0485771	0.0776825	0.0317285	0.0657864	0.0459695	0.0697698	0	0	no
NSP3	snp	2935	T	C	p.Leu72Leu	L72L	synonymous_variant	0	0	0	0	0	0	0	0	0	0	0	0	0	0.011735	0.0159911	0	0	no
NSP3	snp	2969	A	G	p.Met84Val	M84V	missense_variant	0.0308146	0	0	0	0	0	0	0	0	0	0	0	0	0	0	0	0	no
NSP3	snp	2998	T	C	p.Ser93Ser	S93S	synonymous_variant	0	0	0	0	0	0	0	0	0	0.0209076	0.0139407	0	0.0247137	0.0162546	0	0	0	no
NSP3	snp	3014	G	A	p.Ala99Thr	A99T	missense_variant	0	0	0	0	0	0	0	0	0	0	0	0	0	0	0	0.304816	0	no
NSP3	snp	3017	T	C	p.Ser100Pro	S100P	missense_variant	0	0	0	0	0	0	0	0	0	0	0	0.024395	0	0	0	0	0	no
NSP3	snp	3027	A	G	p.Tyr103Cys	Y103C	missense_variant	0	0	0	0	0	0	0	0	0	0	0	0	0.0271349	0	0	0	0	no
NSP3	snp	3051	A	G	p.Glu111Gly	E111G	missense_variant	0	0	0	0	0	0	0	0	0	0.0175168	0	0	0	0	0	0	0	no
NSP3	snp	3065	G	A	p.Gly116Ser	G116S	missense_variant	0	0	0	0	0	0	0	0	0	0	0	0.0312082	0	0	0	0	0	no
NSP3	snp	3068	G	A	p.Asp117Asn	D117N	missense_variant	0	0	0	0	0	0	0	0	0	0.0333076	0	0	0.021535	0	0	0	0	no
NSP3	snp	3074	G	A	p.Glu119Lys	E119K	missense_variant	0	0	0	0	0	0	0	0	0	0	0.0109063	0	0	0	0	0	0	no
NSP3	snp	3082	A	G	p.Glu121Glu	E121E	synonymous_variant	0	0	0	0	0	0	0	0	0	0.0161078	0.0171444	0	0.0182844	0.0135907	0.0123988	0	0	no
NSP3	snp	3115	T	C	p.Gly132Gly	G132G	synonymous_variant	0	0	0	0	0	0	0	0	0	0.0157421	0	0	0	0	0	0	0	no
NSP3	snp	3118	T	C	p.Thr133Thr	T133T	synonymous_variant	0	0	0	0	0	0	0	0	0	0	0	0	0	0	0.0113518	0	0	no
NSP3	snp	3124	T	C	p.Asp135Asp	D135D	synonymous_variant	0	0	0	0	0	0	0	0	0	0.0159113	0	0	0	0	0	0	0	no
NSP3	snp	3162	C	T	p.Ser148Phe	S148F	missense_variant	0	0	0	0	0	0	0	0	0	0	0	0	0	0	0.0271876	0	0	no
NSP3	snp	3164	G	A	p.Ala149Thr	A149T	missense_variant	0	0	0	0	0	0	0	0	0	0.0204069	0	0	0	0	0	0	0	no
NSP3	snp	3165	C	T	p.Ala149Val	A149V	missense_variant	0	0	0	0	0	0	0	0	0	0.155411	0.252687	0.433818	0.276901	0.230848	0.161745	0	0.0564954	no
NSP3	snp	3169	T	C	p.Ala150Ala	A150A	synonymous_variant	0	0	0	0	0	0	0	0	0	0	0	0.0123448	0	0	0	0	0	no
NSP3	snp	3174	A	G	p.Gln152Arg	Q152R	missense_variant	0	0	0	0	0	0	0	0	0	0	0.0362922	0	0	0	0	0	0	no
NSP3	snp	3180	A	G	p.Glu154Gly	E154G	missense_variant	0	0	0	0	0	0	0	0	0	0	0	0	0	0.0121026	0	0	0	no
NSP3	snp	3183	A	G	p.Glu155Gly	E155G	missense_variant	0	0	0	0	0	0	0	0	0	0	0.0192144	0	0	0	0	0	0	no
NSP3	snp	3193	A	G	p.Glu158Glu	E158E	synonymous_variant	0	0	0	0	0	0	0	0	0	0	0	0	0	0	0.016159	0	0	no
NSP3	snp	3225	C	T	p.Thr169Ile	T169I	missense_variant	0	0	0	0	0	0	0	0	0	0.0181021	0.0287289	0.0215928	0.0251142	0.0284502	0.0308238	0	0	no
NSP3	snp	3241	C	T	p.Asp174Asp	D174D	synonymous_variant	0	0	0	0	0	0	0	0	0	0	0.0110963	0.0118098	0	0	0	0	0	no
NSP3	snp	3254	A	G	p.Asn179Asp	N179D	missense_variant	0	0	0	0	0	0	0	0	0	0.0351181	0.0236109	0.0142654	0	0.0217874	0.0512953	0	0	no
NSP3	snp	3267	C	T	p.Thr183Ile	T183I	missense_variant	0	0	0	0	0	0	0	0	0	0	0.0126165	0	0.0453717	0.0133444	0	0	0	no
NSP3	snp	3268	T	C	p.Thr183Thr	T183T	synonymous_variant	0	0	0	0	0	0	0	0	0	0.0231481	0	0	0	0	0	0	0	no
NSP3	snp	3273	A	G	p.Gln185Arg	Q185R	missense_variant	0	0	0	0	0	0	0	0	0	0	0	0	0	0	0	0.121248	0	no
NSP3	snp	3280	T	C	p.Ile187Ile	I187I	synonymous_variant	0	0	0	0	0	0	0	0	0	0	0	0	0	0	0	0.159191	0	no
NSP3	snp	3286	G	A	p.Glu189Glu	E189E	synonymous_variant	0	0	0	0	0	0	0	0	0	0	0.0120585	0	0	0	0	0	0	no
NSP3	snp	3301	A	C	p.Leu194Phe	L194F	missense_variant	0	0	0	0	0	0	0	0	0	0	0	0.0520948	0	0	0	0	0	no
NSP3	snp	3305	A	G	p.Met196Val	M196V	missense_variant	0	0	0	0	0	0	0	0	0	0	0	0	0	0	0.0133713	0	0	no
NSP3	snp	3313	T	C	p.Leu198Leu	L198L	synonymous_variant	0	0	0	0	0	0	0	0	0	0	0	0.018307	0	0	0	0	0	no
NSP3	snp	3315	C	T	p.Thr199Ile	T199I	missense_variant	0	0	0	0	0	0	0	0	0	0	0	0	0.0302257	0	0	0	0	no
NSP3	snp	3319	A	G	p.Pro200Pro	P200P	synonymous_variant	0	0	0	0	0	0	0	0	0	0.0157852	0.0383724	0.0766531	0.0330002	0.0201485	0.068846	0	0	no
NSP3	snp	3323	G	A	p.Val202Ile	V202I	missense_variant	0	0	0	0	0	0	0	0	0	0.0472041	0	0.0229767	0	0	0	0	0	no
NSP3	snp	3340	G	A	p.Val207Val	V207V	synonymous_variant	0	0	0	0	0	0	0	0	0	0.0159953	0.0175831	0.010464	0.0188347	0.0105208	0.0129572	0	0	no
NSP3	snp	3344	A	G	p.Ser209Gly	S209G	missense_variant	0	0	0	0	0	0	0	0	0	0	0	0	0	0	0.0233395	0	0	no
NSP3	snp	3393	C	T	p.Ala225Val	A225V	missense_variant	0	0	0	0	0	0	0	0	0	0.0101484	0.0256731	0	0	0	0.0107427	0	0	no
NSP3	snp	3397	C	T	p.Asp226Asp	D226D	synonymous_variant	0	0	0	0	0	0	0	0	0	0.0193981	0	0	0	0.0106113	0.0108256	0	0	no
NSP3	snp	3403	G	A	p.Val228Val	V228V	synonymous_variant	0	0	0	0	0	0	0	0	0	0.010776	0	0	0	0	0	0	0	no
NSP3	snp	3444	C	T	p.Ala242Val	A242V	missense_variant	0	0	0	0	0	0	0	0	0	0.0180347	0.0217213	0	0	0	0	0	0	no
NSP3	snp	3452	G	A	p.Val245Ile	V245I	missense_variant	0	0	0	0	0	0	0	0	0	0	0.0158309	0	0	0	0	0	0	no
NSP3	snp	3465	A	C	p.His249Pro	H249P	missense_variant	0	0.0133815	0.0121141	0.0168452	0.0152226	0.0115249	0.015068	0.0128131	0.0111553	0.0125859	0.0139286	0.0126655	0	0.0130393	0.015963	0.0133104	0.0138237	no
NSP3	snp	3476	G	A	p.Val253Ile	V253I	missense_variant	0	0	0	0	0	0	0	0	0	0.0181839	0	0	0	0	0	0	0	no
NSP3	snp	3478	T	C	p.Val253Val	V253V	synonymous_variant	0	0	0	0	0	0	0	0	0	0.0216475	0.0124952	0	0	0.0259808	0.046464	0	0	no
NSP3	snp	3488	T	C	p.Leu257Leu	L257L	synonymous_variant	0	0	0	0	0	0	0	0	0	0.0150693	0	0	0	0	0	0	0	no
NSP3	snp	3505	C	T	p.Asn262Asn	N262N	synonymous_variant	0	0	0	0	0	0	0	0	0	0	0.0108314	0	0	0	0	0	0	no
NSP3	snp	3517	A	C	p.Gln266His	Q266H	missense_variant	0	0	0	0.0103007	0	0	0	0	0	0	0	0	0	0	0	0	0	no
NSP3	snp	3519	T	C	p.Val267Ala	V267A	missense_variant	0	0	0	0	0	0	0	0	0	0.0118573	0	0.012972	0	0	0	0	0	no
NSP3	snp	3536	A	G	p.Ile273Val	I273V	missense_variant	0	0	0	0	0	0	0	0	0	0	0	0.0196352	0	0	0	0.181372	0	no
NSP3	snp	3568	T	C	p.Gly283Gly	G283G	synonymous_variant	0	0	0	0	0	0	0	0	0	0.0116418	0	0	0	0	0	0	0	no
NSP3	snp	3569	A	G	p.Ser284Gly	S284G	missense_variant	0	0	0	0	0	0	0	0	0	0.040844	0.0824429	0.0116992	0.0352997	0.0182616	0.0261488	0	0	no
NSP3	snp	3574	T	C	p.Cys285Cys	C285C	synonymous_variant	0	0	0	0	0	0	0	0	0	0.0110182	0	0	0	0	0	0	0	no
NSP3	snp	3575	G	A	p.Val286Ile	V286I	missense_variant	0	0	0	0	0	0	0	0	0	0.0791533	0.0813822	0.0343061	0.0494252	0.0441423	0.0778916	0.19739	0.734611	no
NSP3	snp	3591	A	C	p.Asn291Thr	N291T	missense_variant	0	0.0105115	0	0	0	0	0	0	0	0	0	0	0	0	0	0	0	no
NSP3	snp	3626	A	G	p.Asn303Asp	N303D	missense_variant	0	0	0	0	0	0	0	0	0	0.0103176	0.0179353	0	0	0.0203979	0.0286287	0.0816549	0.0379674	no
NSP3	snp	3629	G	A	p.Val304Ile	V304I	missense_variant	0	0	0	0	0	0	0	0	0	0	0	0	0.0161451	0.0201615	0	0	0	no
NSP3	snp	3636	A	G	p.Lys306Arg	K306R	missense_variant	0	0	0	0	0	0	0	0	0	0	0	0	0	0.0118347	0	0	0	no
NSP3	snp	3649	T	C	p.Ile310Ile	I310I	synonymous_variant	0	0	0	0	0	0	0	0	0	0.0118433	0	0	0	0	0	0	0	no
NSP3	snp	3671	G	A	p.Glu318Lys	E318K	missense_variant	0	0	0	0	0	0	0	0	0	0	0	0	0.0115306	0	0	0	0	no
NSP3	snp	3707	T	C	p.Leu330Leu	L330L	synonymous_variant	0	0	0	0	0	0	0	0	0	0	0	0	0.0200708	0	0	0	0	no
NSP3	snp	3738	C	T	p.Pro340Leu	P340L	missense_variant	0	0	0	0	0	0	0	0	0	0.0190378	0	0	0	0	0	0	0	no
NSP3	snp	3749	T	C	p.Leu344Leu	L344L	synonymous_variant	0	0	0	0	0	0	0	0	0	0	0.0104466	0	0	0	0	0	0	no
NSP3	snp	3763	A	G	p.Val348Val	V348V	synonymous_variant	0	0	0	0	0	0	0	0	0	0	0.0177579	0	0.0524322	0	0	0	0.0369241	no
NSP3	snp	3774	G	A	p.Arg352His	R352H	missense_variant	0	0	0	0	0	0	0	0	0	0.104916	0.0919159	0.0576246	0.0592662	0.0651541	0.0915095	0.303416	0.787607	no
NSP3	snp	3780	A	G	p.Asn354Ser	N354S	missense_variant	0	0	0	0	0	0	0	0	0	0.0171025	0.0119977	0	0.0341215	0.0250937	0	0	0	no
NSP3	snp	3797	T	C	p.Phe360Leu	F360L	missense_variant	0	0	0	0	0	0	0	0	0	0.0317013	0.0190596	0.0130801	0.0230332	0.0244364	0.0159169	0	0	no
NSP3	snp	3801	A	G	p.Asp361Gly	D361G	missense_variant	0	0	0	0	0	0	0	0	0	0	0	0	0	0	0	0.0364567	0	no
NSP3	snp	3808	T	C	p.Asn363Asn	N363N	synonymous_variant	0	0	0	0	0	0	0	0	0	0.032433	0	0	0.0231337	0	0	0	0	no
NSP3	snp	3809	C	T	p.Leu364Phe	L364F	missense_variant	0	0	0	0	0.0123623	0	0	0	0	0	0	0	0	0	0	0	0	no
NSP3	snp	3824	G	A	p.Val369Ile	V369I	missense_variant	0	0	0	0	0	0	0	0	0	0	0	0.0314613	0	0	0	0	0	no
NSP3	snp	3825	T	C	p.Val369Ala	V369A	missense_variant	0	0	0	0	0	0	0	0	0	0	0	0	0.0110383	0	0	0	0	no
NSP3	snp	3827	T	C	p.Ser370Pro	S370P	missense_variant	0	0	0	0	0	0	0	0	0	0	0	0	0.0106724	0	0	0	0	no
NSP3	snp	3833	T	C	p.Phe372Leu	F372L	missense_variant	0	0	0	0	0	0	0	0	0	0.11716	0.198225	0.319177	0.208547	0.178622	0.162936	0.123914	0.0184741	no
NSP3	snp	3842	A	G	p.Met375Val	M375V	missense_variant	0	0	0	0	0	0	0	0	0	0	0	0.0117271	0	0	0	0	0	no
NSP3	snp	3854	A	G	p.Lys379Glu	K379E	missense_variant	0	0	0	0	0	0	0	0	0	0	0.010436	0.0140414	0	0	0	0	0	no
NSP3	snp	3889	A	G	p.Lys390Lys	K390K	synonymous_variant	0	0	0	0	0	0	0	0	0	0	0	0	0	0.01254	0	0	0	no
NSP3	snp	3892	G	T	p.Glu391Asp	E391D	missense_variant	0	0.0138961	0	0.0139703	0	0	0	0	0	0	0.0121334	0	0	0	0	0	0	no
NSP3	snp	3893	G	T	p.Glu392*	E392*	stop_gained	0	0.0111659	0	0	0	0	0	0	0	0	0	0	0	0	0	0	0	no
NSP3	snp	3903	C	A	p.Pro395Gln	P395Q	missense_variant	0	0.0122371	0	0.0112811	0	0	0	0	0	0	0.0105706	0	0	0	0	0	0	no
NSP3	snp	3921	A	G	p.Lys401Arg	K401R	missense_variant	0	0	0	0	0	0	0	0	0	0	0	0	0	0.0172633	0	0	0	no
NSP3	snp	3926	T	C	p.Ser403Pro	S403P	missense_variant	0	0	0	0	0	0	0	0	0	0	0.0420911	0	0	0	0	0	0	no
NSP3	snp	3930	T	C	p.Val404Ala	V404A	missense_variant	0	0	0	0	0	0	0	0	0	0.0144796	0	0.07849	0	0.0139735	0	0	0	no
NSP3	snp	3932	G	A	p.Glu405Lys	E405K	missense_variant	0	0	0	0	0	0	0	0	0	0.0272052	0.0117426	0	0.0109449	0.0235083	0	0.0139371	0	no
NSP3	snp	3941	A	G	p.Lys408Glu	K408E	missense_variant	0	0	0	0	0	0	0	0	0	0.0207044	0.0125611	0	0.0281391	0.015207	0	0	0	no
NSP3	snp	3952	T	C	p.Asp411Asp	D411D	synonymous_variant	0	0	0	0	0	0	0	0	0	0	0	0.0104573	0.0168366	0.0193363	0	0.011733	0	no
NSP3	snp	3957	A	G	p.Lys413Arg	K413R	missense_variant	0	0	0	0	0	0	0	0	0	0	0	0	0	0	0	0.100226	0.0374767	no
NSP3	snp	3967	T	C	p.Ala416Ala	A416A	synonymous_variant	0	0	0	0	0	0	0	0	0	0.0112775	0.0293654	0	0.0130206	0.0275019	0	0.0153295	0	no
NSP3	snp	3976	A	G	p.Glu419Glu	E419E	synonymous_variant	0	0	0	0	0	0	0	0	0	0	0.0200464	0	0	0	0	0	0	no
NSP3	snp	3999	A	G	p.Glu427Gly	E427G	missense_variant	0	0	0	0	0	0	0	0	0	0	0	0	0	0.0114204	0	0	0	no
NSP3	snp	4008	T	C	p.Phe430Ser	F430S	missense_variant	0	0	0	0	0	0	0	0	0	0	0	0	0	0	0	0.0747286	0	no
NSP3	snp	4057	T	C	p.His446His	H446H	synonymous_variant	0	0	0	0	0	0	0	0	0	0.373922	0.556898	0.559486	0.664527	0.473849	0.417085	0.199832	0.0724807	no
NSP3	snp	4072	T	C	p.Thr451Thr	T451T	synonymous_variant	0	0	0	0	0	0	0	0	0	0.013567	0	0.0454656	0.0199784	0	0	0	0	no
NSP3	snp	4075	T	C	p.Leu452Leu	L452L	synonymous_variant	0	0	0	0	0	0	0	0	0	0.0314421	0.013957	0.0327621	0.0193349	0.0338753	0.0496732	0.0281659	0	no
NSP3	snp	4076	G	A	p.Val453Ile	V453I	missense_variant	0	0	0	0	0	0	0	0	0	0.0292517	0.0237098	0.0101708	0	0.0139036	0.0456097	0	0	no
NSP3	snp	4087	T	C	p.Ile456Ile	I456I	synonymous_variant	0	0	0	0	0	0	0	0	0	0	0	0	0	0.016206	0	0	0	no
NSP3	snp	4099	C	T	p.Phe460Phe	F460F	synonymous_variant	0.0426399	0	0	0	0	0	0	0	0	0	0	0	0	0	0	0	0	no
NSP3	snp	4107	A	G	p.Lys463Arg	K463R	missense_variant	0	0	0	0	0	0	0	0	0	0	0	0	0	0.0168993	0	0	0	no
NSP3	snp	4118	T	C	p.Tyr467His	Y467H	missense_variant	0	0	0	0	0	0	0	0	0	0	0	0	0	0	0	0.123021	0	no
NSP3	snp	4129	T	C	p.Gly470Gly	G470G	synonymous_variant	0.110521	0.0363793	0.0155963	0.0279163	0	0.0195119	0.0177573	0	0.0825461	0.0165021	0	0.0105263	0	0.02011	0.0155383	0	0	no
NSP3	snp	4158	C	T	p.Ala480Val	A480V	missense_variant	0	0	0	0	0	0	0	0	0	0	0	0	0.0153662	0	0	0	0	no
NSP3	snp	4178	A	C	p.Lys487Gln	K487Q	missense_variant	0	0.010082	0	0.01057	0	0	0	0	0	0	0	0	0	0	0	0	0	no
NSP3	snp	4184	G	A	p.Gly489Ser	G489S	missense_variant	0	0	0	0	0	0	0	0	0	0	0	0	0.0143916	0	0	0	0	no
NSP3	snp	4189	C	T	p.Gly490Gly	G490G	synonymous_variant	0	0	0	0	0	0	0	0	0	0	0	0	0	0	0.0157891	0	0	no
NSP3	snp	4226	C	T	p.Pro503Ser	P503S	missense_variant	0	0	0	0	0	0	0	0	0	0	0	0.0276241	0	0	0	0	0	no
NSP3	snp	4230	C	T	p.Thr504Ile	T504I	missense_variant	0	0	0	0	0	0	0	0	0	0	0	0	0	0	0	0	0.013259	no
NSP3	snp	4231	A	G	p.Thr504Thr	T504T	synonymous_variant	0	0	0	0	0	0	0	0	0	0.0429291	0.0449398	0.0251992	0	0.0445539	0.0498051	0	0	no
NSP3	snp	4235	A	G	p.Asn506Asp	N506D	missense_variant	0	0	0	0	0	0	0	0	0	0	0	0.0236719	0	0	0	0	0	no
NSP3	snp	4255	G	A	p.Pro512Pro	P512P	synonymous_variant	0	0	0	0	0	0	0	0	0	0.0134076	0	0	0	0	0.0109212	0	0	no
NSP3	snp	4269	A	G	p.Asn517Ser	N517S	missense_variant	0	0	0	0	0	0	0	0	0	0	0	0	0	0	0	0.0112066	0.0192565	no
NSP3	snp	4293	A	G	p.Lys525Arg	K525R	missense_variant	0	0	0	0	0	0	0	0	0	0	0	0.0111296	0	0.0134409	0	0	0	no
NSP3	snp	4319	G	A	p.Ala534Thr	A534T	missense_variant	0	0	0	0	0	0	0	0	0	0	0	0	0	0	0	0.0621415	0	no
NSP3	snp	4346	T	C	p.Ser543Pro	S543P	missense_variant	0	0	0	0	0	0	0	0	0	0	0	0	0	0	0	0	0.0106971	no
NSP3	snp	4359	A	G	p.Gln547Arg	Q547R	missense_variant	0	0	0	0	0	0	0	0	0	0	0	0	0	0.0168987	0	0	0	no
NSP3	snp	4363	A	G	p.Glu548Glu	E548E	synonymous_variant	0	0	0	0	0	0	0	0	0	0	0	0.0321272	0	0	0	0	0	no
NSP3	snp	4444	G	A	p.Val575Val	V575V	synonymous_variant	0	0	0	0	0	0	0	0	0	0	0	0	0	0	0	0	0.0452576	no
NSP3	snp	4475	C	A	p.Arg586Ser	R586S	missense_variant	0	0.0115091	0	0.0114728	0	0	0	0	0	0	0.0104649	0	0	0	0	0	0	no
NSP3	snp	4476	G	T	p.Arg586Leu	R586L	missense_variant	0	0	0	0.0105298	0	0	0	0	0	0	0	0	0	0	0	0	0	no
NSP3	snp	4487	G	T	p.Gly590Cys	G590C	missense_variant	0	0.0117575	0	0.0124219	0	0	0	0	0	0	0.011067	0	0	0	0	0	0	no
NSP3	snp	4488	G	T	p.Gly590Val	G590V	missense_variant	0	0	0	0.0102622	0	0	0	0	0	0	0	0	0	0	0	0	0	no
NSP3	snp	4489	T	C	p.Gly590Gly	G590G	synonymous_variant	0	0	0	0	0	0	0	0	0	0.0133813	0.0106458	0.0162326	0	0	0	0	0	no
NSP3	snp	4522	T	C	p.Gly601Gly	G601G	synonymous_variant	0	0	0	0	0	0	0	0	0	0.0151005	0	0	0	0	0	0	0	no
NSP3	snp	4540	C	T	p.Tyr607Tyr	Y607Y	synonymous_variant	0	0	0	0	0	0	0	0	0	0	0	0	0.0212161	0	0	0	0	no
NSP3	snp	4574	A	G	p.Thr619Ala	T619A	missense_variant	0	0	0	0	0	0	0	0	0	0.0198998	0	0	0.0149757	0	0	0	0	no
NSP3	snp	4618	C	A	p.Gly633Gly	G633G	synonymous_variant	0	0.0194192	0	0.020792	0	0	0	0	0	0	0.0162212	0	0	0	0	0.0101799	0	no
NSP3	snp	4627	A	G	p.Thr636Thr	T636T	synonymous_variant	0	0	0	0	0	0	0	0	0	0	0	0	0	0.0218848	0	0	0	no
NSP3	snp	4633	C	A	p.Gly638Gly	G638G	synonymous_variant	0	0.010757	0	0	0	0	0	0	0	0	0	0	0	0	0	0	0	no
NSP3	snp	4657	G	A	p.Arg646Arg	R646R	synonymous_variant	0	0	0	0	0	0	0	0	0	0	0.0109916	0	0	0	0	0	0	no
NSP3	snp	4662	T	G	p.Met648Arg	M648R	missense_variant	0	0	0	0	0.0139928	0	0.126949	0.0741434	0	0.184486	0.0440819	0	0	0	0.0161333	0	0	no
NSP3	snp	4674	A	G	p.Lys652Arg	K652R	missense_variant	0	0	0	0	0	0	0	0	0	0	0	0.0131121	0	0.0369798	0.0128798	0	0	no
NSP3	snp	4684	T	C	p.Ala655Ala	A655A	synonymous_variant	0	0	0	0	0	0	0	0	0	0	0.037753	0	0	0	0	0	0	no
NSP3	snp	4712	G	A	p.Val665Ile	V665I	missense_variant	0	0	0	0	0	0	0	0	0	0	0	0.0340991	0	0	0	0	0	no
NSP3	snp	4714	T	A	p.Val665Val	V665V	synonymous_variant	0	0	0	0	0	0	0	0	0	0	0	0	0	0	0	0.0663651	0	no
NSP3	snp	4765	T	C	p.His682His	H682H	synonymous_variant	0	0	0	0	0	0	0	0	0	0	0	0	0	0.0109366	0	0	0	no
NSP3	snp	4768	T	C	p.Phe683Phe	F683F	synonymous_variant	0	0	0	0	0	0	0	0	0	0	0	0	0.0111472	0	0	0	0	no
NSP3	snp	4774	A	G	p.Glu685Glu	E685E	synonymous_variant	0	0	0	0	0	0	0	0	0	0	0.0110228	0	0.0266915	0	0	0	0	no
NSP3	snp	4777	C	T	p.Thr686Thr	T686T	synonymous_variant	0	0	0	0	0	0	0	0	0	0.0308206	0	0.0118248	0	0	0	0	0	no
NSP3	snp	4804	T	C	p.Asp695Asp	D695D	synonymous_variant	0	0	0	0	0	0	0	0	0	0	0	0	0	0	0.0132709	0	0	no
NSP3	snp	4811	T	C	p.Tyr698His	Y698H	missense_variant	0	0	0	0	0	0	0	0	0	0	0.0286669	0	0	0	0	0	0	no
NSP3	snp	4885	T	C	p.Asn722Asn	N722N	synonymous_variant	0	0	0	0	0	0	0	0	0	0.0483463	0.0558638	0.0389657	0.0635801	0.0589069	0.0593684	0	0	no
NSP3	snp	4890	C	T	p.Thr724Ile	T724I	missense_variant	0	0	0	0	0	0	0	0	0	0	0	0.0336493	0.0239197	0.0187396	0	0.0612823	0	no
NSP3	snp	4908	G	A	p.Gly730Asp	G730D	missense_variant	0	0	0	0	0	0	0	0	0	0	0.0144288	0	0	0	0	0	0	no
NSP3	snp	4927	C	T	p.Asp736Asp	D736D	synonymous_variant	0	0	0	0	0	0	0	0	0	0	0	0	0	0	0	0	0.0101127	no
NSP3	snp	4928	A	G	p.Asn737Asp	N737D	missense_variant	0	0	0	0	0	0	0	0	0	0	0.0109028	0	0	0	0.0245223	0.0766279	0.0362355	no
NSP3	snp	4981	A	G	p.Thr754Thr	T754T	synonymous_variant	0	0	0	0	0	0	0	0	0	0.0126872	0	0	0	0	0	0	0	no
NSP3	snp	4993	C	T	p.Asn758Asn	N758N	synonymous_variant	0	0	0	0	0	0	0	0	0	0.170128	0.126336	0.102549	0.0902828	0.149613	0.179911	0.329421	0.793215	no
NSP3	snp	5065	T	G	p.Asp782Glu	D782E	missense_variant	0	0	0	0.102357	0	0	0	0	0	0	0	0	0	0	0	0	0	no
NSP3	snp	5072	G	A	p.Asp785Asn	D785N	missense_variant	0	0	0	0	0	0	0	0	0	0	0	0	0	0	0.0154079	0	0	no
NSP3	snp	5089	A	G	p.Lys790Lys	K790K	synonymous_variant	0	0	0	0	0	0	0	0	0	0	0	0.0105856	0	0	0	0	0	no
NSP3	snp	5095	T	C	p.His792His	H792H	synonymous_variant	0	0	0	0	0	0	0	0	0	0	0	0	0.0118602	0	0	0	0	no
NSP3	snp	5097	A	C	p.Asn793Thr	N793T	missense_variant	0	0.0102842	0	0.0110439	0	0	0	0	0	0	0	0	0	0	0	0	0	no
NSP3	snp	5098	T	G	p.Asn793Lys	N793K	missense_variant	0	0.0100663	0	0	0	0	0	0	0	0	0	0	0	0	0	0	0	no
NSP3	snp	5099	T	C	p.Ser794Pro	S794P	missense_variant	0	0	0	0	0	0	0	0	0	0	0	0	0	0.0183026	0	0	0	no
NSP3	snp	5136	A	G	p.Asp806Gly	D806G	missense_variant	0	0	0	0	0	0	0	0	0	0	0.0189713	0	0	0	0.0405096	0	0	no
NSP3	snp	5144	C	T	p.Leu809Leu	L809L	synonymous_variant	0	0	0	0	0	0	0	0	0	0	0	0	0	0.0149145	0	0	0	no
NSP3	snp	5158	T	C	p.Ala813Ala	A813A	synonymous_variant	0	0	0	0	0	0	0	0	0	0	0	0	0	0	0	0.186064	0	no
NSP3	snp	5162	G	A	p.Glu815Lys	E815K	missense_variant	0	0	0	0	0	0	0	0	0	0.0116333	0	0.0131859	0	0	0	0	0	no
NSP3	snp	5179	T	C	p.Thr820Thr	T820T	synonymous_variant	0	0	0	0	0	0	0	0	0	0.0137422	0	0	0	0	0	0	0	no
NSP3	snp	5184	C	T	p.Pro822Leu	P822L	missense_variant	0	0	0	0	0.0122531	0	0	0	0	0	0	0	0	0	0	0	0	no
NSP3	snp	5226	A	G	p.Lys836Arg	K836R	missense_variant	0	0	0	0	0	0	0	0	0	0	0	0	0.0276168	0	0	0	0	no
NSP3	snp	5228	A	G	p.Lys837Glu	K837E	missense_variant	0	0	0	0	0	0	0	0	0	0	0	0	0.0161248	0	0	0	0	no
NSP3	snp	5228	A	C	p.Lys837Gln	K837Q	missense_variant	0	0.0113159	0	0.0121865	0	0	0	0	0	0	0.0124535	0	0	0	0	0	0	no
NSP3	snp	5229	A	G	p.Lys837Arg	K837R	missense_variant	0	0	0	0	0	0	0	0	0	0.0106494	0	0	0	0	0	0	0	no
NSP3	snp	5236	A	G	p.Lys839Lys	K839K	synonymous_variant	0	0	0	0	0	0	0	0	0	0	0.0390951	0	0	0	0	0	0	no
NSP3	snp	5255	T	C	p.Leu846Leu	L846L	synonymous_variant	0	0	0	0	0	0	0	0	0	0.0142489	0.0139793	0	0	0	0.020651	0.30748	0	no
NSP3	snp	5293	T	C	p.Leu858Leu	L858L	synonymous_variant	0	0	0	0	0	0	0	0	0	0	0.0110885	0	0	0	0.0189396	0	0	no
NSP3	snp	5329	G	A	p.Leu870Leu	L870L	synonymous_variant	0	0	0	0	0	0	0	0	0	0.0115333	0	0	0	0	0	0.202306	0	no
NSP3	snp	5365	C	T	p.Tyr882Tyr	Y882Y	synonymous_variant	0	0	0	0	0	0	0	0	0	0	0.0102903	0	0	0	0	0	0	no
NSP3	snp	5380	T	C	p.Gly887Gly	G887G	synonymous_variant	0	0	0	0	0	0	0	0	0	0.0173363	0.0198761	0.0147451	0.0232901	0.0318906	0.0174692	0	0	no
NSP3	snp	5381	G	A	p.Glu888Lys	E888K	missense_variant	0	0	0	0	0	0	0	0	0	0	0	0.0190071	0	0	0	0.0253315	0	no
NSP3	snp	5393	T	C	p.Phe892Leu	F892L	missense_variant	0	0	0	0	0	0	0	0	0	0	0	0	0	0.0335288	0	0	0	no
NSP3	snp	5420	A	G	p.Asn901Asp	N901D	missense_variant	0	0	0	0	0	0	0	0	0	0	0	0	0.0124337	0	0	0	0	no
NSP3	snp	5463	G	A	p.Ser915Asn	S915N	missense_variant	0	0	0	0	0	0	0	0	0	0.0192203	0	0.0117112	0	0	0	0	0	no
NSP3	snp	5467	C	T	p.Tyr916Tyr	Y916Y	synonymous_variant	0	0	0	0	0	0	0	0	0	0	0.0169812	0	0	0	0.0306035	0	0	no
NSP3	snp	5468	T	C	p.Leu917Leu	L917L	synonymous_variant	0	0	0	0	0	0	0	0	0	0	0	0	0	0.0237526	0	0	0	no
NSP3	snp	5477	C	T	p.His920Tyr	H920Y	missense_variant	0	0	0	0	0	0	0	0	0	0	0.0170395	0	0.0488663	0	0	0	0	no
NSP3	snp	5478	A	G	p.His920Arg	H920R	missense_variant	0	0	0	0	0	0	0	0	0	0	0	0	0	0.0144797	0.0110725	0	0	no
NSP3	snp	5480	G	A	p.Ala921Thr	A921T	missense_variant	0	0	0	0	0	0	0	0	0	0	0	0	0	0.0168773	0	0	0	no
NSP3	snp	5503	A	G	p.Arg928Arg	R928R	synonymous_variant	0	0	0	0	0	0	0	0	0	0	0	0.0315035	0.0107311	0	0	0	0	no
NSP3	snp	5507	T	C	p.Leu930Leu	L930L	synonymous_variant	0	0	0	0	0	0	0	0	0	0.010476	0	0	0	0.0199084	0	0	0	no
NSP3	snp	5521	T	C	p.Cys934Cys	C934C	synonymous_variant	0	0	0	0	0	0	0	0	0	0.0146345	0	0	0	0	0	0	0.0344936	no
NSP3	snp	5523	A	G	p.Lys935Arg	K935R	missense_variant	0	0	0	0	0	0	0	0	0	0.0155185	0.0114014	0	0	0	0.0298722	0.316687	0	no
NSP3	snp	5527	T	C	p.Thr936Thr	T936T	synonymous_variant	0	0	0	0	0	0	0	0	0	0	0.0151556	0	0	0.0114989	0	0	0	no
NSP3	snp	5544	C	T	p.Thr942Ile	T942I	missense_variant	0	0	0	0	0	0	0	0	0	0.0309675	0	0.0141542	0.0199921	0.0118488	0	0	0	no
NSP3	snp	5558	G	A	p.Val947Ile	V947I	missense_variant	0	0	0	0	0	0	0	0	0	0	0	0	0	0.0146066	0	0	0	no
NSP3	snp	5574	A	G	p.Tyr952Cys	Y952C	missense_variant	0	0	0	0	0	0	0	0	0	0	0.0125934	0	0.0125414	0	0	0	0	no
NSP3	snp	5581	C	T	p.Gly954Gly	G954G	synonymous_variant	0	0	0	0	0	0	0	0	0	0	0	0.0107079	0	0	0	0	0	no
NSP3	snp	5614	T	C	p.Val965Val	V965V	synonymous_variant	0	0	0	0	0	0	0	0	0	0	0.0111327	0	0	0	0	0	0	no
NSP3	snp	5616	A	G	p.Gln966Arg	Q966R	missense_variant	0	0	0	0	0	0	0	0	0	0	0	0	0	0	0	0	0.0135372	no
NSP3	snp	5618	A	G	p.Ile967Val	I967V	missense_variant	0	0	0	0	0	0	0	0	0	0.0461189	0	0.0249596	0	0	0	0	0	no
NSP3	snp	5646	C	T	p.Thr976Ile	T976I	missense_variant	0	0	0	0	0	0	0	0	0	0.0252924	0	0	0	0	0	0	0	no
NSP3	snp	5649	A	G	p.Lys977Arg	K977R	missense_variant	0	0	0	0	0	0	0	0	0	0.0138793	0.04312	0.0895541	0.0332077	0.0121149	0.0594557	0	0	no
NSP3	snp	5652	A	C	p.Tyr978Ser	Y978S	missense_variant	0	0.0179813	0	0.0122241	0	0	0	0	0	0	0	0	0	0	0	0	0	no
NSP3	snp	5657	G	A	p.Val980Ile	V980I	missense_variant	0	0	0	0	0	0	0	0	0	0	0.0255851	0	0.015537	0	0	0	0	no
NSP3	snp	5662	A	G	p.Gln981Gln	Q981Q	synonymous_variant	0	0	0	0	0	0	0	0	0	0	0	0	0.0120544	0.0158335	0	0	0	no
NSP3	snp	5668	G	A	p.Glu983Glu	E983E	synonymous_variant	0	0	0	0	0	0	0	0	0	0	0.0114995	0	0	0	0.0158281	0	0	no
NSP3	snp	5689	A	G	p.Ser990Ser	S990S	synonymous_variant	0	0	0	0	0	0	0	0	0	0	0	0	0	0.0111992	0	0	0	no
NSP3	snp	5698	T	C	p.Pro993Pro	P993P	synonymous_variant	0	0	0	0	0	0	0	0	0	0	0	0	0.0113453	0	0	0	0	no
NSP3	snp	5753	A	G	p.Asn1012Asp	N1012D	missense_variant	0	0	0	0	0	0	0	0	0	0	0	0.0285122	0	0	0	0	0	no
NSP3	snp	5760	A	G	p.Gln1014Arg	Q1014R	missense_variant	0	0	0	0	0	0	0	0	0	0.0139852	0	0.0260111	0	0	0	0	0	no
NSP3	snp	5802	A	G	p.Tyr1028Cys	Y1028C	missense_variant	0	0	0	0	0	0	0	0	0	0	0	0	0	0	0	0	0.0126931	no
NSP3	snp	5803	T	G	p.Tyr1028*	Y1028*	stop_gained	0	0.0173221	0	0.0142576	0	0	0	0	0	0	0.0156337	0	0	0	0	0	0	no
NSP3	snp	5812	C	T	p.Asp1031Asp	D1031D	synonymous_variant	0	0	0	0	0	0	0	0	0	0	0	0.0184857	0	0	0.0394525	0	0	no
NSP3	snp	5849	C	T	p.Pro1044Ser	P1044S	missense_variant	0	0	0	0	0	0	0	0	0	0	0	0	0.0195483	0	0	0	0	no
NSP3	snp	5854	T	C	p.Ile1045Ile	I1045I	synonymous_variant	0	0	0	0	0	0	0	0	0	0.0127376	0.0334543	0.0762977	0.0450612	0.0183664	0.0630752	0	0	no
NSP3	snp	5864	T	C	p.Phe1049Leu	F1049L	missense_variant	0	0	0	0	0	0	0	0	0	0	0.0157168	0	0.0123996	0.0207729	0	0	0	no
NSP3	snp	5878	C	T	p.Asn1053Asn	N1053N	synonymous_variant	0	0	0	0	0	0	0	0	0	0	0	0.0133707	0	0	0	0.0910604	0.011231	no
NSP3	snp	5880	G	A	p.Ser1054Asn	S1054N	missense_variant	0	0	0	0	0	0	0	0	0	0.0144225	0	0	0	0.011096	0.0151416	0	0	no
NSP3	snp	5884	C	T	p.Tyr1055Tyr	Y1055Y	synonymous_variant	0	0	0	0	0	0	0	0	0	0.0121998	0	0	0	0	0	0	0.0118958	no
NSP3	snp	5887	A	G	p.Thr1056Thr	T1056T	synonymous_variant	0	0	0	0	0	0	0	0	0	0.0111917	0	0	0	0	0	0	0	no
NSP3	snp	5893	C	T	p.Thr1058Thr	T1058T	synonymous_variant	0	0	0	0	0	0	0	0	0	0	0	0.0167039	0	0	0	0	0	no
NSP3	snp	5907	C	T	p.Thr1063Ile	T1063I	missense_variant	0	0	0	0	0	0	0	0	0	0.0174234	0	0	0	0	0	0	0	no
NSP3	snp	5926	T	C	p.Val1069Val	V1069V	synonymous_variant	0	0	0	0	0	0	0	0	0	0.0269553	0	0	0	0	0	0	0	no
NSP3	snp	5950	G	T	p.Lys1077Asn	K1077N	missense_variant	0	0	0	0.0113308	0	0	0	0	0	0	0	0	0	0	0	0	0	no
NSP3	snp	5953	G	T	p.Leu1078Phe	L1078F	missense_variant	0	0.0187269	0	0.0190811	0	0	0	0	0	0	0.0153198	0	0	0	0	0	0	no
NSP3	snp	5959	T	C	p.Asn1080Asn	N1080N	synonymous_variant	0	0	0	0	0	0	0	0	0	0	0	0	0.0106342	0	0	0	0	no
NSP3	snp	6033	C	T	p.Ala1105Val	A1105V	missense_variant	0	0	0	0	0	0	0	0	0	0	0	0	0	0	0	0.0142481	0	no
NSP3	snp	6044	A	G	p.Asn1109Asp	N1109D	missense_variant	0	0	0	0	0	0	0	0	0	0	0	0	0	0.01264	0	0	0	no
NSP3	snp	6051	A	G	p.Lys1111Arg	K1111R	missense_variant	0	0	0	0	0	0	0	0	0	0	0	0	0	0.0115654	0	0	0	no
NSP3	snp	6063	A	G	p.Asp1115Gly	D1115G	missense_variant	0	0	0	0	0	0	0	0	0	0	0.0122157	0	0	0	0	0	0	no
NSP3	snp	6093	A	G	p.Gln1125Arg	Q1125R	missense_variant	0	0	0	0	0	0	0	0	0	0	0	0	0	0.0109957	0	0	0	no
NSP3	snp	6094	G	A	p.Gln1125Gln	Q1125Q	synonymous_variant	0	0	0	0	0	0	0	0	0	0	0	0	0.0211681	0	0	0	0	no
NSP3	snp	6100	T	C	p.Thr1127Thr	T1127T	synonymous_variant	0	0	0	0	0	0	0	0	0	0	0	0	0.0121005	0.0144977	0	0	0	no
NSP3	snp	6102	G	T	p.Gly1128Val	G1128V	missense_variant	0	0	0	0.0103731	0	0	0	0	0	0	0	0	0	0	0	0	0	no
NSP3	snp	6124	A	G	p.Arg1135Arg	R1135R	synonymous_variant	0	0	0	0	0	0	0	0	0	0	0	0.0123343	0	0	0	0	0	no
NSP3	snp	6130	T	C	p.Leu1137Leu	L1137L	synonymous_variant	0	0	0	0	0	0	0	0	0	0	0	0	0.0142092	0	0	0	0	no
NSP3	snp	6132	A	G	p.Lys1138Arg	K1138R	missense_variant	0	0	0	0	0	0	0	0	0	0.0118571	0.0191312	0	0	0.0208277	0.011104	0	0	no
NSP3	snp	6159	G	T	p.Gly1147Val	G1147V	missense_variant	0	0.0148305	0	0.0114132	0	0	0	0	0	0	0.0134362	0	0	0	0	0	0	no
NSP3	snp	6190	C	T	p.Tyr1157Tyr	Y1157Y	synonymous_variant	0	0	0	0	0	0	0	0	0	0	0	0	0	0	0	0	0.127223	no
NSP3	snp	6250	C	T	p.Asn1177Asn	N1177N	synonymous_variant	0	0	0	0	0	0	0	0	0	0	0	0	0	0	0	0	0.0172942	no
NSP3	snp	6252	A	G	p.Asn1178Ser	N1178S	missense_variant	0	0	0	0	0	0	0	0	0	0	0	0.0149073	0	0	0.0124332	0	0	no
NSP3	snp	6255	C	T	p.Ala1179Val	A1179V	missense_variant	0	0	0	0	0	0	0	0	0	0	0	0	0.0118998	0.0125995	0	0	0	no
NSP3	snp	6264	A	C	p.Lys1182Thr	K1182T	missense_variant	0	0.0138254	0	0.0138958	0	0	0	0	0	0	0.012288	0	0	0	0	0	0	no
NSP3	snp	6283	T	G	p.Asn1188Lys	N1188K	missense_variant	0	0.0117511	0	0.010181	0	0	0	0	0	0	0.0107068	0	0	0	0	0	0	no
NSP3	snp	6312	C	T	p.Thr1198Ile	T1198I	missense_variant	0	0	0	0	0	0	0	0	0	0.0339656	0.0174557	0.066872	0.0151858	0	0	0	0	no
NSP3	snp	6340	T	C	p.Phe1207Phe	F1207F	synonymous_variant	0	0	0	0	0	0	0	0	0	0.0187015	0.0237694	0.0112256	0.0246698	0.0136825	0.0134721	0	0	no
NSP3	snp	6344	G	A	p.Val1209Ile	V1209I	missense_variant	0	0	0	0	0	0	0	0	0	0	0	0.0293496	0.0214532	0.0137055	0	0.089349	0	no
NSP3	snp	6349	G	A	p.Leu1210Leu	L1210L	synonymous_variant	0	0	0	0	0	0	0	0	0	0	0	0.0281803	0	0	0	0	0	no
NSP3	snp	6350	A	G	p.Lys1211Glu	K1211E	missense_variant	0	0	0	0	0	0	0	0	0	0	0.0112687	0	0	0	0.0207439	0.0594111	0.0409382	no
NSP3	snp	6357	A	G	p.Glu1213Gly	E1213G	missense_variant	0	0	0	0	0	0	0	0	0	0.356328	0.535564	0.542667	0.624172	0.422965	0.388355	0.200199	0.105105	no
NSP3	snp	6384	C	T	p.Ala1222Val	A1222V	missense_variant	0	0	0	0	0	0	0	0	0	0	0	0	0.0119714	0.014721	0	0	0	no
NSP3	snp	6390	A	G	p.Glu1224Gly	E1224G	missense_variant	0	0	0	0	0	0	0	0	0	0.0163962	0.0605729	0.089604	0.0403951	0.0167712	0.0699568	0	0	no
NSP3	snp	6399	A	G	p.Lys1227Arg	K1227R	missense_variant	0	0	0	0	0	0	0	0	0	0	0	0.0154775	0	0	0	0	0	no
NSP3	snp	6412	A	G	p.Glu1231Glu	E1231E	synonymous_variant	0	0	0	0	0	0	0	0	0	0	0	0	0	0	0.0219114	0	0	no
NSP3	snp	6430	T	C	p.Pro1237Pro	P1237P	synonymous_variant	0	0	0	0	0	0	0	0	0	0	0.0152105	0	0	0	0	0	0	no
NSP3	snp	6451	T	C	p.Leu1244Leu	L1244L	synonymous_variant	0	0	0	0	0	0	0	0	0	0	0.0120237	0	0	0	0	0	0	no
NSP3	snp	6465	A	G	p.Lys1249Arg	K1249R	missense_variant	0	0	0	0	0	0	0	0	0	0	0	0.0407771	0	0	0	0	0	no
NSP3	snp	6479	G	A	p.Val1254Ile	V1254I	missense_variant	0	0	0	0	0	0	0	0	0	0	0	0.0185983	0	0.0125074	0.0175127	0.0195795	0	no
NSP3	snp	6493	A	G	p.Ile1258Met	I1258M	missense_variant	0	0	0	0	0	0	0	0	0	0.132266	0.12146	0.130178	0.0861159	0.100446	0.151544	0.395237	0.760901	no
NSP3	snp	6517	A	G	p.Leu1266Leu	L1266L	synonymous_variant	0	0	0	0	0	0	0	0	0	0.0144136	0.0145981	0	0.0172961	0	0.0150875	0	0	no
NSP3	snp	6525	C	T	p.Thr1269Ile	T1269I	missense_variant	0	0	0	0	0	0	0	0	0	0	0	0	0	0	0	0	0.708682	no
NSP3	snp	6538	C	T	p.Gly1273Gly	G1273G	synonymous_variant	0	0	0	0	0	0	0	0	0	0	0	0	0	0.010508	0	0	0	no
NSP3	snp	6543	C	T	p.Thr1275Ile	T1275I	missense_variant	0	0	0	0	0	0	0	0	0	0.0193425	0	0	0	0	0	0.28801	0	no
NSP3	snp	6549	T	C	p.Leu1277Pro	L1277P	missense_variant	0	0	0	0	0	0	0	0	0	0	0	0	0	0	0	0.175099	0	no
NSP3	snp	6554	G	A	p.Ala1279Thr	A1279T	missense_variant	0	0	0	0	0	0	0	0	0	0.0119617	0.013222	0.010521	0	0	0	0	0	no
NSP3	snp	6555	C	T	p.Ala1279Val	A1279V	missense_variant	0	0	0	0	0	0	0	0	0	0	0	0	0.0213241	0	0	0	0	no
NSP3	snp	6559	T	C	p.Ala1280Ala	A1280A	synonymous_variant	0	0	0	0	0	0	0	0	0	0	0	0	0	0	0	0.212223	0	no
NSP3	snp	6561	A	G	p.Tyr1281Cys	Y1281C	missense_variant	0	0	0	0	0	0	0	0	0	0	0	0	0	0	0	0	0.0127402	no
NSP3	snp	6563	G	A	p.Val1282Ile	V1282I	missense_variant	0	0	0	0	0	0	0	0	0	0.0891826	0.084193	0.066964	0.059638	0.0635507	0.0987256	0.208291	0.677101	no
NSP3	snp	6574	T	C	p.Ser1285Ser	S1285S	synonymous_variant	0	0	0	0	0	0	0	0	0	0	0	0	0	0	0.0402833	0	0	no
NSP3	snp	6592	A	G	p.Lys1291Lys	K1291K	synonymous_variant	0	0	0	0	0	0	0	0	0	0	0	0	0	0	0.0123183	0	0	no
NSP3	snp	6601	A	G	p.Glu1294Glu	E1294E	synonymous_variant	0	0	0	0	0	0	0	0	0	0.0171656	0	0	0	0	0	0	0	no
NSP3	snp	6604	A	G	p.Leu1295Leu	L1295L	synonymous_variant	0	0	0	0	0	0	0	0	0	0	0	0	0	0.0212054	0	0	0	no
NSP3	snp	6609	G	T	p.Arg1297Ile	R1297I	missense_variant	0	0	0	0.0125144	0	0	0	0	0	0	0.0107646	0	0	0	0	0	0	no
NSP3	snp	6616	A	G	p.Leu1299Leu	L1299L	synonymous_variant	0	0	0	0	0	0	0	0	0	0.0105303	0.0155977	0	0	0.0212692	0.0342317	0.0770811	0.0399598	no
NSP3	snp	6644	T	C	p.Leu1309Leu	L1309L	synonymous_variant	0	0	0	0	0	0	0	0	0	0.0121133	0	0.0276787	0.014968	0.0200443	0	0	0	no
NSP3	snp	6676	T	C	p.Thr1319Thr	T1319T	synonymous_variant	0	0	0	0	0	0	0	0	0	0	0.0101505	0	0	0	0	0	0.0112294	no
NSP3	snp	6689	G	A	p.Ala1324Thr	A1324T	missense_variant	0	0	0	0	0	0	0	0	0	0.0172915	0.0115367	0.0172365	0.0134346	0.0219145	0.0224667	0.0211817	0	no
NSP3	snp	6707	A	G	p.Lys1330Glu	K1330E	missense_variant	0	0	0	0	0	0	0	0	0	0.0278085	0.0419545	0.0169278	0.150602	0.0236641	0.0326929	0.184637	0	no
NSP3	snp	6755	G	A	p.Val1346Ile	V1346I	missense_variant	0	0	0	0	0	0	0	0	0	0	0	0	0.019111	0	0	0	0	no
NSP3	snp	6770	A	G	p.Met1351Val	M1351V	missense_variant	0	0	0	0	0	0	0	0	0	0	0	0	0	0.0147092	0	0	0	no
NSP3	snp	6782	T	C	p.Phe1355Leu	F1355L	missense_variant	0	0	0	0	0	0	0	0	0	0	0	0	0.010361	0	0	0	0	no
NSP3	snp	6787	T	C	p.Thr1356Thr	T1356T	synonymous_variant	0	0	0	0	0	0	0	0	0	0.168304	0.121255	0.11747	0.100562	0.132	0.170977	0.399104	0.833372	no
NSP3	snp	6788	T	C	p.Leu1357Leu	L1357L	synonymous_variant	0	0	0	0	0	0	0	0	0	0	0	0	0	0	0.0184184	0	0	no
NSP3	snp	6790	A	G	p.Leu1357Leu	L1357L	synonymous_variant	0	0	0	0	0	0	0	0	0	0	0	0	0	0	0	0	0.0133092	no
NSP3	snp	6791	T	G	p.Leu1358Val	L1358V	missense_variant	0	0.0103189	0	0	0	0	0	0	0	0	0	0	0	0	0	0	0	no
NSP3	snp	6794	C	T	p.Leu1359Leu	L1359L	synonymous_variant	0	0	0	0	0	0	0	0	0	0.0158189	0	0	0	0	0	0	0	no
NSP3	snp	6808	T	C	p.Thr1363Thr	T1363T	synonymous_variant	0	0	0	0	0	0	0	0	0	0.0125078	0	0.0124424	0	0	0	0	0	no
NSP3	snp	6811	T	C	p.Phe1364Phe	F1364F	synonymous_variant	0	0	0	0	0	0	0	0	0	0	0	0	0	0.0225872	0	0	0	no
NSP3	snp	6820	T	C	p.Ser1367Ser	S1367S	synonymous_variant	0	0	0	0	0	0	0	0	0	0.0154113	0.046372	0.0832087	0.0389338	0.0183862	0.066416	0	0	no
NSP3	snp	6829	T	C	p.Ser1370Ser	S1370S	synonymous_variant	0	0	0	0	0	0	0	0	0	0.0207964	0	0	0	0	0	0	0	no
NSP3	snp	6837	A	G	p.Lys1373Arg	K1373R	missense_variant	0	0	0	0	0	0	0	0	0	0	0	0.0398021	0	0	0	0	0	no
NSP3	snp	6872	G	A	p.Val1385Ile	V1385I	missense_variant	0	0	0	0	0	0	0	0	0	0.0140199	0	0	0	0	0	0	0	no
NSP3	snp	6884	G	A	p.Gly1389Ser	G1389S	missense_variant	0	0	0	0	0	0	0	0	0	0	0	0	0	0.0152046	0	0	0	no
NSP3	snp	6889	A	G	p.Lys1390Lys	K1390K	synonymous_variant	0	0	0	0	0	0	0	0	0	0	0	0.0138157	0	0	0	0	0	no
NSP3	snp	6919	G	A	p.Leu1400Leu	L1400L	synonymous_variant	0	0	0	0	0	0	0	0	0	0	0	0	0	0	0	0.0234934	0	no
NSP3	snp	6926	C	A	p.Pro1403Thr	P1403T	missense_variant	0	0.0141468	0	0	0	0	0.0104822	0	0	0	0	0	0	0	0	0	0	no
NSP3	snp	6927	C	A	p.Pro1403His	P1403H	missense_variant	0	0	0	0	0	0	0	0	0	0	0.0125945	0	0	0	0	0	0	no
NSP3	snp	6935	T	C	p.Ser1406Pro	S1406P	missense_variant	0	0	0	0	0	0	0	0	0	0	0	0	0	0	0.0106596	0	0	no
NSP3	snp	6936	C	A	p.Ser1406Tyr	S1406Y	missense_variant	0	0.0150177	0	0	0	0	0	0	0	0	0.0100503	0	0	0	0	0	0	no
NSP3	snp	6939	A	G	p.Lys1407Arg	K1407R	missense_variant	0	0	0	0	0	0	0	0	0	0.0210227	0	0	0	0	0	0	0	no
NSP3	snp	6944	A	G	p.Ile1409Val	I1409V	missense_variant	0	0	0	0	0	0	0	0	0	0	0.0129187	0	0.0196078	0.0146735	0	0.0126823	0	no
NSP3	snp	6957	T	A	p.Ile1413Asn	I1413N	missense_variant	0	0	0.0152672	0	0	0	0	0	0	0	0	0	0	0	0	0	0	no
NSP3	snp	6957	T	G	p.Ile1413Ser	I1413S	missense_variant	0.0914139	0.29976	0.159609	0.248348	0.226493	0.138406	0.275287	0.109954	0.633874	0.0593269	0.0682564	0.0231417	0.0168382	0.0464602	0.0426667	0	0	no
NSP3	snp	6965	T	C	p.Leu1416Leu	L1416L	synonymous_variant	0	0	0	0	0	0	0	0	0	0	0.0101266	0	0	0	0	0	0	no
NSP3	snp	6968	C	A	p.Leu1417Ile	L1417I	missense_variant	0	0	0.0129032	0.0135993	0	0	0	0.0116009	0.0106562	0.0114416	0.0129428	0.0112835	0.0150094	0.0107447	0.0113712	0	0	no
NSP3	snp	6975	G	T	p.Ser1419Ile	S1419I	missense_variant	0.0141509	0.0131349	0.0193548	0.0169035	0.0124851	0.0152616	0.0106045	0	0.0106443	0.0108883	0.0204057	0	0.0122411	0.0100297	0.0147552	0.0152866	0.0103578	no
NSP3	snp	6981	G	T	p.Cys1421Phe	C1421F	missense_variant	0	0.0118999	0.019544	0	0	0.0102489	0.0129032	0.0117371	0	0	0.0114404	0.0114041	0	0	0	0.0121951	0	no
NSP3	snp	6982	C	A	p.Cys1421*	C1421*	stop_gained	0	0.0124555	0	0	0	0	0	0	0	0	0.0155039	0	0	0	0	0	0	no
NSP3	snp	6991	T	C	p.Ser1424Ser	S1424S	synonymous_variant	0	0	0.0154799	0	0	0	0.0178571	0	0	0.188184	0.187978	0.11828	0.117754	0.153627	0.219265	0.35054	0.887125	no
NSP3	snp	7004	A	C	p.Thr1429Pro	T1429P	missense_variant	0	0	0	0	0	0.0110345	0	0	0	0	0	0	0	0	0	0	0	no
NSP3	snp	7034	T	C	p.Leu1439Leu	L1439L	synonymous_variant	0	0	0	0	0	0	0	0	0	0	0	0	0	0	0	0	0.051414	no
NSP3	snp	7036	A	G	p.Leu1439Leu	L1439L	synonymous_variant	0	0	0	0	0	0	0	0	0	0.0190085	0	0	0	0	0	0	0	no
NSP3	snp	7045	T	C	p.Pro1442Pro	P1442P	synonymous_variant	0	0	0	0	0	0	0	0	0	0	0	0	0	0	0	0	0.034553	no
NSP3	snp	7056	C	T	p.Thr1446Ile	T1446I	missense_variant	0	0	0	0	0	0	0	0	0	0.0407728	0.041483	0.0262382	0.0525758	0.0441014	0.0435136	0	0	no
NSP3	snp	7064	A	G	p.Arg1449Gly	R1449G	missense_variant	0	0	0	0	0	0	0	0	0	0.0118053	0	0	0	0	0	0	0	no
NSP3	snp	7068	A	G	p.Glu1450Gly	E1450G	missense_variant	0	0	0	0	0	0	0	0	0	0	0	0	0	0	0.0141509	0	0	no
NSP3	snp	7084	T	C	p.Ser1455Ser	S1455S	synonymous_variant	0	0	0	0	0	0	0	0	0	0.0105808	0	0	0	0	0	0	0	no
NSP3	snp	7085	A	G	p.Thr1456Ala	T1456A	missense_variant	0	0	0	0	0	0	0	0	0	0.0198062	0	0.0468367	0.0237638	0.0270603	0	0.337266	0	no
NSP3	snp	7125	C	T	p.Pro1469Leu	P1469L	missense_variant	0	0	0	0	0	0	0	0	0	0.0123802	0	0.0183262	0.0125497	0.0170739	0	0	0	no
NSP3	snp	7130	A	G	p.Ser1471Gly	S1471G	missense_variant	0	0	0	0	0	0	0	0	0	0	0	0	0.0181377	0.0192879	0	0	0	no
NSP3	snp	7142	A	G	p.Ser1475Gly	S1475G	missense_variant	0	0	0	0	0	0	0	0	0	0	0	0	0	0.0160726	0	0	0	no
NSP3	snp	7148	T	G	p.Leu1477Val	L1477V	missense_variant	0	0	0	0.013266	0	0	0	0	0	0	0	0	0	0	0	0	0	no
NSP3	snp	7156	T	C	p.Ser1479Ser	S1479S	synonymous_variant	0	0	0	0	0	0	0	0	0	0.039073	0.0307376	0.0106458	0.0266815	0.0253208	0.0224737	0	0.647311	no
NSP3	snp	7162	C	T	p.Asp1481Asp	D1481D	synonymous_variant	0	0	0	0	0	0	0	0	0	0	0.0112963	0	0	0	0	0	0	no
NSP3	snp	7164	C	T	p.Thr1482Ile	T1482I	missense_variant	0	0	0	0	0	0	0	0	0	0	0.021034	0	0.0105498	0	0	0	0	no
NSP3	snp	7228	T	C	p.Phe1503Phe	F1503F	synonymous_variant	0	0	0	0	0	0	0	0	0	0.0940624	0.0933081	0.0653722	0.0727421	0.0760053	0.100524	0.305556	0.694622	no
NSP3	snp	7234	A	G	p.Leu1505Leu	L1505L	synonymous_variant	0	0	0	0	0	0	0	0	0	0.0136804	0.0160448	0	0	0	0	0	0	no
NSP3	snp	7248	T	G	p.Phe1510Cys	F1510C	missense_variant	0.0192789	0.0166919	0.0167477	0.0158595	0.0199548	0.0144353	0.0183096	0.0176841	0.0198313	0.0185847	0.0159461	0.0222427	0.0190989	0.0197176	0.0235973	0.0181738	0.0209878	no
NSP3	snp	7252	G	T	p.Leu1511Phe	L1511F	missense_variant	0.100339	0.0896469	0.107731	0.119317	0.101367	0.0952381	0.102956	0.0775528	0.107997	0.102649	0.0951874	0.100817	0.111882	0.109752	0.0985347	0.109802	0.0880414	no
NSP3	snp	7254	C	A	p.Ala1512Glu	A1512E	missense_variant	0.0137645	0.0110664	0	0.0157561	0.0126932	0	0.0120514	0	0.0116295	0.0112514	0.0110792	0	0.0129539	0	0.0127079	0.0115691	0.0109281	no
NSP3	snp	7254	C	G	p.Ala1512Gly	A1512G	missense_variant	0.0255612	0.0187609	0.0290909	0.0167909	0.0264763	0.0148148	0.032774	0.0183402	0.027839	0.0249045	0.0210304	0.0268119	0.0210239	0.0139874	0.0240385	0.0291193	0.0170206	no
NSP3	snp	7262	C	A	p.Leu1515Ile	L1515I	missense_variant	0.0953005	0.091693	0.0956493	0.0940158	0.0894779	0.095909	0.0861257	0.0961137	0.0961378	0.0926589	0.0839948	0.0908579	0.102268	0.0777746	0.0901882	0.0949571	0.10547	no
NSP3	snp	7267	C	A	p.Phe1516Leu	F1516L	missense_variant	0.0825877	0.0915919	0.0783972	0.0976546	0.0885628	0.0858361	0.0750546	0.0812705	0.0781802	0.0823926	0.0812229	0.0856597	0.0855263	0.0881696	0.0879248	0.0845921	0	no
NSP3	snp	7269	C	A	p.Thr1517Asn	T1517N	missense_variant	0	0.0168164	0	0.0183673	0	0	0	0	0	0	0.0152761	0	0	0	0	0	0	no
NSP3	snp	7270	T	A	p.Thr1517Thr	T1517T	synonymous_variant	0	0	0	0	0	0	0.0105879	0	0	0	0	0	0.0111532	0	0	0.0119784	0	no
NSP3	snp	7270	T	C	p.Thr1517Thr	T1517T	synonymous_variant	0	0	0	0	0	0	0	0	0	0	0	0	0	0	0	0	0.721283	no
NSP3	snp	7272	G	T	p.Arg1518Met	R1518M	missense_variant	0.0178023	0.0268232	0.0131439	0.0407232	0.0172236	0.0216561	0.0163889	0.0149554	0.0154423	0.0153095	0.0322139	0.0162759	0.0180634	0.0206132	0.0142857	0.0186754	0	no
NSP3	snp	7273	G	A	p.Arg1518Arg	R1518R	synonymous_variant	0	0	0	0	0	0	0	0	0	0	0	0.0161339	0	0	0.0144781	0	0	no
NSP3	snp	7277	T	C	p.Phe1520Leu	F1520L	missense_variant	0	0	0	0	0	0	0	0	0	0.0141978	0	0	0	0	0	0.186909	0	no
NSP3	snp	7279	C	A	p.Phe1520Leu	F1520L	missense_variant	0.0339161	0.0263897	0.0110277	0.0204138	0.0192138	0.014062	0.0150698	0.0259677	0.0174201	0.0194031	0.0144058	0.0304802	0.0156257	0.0289839	0.022956	0.0197779	0.0168132	no
NSP3	snp	7283	G	T	p.Val1522Leu	V1522L	missense_variant	0.0195309	0.0277941	0	0.0263087	0	0	0	0	0	0	0.0188315	0.0185701	0	0.0155535	0	0	0	no
NSP3	snp	7286	C	A	p.Leu1523Ile	L1523I	missense_variant	0.0162633	0.0115791	0	0	0	0	0	0	0	0	0	0.0152071	0	0.0130341	0	0	0	no
NSP3	snp	7289	G	T	p.Gly1524*	G1524*	stop_gained	0.0134648	0.0135513	0	0.0144866	0	0	0	0	0	0	0	0.0149365	0	0.0115605	0	0	0	no
NSP3	snp	7334	C	T	p.His1539Tyr	H1539Y	missense_variant	0	0	0	0	0	0	0	0	0	0	0	0	0	0.0178557	0	0	0	no
NSP3	snp	7360	G	A	p.Met1547Ile	M1547I	missense_variant	0	0	0	0	0	0	0	0	0	0.0132051	0.0239585	0.0574634	0.0630703	0.0238471	0	0	0	no
NSP3	snp	7375	T	C	p.Asn1552Asn	N1552N	synonymous_variant	0	0	0	0	0	0	0	0	0	0	0	0	0	0.0110435	0	0	0	no
NSP3	snp	7378	T	C	p.Leu1553Leu	L1553L	synonymous_variant	0	0	0	0	0	0	0	0	0	0.066769	0.011167	0.0475106	0.0236309	0.033865	0.0180357	0	0	no
NSP3	snp	7384	A	G	p.Gln1555Gln	Q1555Q	synonymous_variant	0	0	0	0	0	0	0	0	0	0.014857	0.0163964	0.0227151	0.037734	0.0404288	0.0262828	0	0.0106839	no
NSP3	snp	7448	A	G	p.Lys1577Glu	K1577E	missense_variant	0.0169181	0	0	0	0	0	0	0	0	0	0	0	0	0	0	0	0	no
NSP3	snp	7466	G	A	p.Val1583Ile	V1583I	missense_variant	0	0	0	0	0	0	0	0	0	0	0	0	0	0.0136046	0.0159853	0	0	no
NSP3	snp	7534	T	C	p.Cys1605Cys	C1605C	synonymous_variant	0	0	0	0	0	0	0	0	0	0.0180328	0.0107264	0	0.0220543	0.0129781	0	0	0	no
NSP3	snp	7549	T	C	p.Asn1610Asn	N1610N	synonymous_variant	0	0	0	0	0	0	0	0	0	0	0.0349699	0	0	0	0	0	0	no
NSP3	snp	7574	T	C	p.Tyr1619His	Y1619H	missense_variant	0	0	0	0	0	0	0	0	0	0.0106858	0.0135859	0.0109865	0	0	0	0	0	no
NSP3	snp	7626	A	G	p.Asn1636Ser	N1636S	missense_variant	0	0	0	0	0	0	0	0	0	0	0	0	0	0	0	0	0.699521	no
NSP3	snp	7676	A	G	p.Arg1653Gly	R1653G	missense_variant	0	0	0	0	0	0	0	0	0	0	0	0	0	0	0	0.0143825	0	no
NSP3	snp	7684	G	A	p.Leu1655Leu	L1655L	synonymous_variant	0	0	0	0	0	0	0	0	0	0.0110496	0	0	0.0117601	0.013488	0	0	0	no
NSP3	snp	7699	A	G	p.Lys1660Lys	K1660K	synonymous_variant	0	0	0	0	0	0	0	0	0	0.0155018	0.0192667	0.0206342	0	0.0130416	0	0	0	no
NSP3	snp	7710	A	C	p.Asn1664Thr	N1664T	missense_variant	0	0.0104249	0	0	0	0	0	0	0	0	0	0	0	0	0	0	0	no
NSP3	snp	7714	T	C	p.Pro1665Pro	P1665P	synonymous_variant	0	0	0	0	0	0	0	0	0	0	0.0100477	0	0	0	0	0	0	no
NSP3	snp	7729	T	C	p.Ser1670Ser	S1670S	synonymous_variant	0	0	0	0	0	0	0	0	0	0	0	0.020136	0.014525	0.0165686	0	0	0	no
NSP3	snp	7732	C	T	p.Tyr1671Tyr	Y1671Y	synonymous_variant	0	0	0	0	0	0	0	0	0	0.0119721	0	0	0	0.0120796	0	0	0	no
NSP3	snp	7747	T	C	p.Val1676Val	V1676V	synonymous_variant	0	0	0	0	0	0	0	0	0	0	0	0	0	0.0145033	0	0	0	no
NSP3	snp	7759	T	C	p.Asn1680Asn	N1680N	synonymous_variant	0	0	0	0	0	0	0	0	0	0	0	0.0411024	0	0	0	0	0	no
NSP3	snp	7790	G	A	p.Gly1691Ser	G1691S	missense_variant	0	0	0	0	0	0	0	0	0	0	0	0	0	0.0395301	0.021012	0	0	no
NSP3	snp	7791	G	A	p.Gly1691Asp	G1691D	missense_variant	0	0	0	0	0	0	0	0	0	0.0106963	0	0	0	0	0	0	0	no
NSP3	snp	7798	G	A	p.Lys1693Lys	K1693K	synonymous_variant	0	0	0	0	0	0	0	0	0	0	0	0	0	0	0	0.174721	0	no
NSP3	snp	7801	T	C	p.Thr1694Thr	T1694T	synonymous_variant	0	0	0	0	0	0	0	0	0	0.0466161	0.0475864	0.0316016	0.0526447	0.0558519	0.044742	0	0	no
NSP3	snp	7817	C	T	p.Leu1700Phe	L1700F	missense_variant	0	0	0	0	0	0	0	0	0	0	0	0	0	0	0.0131379	0	0	no
NSP3	snp	7835	T	C	p.Leu1706Leu	L1706L	synonymous_variant	0	0	0	0	0	0	0	0	0	0	0	0.0775534	0	0	0	0	0	no
NSP3	snp	7846	G	A	p.Leu1709Leu	L1709L	synonymous_variant	0	0	0	0	0	0	0	0	0	0.0393544	0.0470497	0.0384392	0.0673459	0.0152616	0.0304613	0	0	no
NSP3	snp	7860	C	T	p.Thr1714Ile	T1714I	missense_variant	0	0	0	0	0	0	0	0	0	0.0111454	0.0444774	0	0.0189897	0	0	0	0	no
NSP3	snp	7863	A	G	p.Lys1715Arg	K1715R	missense_variant	0	0	0	0	0	0	0	0	0	0.0174112	0.0248326	0.0286824	0.0331389	0.0312777	0	0	0	no
NSP3	snp	7866	G	T	p.Gly1716Val	G1716V	missense_variant	0	0	0	0	0	0	0	0	0	0	0.0128501	0	0	0	0	0	0	no
NSP3	snp	7945	C	T	p.Tyr1742Tyr	Y1742Y	synonymous_variant	0	0	0	0	0	0	0	0	0	0	0	0	0.0112308	0	0	0	0	no
NSP3	snp	7948	C	T	p.Tyr1743Tyr	Y1743Y	synonymous_variant	0	0	0	0	0	0	0	0	0	0	0	0.010522	0	0	0	0	0	no
NSP3	snp	7957	T	C	p.Leu1746Leu	L1746L	synonymous_variant	0	0	0	0	0	0	0	0	0	0.0149323	0	0	0	0	0	0	0	no
NSP3	snp	7960	G	A	p.Met1747Ile	M1747I	missense_variant	0	0	0	0	0	0	0	0	0	0	0	0	0	0.0171032	0	0	0	no
NSP3	snp	7966	A	G	p.Gln1749Gln	Q1749Q	synonymous_variant	0	0	0	0	0	0	0	0	0	0.0263974	0	0.0133201	0	0	0	0	0	no
NSP3	snp	7975	G	A	p.Leu1752Leu	L1752L	synonymous_variant	0	0	0	0	0	0	0	0	0	0	0	0	0	0.0100595	0	0	0	no
NSP3	snp	7984	T	C	p.Asp1755Asp	D1755D	synonymous_variant	0	0	0	0	0	0	0	0	0	0	0	0	0	0	0	0	0.0397776	no
NSP3	snp	7989	C	T	p.Ala1757Val	A1757V	missense_variant	0	0	0	0	0	0	0	0	0	0	0	0.0186545	0	0	0	0	0	no
NSP3	snp	7995	T	C	p.Val1759Ala	V1759A	missense_variant	0	0	0	0	0	0	0	0	0	0	0.0111199	0	0	0	0	0	0	no
NSP3	snp	8002	T	C	p.Asp1761Asp	D1761D	synonymous_variant	0	0	0	0	0	0	0	0	0	0	0	0	0	0	0.0140276	0	0	no
NSP3	snp	8007	G	A	p.Gly1763Asp	G1763D	missense_variant	0	0	0	0	0	0	0	0	0	0	0	0	0.0256746	0	0	0	0	no
NSP3	snp	8010	A	G	p.Asp1764Gly	D1764G	missense_variant	0	0	0	0	0	0	0	0	0	0.0119506	0	0	0	0	0.0139949	0	0	no
NSP3	snp	8013	G	A	p.Ser1765Asn	S1765N	missense_variant	0	0	0	0	0	0	0	0	0	0	0	0	0	0	0	0	0.782109	no
NSP3	snp	8015	G	A	p.Ala1766Thr	A1766T	missense_variant	0	0	0	0	0	0	0	0	0	0.0274409	0.0153998	0	0	0	0.0149275	0	0	no
NSP3	snp	8038	T	C	p.Phe1773Phe	F1773F	synonymous_variant	0	0	0	0	0	0	0	0	0	0.051538	0.0366529	0.0168575	0.0564813	0.0345313	0.0372626	0	0	no
NSP3	snp	8040	A	G	p.Asp1774Gly	D1774G	missense_variant	0	0	0	0	0	0	0	0	0	0	0.0112572	0	0	0	0	0	0	no
NSP3	snp	8052	A	G	p.Asn1778Ser	N1778S	missense_variant	0	0	0	0	0	0	0	0	0	0	0	0	0	0	0	0.0363584	0	no
NSP3	snp	8056	G	A	p.Thr1779Thr	T1779T	synonymous_variant	0	0	0	0	0	0	0	0	0	0	0	0	0.0212423	0	0	0.127651	0	no
NSP3	snp	8068	T	C	p.Thr1783Thr	T1783T	synonymous_variant	0	0	0	0	0	0	0	0	0	0	0	0.0110719	0	0	0	0	0	no
NSP3	snp	8083	G	T	p.Met1788Ile	M1788I	missense_variant	0	0	0	0.0107788	0	0	0	0	0	0	0	0	0	0	0	0	0	no
NSP3	snp	8086	A	G	p.Glu1789Glu	E1789E	synonymous_variant	0	0	0	0	0	0	0	0	0	0	0	0	0	0.0231921	0	0	0	no
NSP3	snp	8089	A	G	p.Lys1790Lys	K1790K	synonymous_variant	0	0	0	0	0	0	0	0	0	0	0	0	0	0	0	0	0.0128755	no
NSP3	snp	8090	C	T	p.Leu1791Phe	L1791F	missense_variant	0	0	0	0	0	0	0	0	0	0	0	0	0	0	0	0	0.0510436	no
NSP3	snp	8092	C	T	p.Leu1791Leu	L1791L	synonymous_variant	0	0	0	0	0	0	0	0	0	0	0.0127444	0	0	0.0143166	0.0255731	0.0730028	0.0364712	no
NSP3	snp	8095	A	C	p.Lys1792Asn	K1792N	missense_variant	0	0.0109059	0	0	0	0	0	0	0	0	0	0	0	0	0	0	0	no
NSP3	snp	8096	A	G	p.Thr1793Ala	T1793A	missense_variant	0	0	0	0	0	0	0	0	0	0.0320641	0.0180271	0.0693932	0.0165461	0	0	0	0	no
NSP3	snp	8103	T	C	p.Val1795Ala	V1795A	missense_variant	0	0	0	0	0	0	0	0	0	0.0104536	0	0	0	0	0	0	0	no
NSP3	snp	8105	G	A	p.Ala1796Thr	A1796T	missense_variant	0	0	0	0	0	0	0	0	0	0.0373088	0.0442616	0.0331234	0.0488547	0.0468575	0.042038	0	0	no
NSP3	snp	8106	C	T	p.Ala1796Val	A1796V	missense_variant	0	0	0	0	0	0	0	0	0	0	0.0124547	0	0	0	0	0	0	no
NSP3	snp	8116	A	G	p.Glu1799Glu	E1799E	synonymous_variant	0	0	0	0	0	0	0	0	0	0	0	0	0	0	0	0	0.0386355	no
NSP3	snp	8121	A	C	p.Glu1801Ala	E1801A	missense_variant	0	0	0	0	0	0	0	0	0	0	0	0	0.0137751	0	0	0	0	no
NSP3	snp	8122	A	G	p.Glu1801Glu	E1801E	synonymous_variant	0	0	0	0	0	0	0	0	0	0	0.0139149	0	0	0	0	0	0	no
NSP3	snp	8130	A	G	p.Lys1804Arg	K1804R	missense_variant	0	0	0	0	0	0	0	0	0	0	0.0324017	0	0.0591011	0.0289725	0.0135128	0	0	no
NSP3	snp	8147	A	G	p.Asn1810Asp	N1810D	missense_variant	0	0	0	0	0	0	0	0	0	0	0	0	0	0	0	0.334673	0	no
NSP3	snp	8156	T	C	p.Ser1813Pro	S1813P	missense_variant	0	0	0	0	0	0	0	0	0	0.0219679	0	0	0	0	0	0	0	no
NSP3	snp	8166	T	C	p.Ile1816Thr	I1816T	missense_variant	0	0	0	0	0	0	0	0	0	0.0238465	0.0113299	0.0112184	0	0	0	0	0.0369594	no
NSP3	snp	8169	C	T	p.Ser1817Leu	S1817L	missense_variant	0	0	0	0	0	0	0	0	0	0	0.0154154	0	0.0104048	0.0246017	0.0206233	0.013239	0	no
NSP3	snp	8172	C	T	p.Ala1818Val	A1818V	missense_variant	0	0	0	0	0	0	0	0	0	0	0.0376026	0	0	0	0	0	0	no
NSP3	snp	8208	C	T	p.Thr1830Ile	T1830I	missense_variant	0	0	0	0	0.017943	0	0	0	0	0	0	0	0	0	0	0	0	no
NSP3	snp	8240	C	T	p.His1841Tyr	H1841Y	missense_variant	0	0	0	0	0	0	0	0	0	0.0100532	0	0.0122101	0	0	0	0	0	no
NSP3	snp	8242	T	C	p.His1841His	H1841H	synonymous_variant	0	0	0	0	0	0	0	0	0	0.0101422	0	0	0.0111183	0.0133873	0	0	0	no
NSP3	snp	8254	A	G	p.Ile1845Met	I1845M	missense_variant	0	0	0	0	0	0	0	0	0	0	0	0	0	0	0.0392597	0	0	no
NSP3	snp	8281	C	T	p.Asn1854Asn	N1854N	synonymous_variant	0	0	0	0	0	0	0	0	0	0	0	0	0	0.0143009	0	0	0	no
NSP3	snp	8285	A	G	p.Met1856Val	M1856V	missense_variant	0	0	0	0	0	0	0	0	0	0.0561112	0.0571123	0.0585327	0.0684109	0.0501229	0.0606338	0	0	no
NSP3	snp	8290	C	T	p.Leu1857Leu	L1857L	synonymous_variant	0	0	0	0	0	0	0	0	0	0	0.0280606	0	0	0	0	0	0	no
NSP3	snp	8301	A	C	p.Lys1861Thr	K1861T	missense_variant	0	0.0108816	0	0	0	0	0	0	0	0	0	0	0	0	0	0	0	no
NSP3	snp	8302	A	G	p.Lys1861Lys	K1861K	synonymous_variant	0	0	0	0	0	0	0	0	0	0.015004	0	0	0	0.010549	0.028334	0	0	no
NSP3	snp	8310	A	G	p.Asn1864Ser	N1864S	missense_variant	0	0	0	0	0	0	0.042241	0	0	0	0	0	0	0	0	0	0	no
NSP3	snp	8311	C	T	p.Asn1864Asn	N1864N	synonymous_variant	0	0	0	0	0	0	0	0	0	0	0	0	0.0140907	0	0	0	0	no
NSP3	snp	8314	G	T	p.Met1865Ile	M1865I	missense_variant	0	0.0126504	0	0.0118763	0	0	0	0	0	0	0.0117981	0	0	0	0	0	0	no
NSP3	snp	8320	C	A	p.Pro1867Pro	P1867P	synonymous_variant	0	0	0	0	0	0	0	0	0	0	0	0	0	0	0	0.0119372	0	no
NSP3	snp	8332	T	C	p.Gly1871Gly	G1871G	synonymous_variant	0	0	0	0	0	0	0	0	0	0.0104988	0	0	0	0	0	0	0	no
NSP3	snp	8356	T	C	p.Arg1879Arg	R1879R	synonymous_variant	0	0	0	0	0	0	0	0	0	0.0156837	0	0	0	0	0	0	0	no
NSP3	snp	8386	C	T	p.His1889His	H1889H	synonymous_variant	0	0	0	0	0	0	0	0	0	0	0	0.0115852	0	0	0	0	0	no
NSP3	snp	8387	A	C	p.Asn1890His	N1890H	missense_variant	0	0	0	0	0	0	0	0	0	0	0	0	0.0140759	0	0	0	0	no
NSP3	snp	8387	A	T	p.Asn1890Tyr	N1890Y	missense_variant	0	0	0	0	0	0	0	0	0	0	0.0157186	0	0.0206687	0	0	0	0	no
NSP3	snp	8388	A	G	p.Asn1890Ser	N1890S	missense_variant	0	0	0	0	0	0	0	0	0	0	0	0.0138291	0.0136561	0	0	0	0	no
NSP3	snp	8389	C	T	p.Asn1890Asn	N1890N	synonymous_variant	0	0	0	0	0	0	0	0	0	0.0121919	0	0	0	0	0	0	0	no
NSP3	snp	8393	G	A	p.Ala1892Thr	A1892T	missense_variant	0	0	0	0	0	0	0	0	0	0	0	0	0.0136731	0	0	0	0	no
NSP3	snp	8403	G	T	p.Trp1895Leu	W1895L	missense_variant	0	0.0121402	0	0.0121001	0	0	0	0	0	0	0.0133333	0	0	0	0	0	0	no
NSP3	snp	8438	C	T	p.Leu1907Leu	L1907L	synonymous_variant	0	0	0	0	0	0	0	0	0	0	0	0	0	0	0	0	0.0380133	no
NSP3	snp	8449	A	G	p.Gln1910Gln	Q1910Q	synonymous_variant	0	0	0	0	0	0	0	0	0	0	0.0157357	0	0.0179789	0	0	0	0	no
NSP3	snp	8521	T	C	p.Asn1934Asn	N1934N	synonymous_variant	0	0	0	0	0	0	0	0	0	0.330082	0.500253	0.424642	0.603865	0.387921	0.340066	0.122404	0.0630121	no
NSP3	snp	8527	A	G	p.Val1936Val	V1936V	synonymous_variant	0	0	0	0	0	0	0	0	0	0	0	0	0.0288102	0	0	0	0	no
NSP3	snp	8547	A	G	p.Lys1943Arg	K1943R	missense_variant	0	0	0	0	0	0	0	0	0	0.0592475	0.0112335	0.0440928	0.0191299	0.0296045	0.0143016	0	0	no
NSP3	snp	8552	G	T	p.Gly1945Cys	G1945C	missense_variant&splice_region_variant	0	0.0239724	0	0.0249252	0	0	0	0	0	0	0.0226168	0	0	0	0	0	0	no
NSP3	snp	8553	G	T	p.Gly1945Val	G1945V	missense_variant&splice_region_variant	0	0	0	0.0109775	0	0	0	0	0	0	0	0	0	0	0	0	0	no
NSP4	snp	8567	A	G	p.Asn5Asp	N5D	missense_variant	0	0	0	0	0	0	0	0	0	0	0	0	0	0.0123427	0	0	0	no
NSP4	snp	8577	A	G	p.Lys8Arg	K8R	missense_variant	0	0	0	0	0	0	0	0	0	0	0.0106175	0	0	0	0	0	0	no
NSP4	snp	8590	A	G	p.Lys12Lys	K12K	synonymous_variant	0	0	0	0	0	0	0	0	0	0	0	0	0	0	0	0	0.013138	no
NSP4	snp	8592	T	G	p.Val13Gly	V13G	missense_variant	0	0	0	0	0	0.0146559	0	0	0	0	0	0	0	0	0	0	0	no
NSP4	snp	8599	T	C	p.Leu15Leu	L15L	synonymous_variant	0	0	0	0	0	0	0	0	0	0	0	0	0	0	0.0124132	0	0	no
NSP4	snp	8608	T	C	p.Leu18Leu	L18L	synonymous_variant	0	0	0	0	0	0	0	0	0	0	0	0	0	0.0239302	0	0	0	no
NSP4	snp	8618	G	A	p.Ala22Thr	A22T	missense_variant	0	0	0	0	0	0	0	0	0	0.0175041	0	0	0	0	0	0	0	no
NSP4	snp	8620	T	C	p.Ala22Ala	A22A	synonymous_variant	0	0	0	0	0	0	0	0	0	0	0	0	0	0	0	0.0183638	0	no
NSP4	snp	8639	C	T	p.Pro29Ser	P29S	missense_variant	0	0	0	0	0	0	0	0	0	0	0	0.0121009	0	0	0	0	0	no
NSP4	snp	8642	G	A	p.Val30Ile	V30I	missense_variant	0	0	0	0	0	0	0	0	0	0	0	0	0	0.0130342	0	0	0	no
NSP4	snp	8666	G	A	p.Asp38Asn	D38N	missense_variant	0	0	0	0	0	0	0	0	0	0.0254552	0.0192515	0.019578	0	0.0167062	0	0	0.0108991	no
NSP4	snp	8671	T	C	p.Phe39Phe	F39F	synonymous_variant	0	0	0	0	0	0	0	0	0	0.0102838	0	0	0	0	0	0	0	no
NSP4	snp	8672	T	C	p.Ser40Pro	S40P	missense_variant	0	0	0	0	0	0	0	0	0	0.0183468	0.0205853	0.0224429	0.039971	0.0373793	0.0238932	0	0.0108191	no
NSP4	snp	8727	C	T	p.Ala58Val	A58V	missense_variant	0	0	0	0	0	0	0	0	0	0	0.023308	0	0	0	0	0	0	no
NSP4	snp	8746	T	C	p.Phe64Phe	F64F	synonymous_variant	0	0	0	0	0	0	0	0	0	0	0.0108395	0	0	0	0	0	0	no
NSP4	snp	8773	A	G	p.Thr73Thr	T73T	synonymous_variant	0	0	0	0	0	0	0	0	0	0	0.0112341	0	0	0	0	0	0	no
NSP4	snp	8809	C	T	p.Asp85Asp	D85D	synonymous_variant	0	0	0	0	0	0	0	0	0	0	0.0165273	0	0.0128472	0	0	0	0	no
NSP4	snp	8811	A	G	p.Lys86Arg	K86R	missense_variant	0	0	0	0	0	0	0	0	0	0.0170179	0	0	0	0.0170403	0.0168522	0	0	no
NSP4	snp	8821	A	G	p.Pro89Pro	P89P	synonymous_variant	0	0	0	0	0	0	0	0	0	0	0	0.0211472	0	0.0218526	0	0	0	no
NSP4	snp	8848	A	G	p.Glu98Glu	E98E	synonymous_variant	0	0	0	0	0	0	0	0	0	0	0	0	0	0	0	0.0310109	0	no
NSP4	snp	8851	G	A	p.Val99Val	V99V	synonymous_variant	0	0	0	0	0	0	0	0	0	0	0	0	0	0	0.0162748	0	0	no
NSP4	snp	8858	G	A	p.Val102Ile	V102I	missense_variant	0	0	0	0	0	0	0	0	0	0	0	0	0.02248	0	0	0	0	no
NSP4	snp	8866	T	C	p.Pro104Pro	P104P	synonymous_variant	0	0	0	0	0	0	0	0	0	0.0348001	0.0368615	0.0307322	0.0317407	0.0296521	0.0351558	0	0	no
NSP4	snp	8880	C	T	p.Thr109Met	T109M	missense_variant	0	0	0	0	0	0	0	0	0	0.0113661	0	0	0	0	0	0	0	no
NSP4	snp	8881	G	A	p.Thr109Thr	T109T	synonymous_variant	0	0	0	0	0	0	0	0	0	0.354929	0.534107	0.565028	0.642596	0.467022	0.403787	0.168975	0.069771	no
NSP4	snp	8891	A	G	p.Thr113Ala	T113A	missense_variant	0	0	0	0	0	0	0	0	0	0	0	0.0164238	0	0	0	0	0	no
NSP4	snp	8892	C	T	p.Thr113Ile	T113I	missense_variant	0	0	0	0	0	0	0	0	0	0	0	0	0.01033	0	0	0	0	no
NSP4	snp	8923	T	C	p.Pro123Pro	P123P	synonymous_variant	0	0	0	0	0	0	0	0	0	0.012934	0	0	0	0	0	0	0	no
NSP4	snp	8930	T	C	p.Phe126Leu	F126L	missense_variant	0	0	0	0	0	0	0	0	0	0	0	0	0	0.0154876	0	0	0	no
NSP4	snp	8948	A	G	p.Ile132Val	I132V	missense_variant	0	0	0	0	0	0	0	0	0	0	0.0338368	0	0.0172239	0	0	0	0	no
NSP4	snp	8953	T	C	p.Cys133Cys	C133C	synonymous_variant	0	0	0	0	0	0	0	0	0	0	0	0.0109775	0	0	0	0	0	no
NSP4	snp	8962	A	G	p.Pro136Pro	P136P	synonymous_variant	0	0	0	0	0	0	0	0	0	0.0174005	0.0198101	0.0208689	0.0397813	0.0362958	0.022555	0	0.0116852	no
NSP4	snp	9000	C	A	p.Ala149Asp	A149D	missense_variant	0	0	0	0.0100431	0	0	0	0	0	0	0	0	0	0	0	0	0	no
NSP4	snp	9001	T	C	p.Ala149Ala	A149A	synonymous_variant	0	0	0	0	0	0	0	0	0	0	0	0	0.0175692	0	0	0	0	no
NSP4	snp	9100	T	C	p.Tyr182Tyr	Y182Y	synonymous_variant	0	0	0	0	0	0	0	0	0	0.0206866	0.0146266	0	0.0321148	0.0149222	0	0	0	no
NSP4	snp	9102	A	G	p.Glu183Gly	E183G	missense_variant	0	0	0	0	0	0	0	0	0	0.0228203	0	0.0785112	0	0	0	0	0	no
NSP4	snp	9115	T	C	p.Pro187Pro	P187P	synonymous_variant	0	0	0	0	0	0	0	0	0	0	0	0.024446	0	0	0	0	0	no
NSP4	snp	9133	C	T	p.Leu193Leu	L193L	synonymous_variant	0	0	0	0	0	0	0	0	0	0	0	0	0	0	0.0108583	0	0	no
NSP4	snp	9154	A	G	p.Gln200Gln	Q200Q	synonymous_variant	0	0	0	0	0	0	0	0	0	0	0	0	0.0101975	0	0	0	0	no
NSP4	snp	9197	A	G	p.Thr215Ala	T215A	missense_variant	0	0	0	0	0	0	0	0	0	0	0	0	0.0249079	0	0	0	0	no
NSP4	snp	9226	C	T	p.Gly224Gly	G224G	synonymous_variant	0	0	0	0	0	0	0	0	0	0.0138503	0	0.0255301	0.0134784	0.0212416	0.0142995	0	0	no
NSP4	snp	9236	A	G	p.Arg228Gly	R228G	missense_variant	0	0	0	0	0	0	0	0	0	0	0	0.0121787	0	0	0	0	0	no
NSP4	snp	9243	A	G	p.Glu230Gly	E230G	missense_variant	0	0	0	0	0	0	0	0	0	0	0.0331971	0	0	0	0	0	0	no
NSP4	snp	9278	G	A	p.Val242Ile	V242I	missense_variant	0	0	0	0	0	0	0	0	0	0	0	0	0	0	0	0	0.0411982	no
NSP4	snp	9282	T	C	p.Leu243Pro	L243P	missense_variant	0	0	0	0	0	0	0	0	0	0	0.0114504	0	0	0	0	0	0	no
NSP4	snp	9283	T	C	p.Leu243Leu	L243L	synonymous_variant	0	0	0	0	0	0	0	0	0	0	0	0.0124144	0	0	0	0	0	no
NSP4	snp	9298	C	T	p.Tyr248Tyr	Y248Y	synonymous_variant	0	0	0	0	0	0	0	0	0	0	0	0	0.0116732	0	0	0	0	no
NSP4	snp	9319	C	T	p.Phe255Phe	F255F	synonymous_variant	0	0	0	0	0	0	0	0	0	0	0	0	0	0.025447	0	0	0	no
NSP4	snp	9329	G	A	p.Asp259Asn	D259N	missense_variant	0	0	0	0	0	0	0	0	0	0	0	0.0268569	0	0	0	0	0	no
NSP4	snp	9337	A	G	p.Val261Val	V261V	synonymous_variant	0	0	0	0	0	0	0	0	0	0.0126121	0.0490725	0.0984499	0.0404127	0.021804	0.0707965	0	0	no
NSP4	snp	9348	C	T	p.Thr265Ile	T265I	missense_variant	0	0	0	0	0	0	0	0	0	0	0	0	0	0	0	0.028821	0	no
NSP4	snp	9363	C	A	p.Pro270Gln	P270Q	missense_variant	0	0	0	0	0	0	0	0	0	0	0.0132827	0	0	0	0	0	0	no
NSP4	snp	9367	A	G	p.Leu271Leu	L271L	synonymous_variant	0	0	0	0	0	0	0	0	0	0.0586756	0.0543903	0.0390428	0.0538329	0.0681193	0.0639118	0	0	no
NSP4	snp	9436	A	G	p.Val294Val	V294V	synonymous_variant	0	0	0	0	0	0	0	0	0	0	0	0	0	0	0	0.0290343	0	no
NSP4	snp	9441	G	A	p.Cys296Tyr	C296Y	missense_variant	0	0	0	0	0	0	0	0	0	0	0	0	0	0	0	0.0127933	0	no
NSP4	snp	9446	G	A	p.Ala298Thr	A298T	missense_variant	0	0	0	0	0	0	0	0	0	0	0.0173857	0	0	0	0.0260677	0	0	no
NSP4	snp	9469	A	G	p.Arg305Arg	R305R	synonymous_variant	0	0	0	0	0	0	0	0	0	0.0101426	0	0	0	0	0	0	0	no
NSP4	snp	9489	G	A	p.Ser312Asn	S312N	missense_variant	0	0	0	0	0	0	0	0	0	0	0	0.0128154	0	0	0	0	0.011778	no
NSP4	snp	9504	T	C	p.Phe317Ser	F317S	missense_variant	0	0	0	0	0	0	0	0	0	0	0	0	0.0118219	0	0	0	0	no
NSP4	snp	9505	T	C	p.Phe317Phe	F317F	synonymous_variant	0	0	0	0	0	0	0	0	0	0	0	0	0	0	0	0	0.0386436	no
NSP4	snp	9508	T	C	p.Asn318Asn	N318N	synonymous_variant	0	0	0	0	0	0	0	0	0	0	0	0	0	0	0	0.0177854	0	no
NSP4	snp	9518	T	C	p.Phe322Leu	F322L	missense_variant	0	0	0	0	0	0	0	0	0	0.0507395	0.0608376	0.0383763	0.0816206	0.0712202	0.0592773	0	0	no
NSP4	snp	9589	T	C	p.Ile345Ile	I345I	synonymous_variant	0	0	0	0	0	0	0	0	0	0	0	0	0	0	0.010186	0	0	no
NSP4	snp	9615	C	T	p.Thr354Ile	T354I	missense_variant	0	0	0	0	0	0	0	0	0	0	0	0	0.0290965	0	0	0	0	no
NSP4	snp	9619	T	C	p.Asn355Asn	N355N	synonymous_variant	0	0	0	0	0	0	0	0	0	0	0	0	0	0	0.0365717	0	0	no
NSP4	snp	9658	G	A	p.Met368Ile	M368I	missense_variant	0	0	0	0	0	0	0	0	0	0	0.0106071	0	0	0	0	0	0	no
NSP4	snp	9667	T	C	p.Pro371Pro	P371P	synonymous_variant	0	0	0	0	0	0	0	0	0	0	0	0	0	0.0148861	0	0	0	no
NSP4	snp	9678	T	C	p.Phe375Ser	F375S	missense_variant	0	0	0	0	0	0	0	0	0	0	0.0206213	0	0	0	0	0	0	no
NSP4	snp	9766	T	C	p.Phe404Phe	F404F	synonymous_variant	0	0	0	0	0	0	0	0	0	0	0	0	0	0.0115353	0	0	0	no
NSP4	snp	9784	T	C	p.Ser410Ser	S410S	synonymous_variant	0	0	0	0	0	0	0	0	0	0	0	0.0189627	0	0	0	0	0	no
NSP4	snp	9835	T	C	p.Tyr427Tyr	Y427Y	synonymous_variant	0	0	0	0	0	0	0	0	0	0	0.0108721	0	0	0	0	0	0	no
NSP4	snp	9851	G	A	p.Asp433Asn	D433N	missense_variant	0	0	0	0	0	0	0	0	0	0.0229812	0.0207866	0.0425912	0.0127458	0.0246742	0.0332333	0.13294	0.304354	no
NSP4	snp	9871	G	T	p.Thr439Thr	T439T	synonymous_variant	0	0.01544	0	0.0148098	0	0	0	0	0	0	0.0155578	0	0	0	0	0	0	no
NSP4	snp	9895	T	C	p.Leu447Leu	L447L	synonymous_variant	0	0	0	0	0	0	0	0	0	0	0	0	0.0169631	0	0	0	0	no
NSP4	snp	9944	A	C	p.Arg464Arg	R464R	synonymous_variant	0	0	0	0	0	0	0	0	0	0	0	0	0.047945	0	0	0	0	no
NSP4	snp	9979	C	T	p.Leu475Leu	L475L	synonymous_variant	0	0	0	0	0	0	0	0	0	0.013713	0	0	0	0	0	0	0	no
NSP4	snp	9988	C	T	p.Phe478Phe	F478F	synonymous_variant	0	0	0	0	0	0	0	0	0	0.019303	0	0	0	0	0	0	0	no
NSP4	snp	10027	A	C	p.Gln491His	Q491H	missense_variant	0.0165014	0.0199528	0.0151786	0.0175662	0.015629	0.0137035	0.0196092	0.0116239	0.0150552	0.0170981	0.0168822	0.0124662	0.0172917	0.0153185	0.0136161	0.010186	0.0148185	no
NSP4	snp	10028	A	C	p.Thr492Pro	T492P	missense_variant	0	0.0186955	0	0.0156764	0	0	0.0109851	0	0	0	0.0145093	0	0	0	0	0	0	no
NSP4	snp	10029	C	T	p.Thr492Ile	T492I	missense_variant	0	0	0	0	0	0	0	0	0	0	0	0	0	0	0	0	0.0404547	no
NSP4	snp	10033	T	C	p.Ser493Ser	S493S	synonymous_variant	0	0	0	0	0	0	0	0	0	0.0176412	0.0183794	0.0222233	0.0406905	0.0338303	0.0222859	0	0.011826	no
NSP4	snp	10034	A	C	p.Ile494Leu	I494L	missense_variant	0	0.0180448	0	0.0158814	0	0	0	0	0	0	0.0155192	0	0	0	0	0	0	no
NSP4	snp	10046	G	A	p.Val498Ile	V498I	missense_variant	0	0	0	0	0	0	0	0	0	0.049583	0.0653037	0.0328459	0.0573809	0.0529943	0.0539373	0	0	no
NSP4	snp	10049	T	C	p.Leu499Leu	L499L	synonymous_variant	0	0	0	0	0	0	0	0	0	0	0.0169399	0	0	0	0	0	0.0112196	no
NSP4	snp	10049	T	G	p.Leu499Val	L499V	missense_variant	0	0.0126487	0	0	0	0	0	0	0	0	0	0	0	0	0	0	0	no
NSP5	snp	10055	A	G	p.Ser1Gly	S1G	missense_variant	0	0	0	0	0	0	0	0	0	0	0	0	0	0	0.0124179	0	0	no
NSP5	snp	10065	G	T	p.Arg4Ile	R4I	missense_variant	0.014678	0.0169935	0.0173646	0.0161345	0.0163413	0.0139399	0.0136537	0.0151252	0.014994	0.0167243	0.0135197	0.0135607	0.0192311	0.0144471	0.0136214	0.0134687	0.0108663	no
NSP5	snp	10072	G	T	p.Met6Ile	M6I	missense_variant	0.0397802	0.0431075	0.0416201	0.040942	0.0405535	0.0340612	0.0383171	0.0403854	0.0410029	0.0452767	0.0343009	0.0359969	0.0474254	0.0368455	0.0352285	0.0365277	0	no
NSP5	snp	10073	G	A	p.Ala7Thr	A7T	missense_variant	0	0	0	0	0	0	0	0	0	0.133148	0.116038	0.118456	0.0873104	0.114396	0.15238	0.35718	0	no
NSP5	snp	10075	A	G	p.Ala7Ala	A7A	synonymous_variant	0	0	0	0	0	0	0	0	0	0	0	0.0158682	0	0	0.0401694	0	0	no
NSP5	snp	10078	C	T	p.Phe8Phe	F8F	synonymous_variant	0	0	0	0	0	0	0	0	0	0.0471868	0.0528535	0.0360106	0.0584269	0.0560933	0.0535936	0	0	no
NSP5	snp	10078	C	A	p.Phe8Leu	F8L	missense_variant	0	0.0126236	0.0122797	0.0125581	0	0.0116149	0	0	0.0103791	0	0.012882	0	0.011149	0.0107745	0	0.0117855	0.0104043	no
NSP5	snp	10084	T	C	p.Ser10Ser	S10S	synonymous_variant	0	0	0	0	0	0	0	0	0	0	0	0	0.0167437	0	0	0	0	no
NSP5	snp	10114	A	G	p.Val20Val	V20V	synonymous_variant	0	0	0	0	0	0	0	0	0	0	0.0120666	0	0	0	0.0230567	0.0906685	0.0388691	no
NSP5	snp	10138	C	T	p.Asn28Asn	N28N	synonymous_variant	0	0.0346232	0.0155001	0.0391608	0.0240361	0.0124513	0.0409169	0.182962	0	0	0	0	0	0	0	0	0	no
NSP5	snp	10151	G	A	p.Asp33Asn	D33N	missense_variant	0	0	0	0	0	0	0	0	0	0	0	0	0	0.0209073	0	0	0	no
NSP5	snp	10164	A	G	p.Tyr37Cys	Y37C	missense_variant	0	0	0	0	0	0	0	0	0	0.0279349	0.020609	0	0	0.0327621	0.0187426	0	0	no
NSP5	snp	10179	T	G	p.Val42Gly	V42G	missense_variant	0	0.0217098	0	0	0	0	0	0	0	0	0	0	0	0	0	0	0	no
NSP5	snp	10195	A	C	p.Glu47Asp	E47D	missense_variant	0	0	0.0126644	0	0	0	0	0	0	0	0	0	0	0	0	0	0	no
NSP5	snp	10207	C	T	p.Asn51Asn	N51N	synonymous_variant	0	0	0	0	0	0	0	0	0	0.0117053	0	0	0	0	0	0.21039	0	no
NSP5	snp	10271	G	A	p.Val73Ile	V73I	missense_variant	0	0	0	0	0	0	0	0	0	0	0.0160434	0	0.0109657	0.0228317	0	0	0	no
NSP5	snp	10312	A	G	p.Val86Val	V86V	synonymous_variant	0	0	0	0	0	0	0	0	0	0	0	0	0.0293962	0	0	0	0	no
NSP5	snp	10328	G	A	p.Asp92Asn	D92N	missense_variant	0	0	0	0	0	0	0	0	0	0	0.0131263	0	0	0	0	0	0	no
NSP5	snp	10341	C	T	p.Pro96Leu	P96L	missense_variant	0	0	0	0	0	0	0	0	0	0	0	0	0.0230884	0	0	0	0	no
NSP5	snp	10353	A	G	p.Lys100Arg	K100R	missense_variant	0	0	0	0	0	0	0	0	0	0	0	0.0108445	0	0	0	0	0	no
NSP5	snp	10355	T	C	p.Tyr101His	Y101H	missense_variant	0	0	0	0	0	0	0	0	0	0	0	0	0	0.0295674	0.0141972	0	0	no
NSP5	snp	10359	A	G	p.Lys102Arg	K102R	missense_variant	0	0	0	0	0	0	0	0	0	0	0.0161073	0	0	0	0	0	0	no
NSP5	snp	10393	A	G	p.Ser113Ser	S113S	synonymous_variant	0	0	0	0	0	0	0	0	0	0	0.0170358	0	0	0	0	0	0	no
NSP5	snp	10420	A	G	p.Pro122Pro	P122P	synonymous_variant	0	0	0	0	0	0	0	0	0	0.0290993	0.0387873	0.0673313	0.0313114	0	0	0	0	no
NSP5	snp	10441	T	C	p.Ala129Ala	A129A	synonymous_variant	0	0	0	0	0	0	0	0	0	0.0147535	0	0	0	0.0112468	0.0100887	0	0	no
NSP5	snp	10447	G	A	p.Arg131Arg	R131R	synonymous_variant	0	0	0	0	0	0	0	0	0	0.0114275	0	0	0	0.0129275	0	0	0	no
NSP5	snp	10459	T	C	p.Thr135Thr	T135T	synonymous_variant	0	0	0	0	0	0	0	0	0	0	0	0	0	0	0	0.113307	0	no
NSP5	snp	10460	A	G	p.Ile136Val	I136V	missense_variant	0	0	0	0	0	0	0	0	0	0.0125483	0	0.0108693	0	0	0	0	0	no
NSP5	snp	10486	A	G	p.Ser144Ser	S144S	synonymous_variant	0	0	0	0	0	0.0117042	0	0	0	0	0	0	0	0	0	0	0	no
NSP5	snp	10507	C	T	p.Asn151Asn	N151N	synonymous_variant	0	0	0	0	0	0	0	0	0	0	0	0	0	0	0.0176114	0	0	no
NSP5	snp	10533	G	A	p.Cys160Tyr	C160Y	missense_variant	0	0	0	0	0	0	0	0	0	0.0624166	0.0963507	0.212132	0.092318	0.0982668	0.0626398	0	0.0172767	no
NSP5	snp	10546	T	C	p.His164His	H164H	synonymous_variant	0	0	0	0	0	0	0	0	0	0	0	0.0217794	0	0	0	0	0	no
NSP5	snp	10547	A	G	p.Met165Val	M165V	missense_variant	0.0177341	0.0303826	0.0388179	0.0301884	0.0305666	0.0414782	0.0324794	0.0257236	0.0334554	0.0342735	0.0299004	0.0195811	0.0295865	0.0287344	0.0285502	0.0262375	0.035182	no
NSP5	snp	10561	T	C	p.Thr169Thr	T169T	synonymous_variant	0	0	0	0	0	0	0	0	0	0.356636	0.52305	0.527481	0.618878	0.423022	0.385014	0.179849	0.0634469	no
NSP5	snp	10632	C	T	p.Ala193Val	A193V	missense_variant	0	0	0	0	0	0	0	0	0	0.035188	0.041727	0.0905084	0.0277722	0.0171544	0.0215837	0	0	no
NSP5	snp	10666	T	C	p.Val204Val	V204V	synonymous_variant	0	0	0	0	0	0	0	0	0	0	0	0	0	0	0.010913	0	0	no
NSP5	snp	10669	A	G	p.Leu205Leu	L205L	synonymous_variant	0	0	0	0	0	0	0	0	0	0	0	0	0	0	0	0	0.660955	no
NSP5	snp	10688	G	A	p.Val212Ile	V212I	missense_variant	0	0	0	0	0	0	0	0	0	0	0	0	0	0.0208058	0.0104417	0	0	no
NSP5	snp	10691	A	G	p.Ile213Val	I213V	missense_variant	0	0	0	0	0	0	0	0	0	0	0.0117673	0	0	0	0	0	0	no
NSP5	snp	10721	T	C	p.Phe223Leu	F223L	missense_variant	0	0	0	0	0	0	0	0	0	0	0	0	0	0.0111475	0	0	0	no
NSP5	snp	10726	C	T	p.Thr224Thr	T224T	synonymous_variant	0	0	0	0	0	0	0	0	0	0.0222023	0	0.091454	0	0.0125592	0	0	0	no
NSP5	snp	10728	C	T	p.Thr225Ile	T225I	missense_variant	0	0	0	0	0	0	0	0	0	0	0	0	0	0	0.0175757	0	0	no
NSP5	snp	10741	C	T	p.Asp229Asp	D229D	synonymous_variant	0.0373192	0	0	0	0	0	0	0	0	0	0	0	0	0	0	0	0	no
NSP5	snp	10751	G	A	p.Val233Met	V233M	missense_variant	0	0	0	0	0	0	0	0	0	0.0119366	0	0	0	0	0	0	0	no
NSP5	snp	10754	G	A	p.Ala234Thr	A234T	missense_variant	0	0	0	0	0	0	0	0	0	0	0	0	0.0266152	0	0	0	0	no
NSP5	snp	10768	T	C	p.Asn238Asn	N238N	synonymous_variant	0	0	0	0	0	0	0	0	0	0.0195516	0	0.0509934	0.0248897	0.0258436	0	0.353546	0	no
NSP5	snp	10775	C	T	p.Pro241Ser	P241S	missense_variant	0	0	0	0	0	0	0	0	0	0	0	0	0	0.0101961	0	0	0	no
NSP5	snp	10777	T	C	p.Pro241Pro	P241P	synonymous_variant	0	0	0	0	0	0	0	0	0	0	0	0.0396229	0	0	0	0	0	no
NSP5	snp	10786	A	G	p.Gln244Gln	Q244Q	synonymous_variant	0	0	0	0	0	0	0	0	0	0.0172672	0	0	0	0	0.0161365	0	0	no
NSP5	snp	10787	G	T	p.Asp245Tyr	D245Y	missense_variant	0	0.0127817	0	0.0130848	0	0	0	0	0	0	0.0152087	0	0	0	0	0	0	no
NSP5	snp	10796	G	A	p.Asp248Asn	D248N	missense_variant	0	0	0	0	0	0	0	0	0	0	0.0107015	0	0.0101667	0.0184438	0	0	0	no
NSP5	snp	10802	C	T	p.Leu250Leu	L250L	synonymous_variant	0	0	0	0	0	0	0	0	0	0	0	0	0	0	0.0114055	0	0	no
NSP5	snp	10819	T	C	p.Ala255Ala	A255A	synonymous_variant	0	0	0	0	0	0	0	0	0	0	0	0	0	0	0	0.0442545	0	no
NSP5	snp	10832	G	A	p.Ala260Thr	A260T	missense_variant	0	0	0	0	0	0	0	0	0	0.0351586	0	0	0.0252262	0	0	0	0	no
NSP5	snp	10844	A	G	p.Met264Val	M264V	missense_variant	0	0	0	0	0	0	0	0	0	0	0	0	0	0	0.0188906	0	0	no
NSP5	snp	10855	A	G	p.Ser267Ser	S267S	synonymous_variant	0	0	0	0	0	0	0	0	0	0.0179851	0.0318127	0.0481976	0.0256403	0.0205507	0.0513899	0	0	no
NSP5	snp	10886	G	A	p.Gly278Arg	G278R	missense_variant	0	0	0	0	0	0	0	0	0	0.0184342	0	0	0	0	0	0	0	no
NSP5	snp	10910	T	C	p.Leu286Leu	L286L	synonymous_variant	0	0	0	0	0	0	0	0	0	0.0597769	0.0385649	0.0205869	0.0239187	0.0420016	0.045785	0.316162	0.78656	no
NSP5	snp	10924	A	G	p.Glu290Glu	E290E	synonymous_variant	0	0	0	0	0	0	0	0	0	0	0	0	0	0	0.014553	0	0	no
NSP5	snp	10927	T	C	p.Phe291Phe	F291F	synonymous_variant	0	0	0	0	0	0	0	0	0	0.0180812	0	0	0	0.0167343	0	0	0	no
NSP5	snp	10943	G	A	p.Val297Ile	V297I	missense_variant	0	0	0	0	0	0	0	0	0	0	0	0	0.0223162	0	0	0	0	no
NSP5	snp	10954	C	T	p.Cys300Cys	C300C	synonymous_variant	0	0	0	0	0	0	0	0	0	0.0232583	0.0118953	0.0227355	0	0.0271351	0.0370913	0.0323035	0	no
NSP5	snp	10956	C	T	p.Ser301Leu	S301L	missense_variant	0	0	0	0	0	0	0	0	0	0.05974	0.0874409	0.0488108	0.0813674	0.0469257	0.0716944	0	0	no
NSP5	snp	10957	A	G	p.Ser301Ser	S301S	synonymous_variant	0	0	0	0	0	0	0	0	0	0.0110394	0	0	0	0	0.012567	0	0	no
NSP6	snp	10983	A	G	p.Lys4Arg	K4R	missense_variant	0.0155504	0.0102515	0	0	0	0	0	0.0113477	0	0	0	0.0126232	0	0.0100625	0.0109901	0.0125174	0	no
NSP6	snp	10984	A	G	p.Lys4Lys	K4K	synonymous_variant	0	0	0	0	0	0	0	0	0	0.0209524	0.0153973	0	0	0.018124	0.0464621	0	0	no
NSP6	snp	11011	G	T	p.Trp13Cys	W13C	missense_variant	0	0	0	0	0	0.0101458	0	0	0	0	0	0	0	0	0	0	0	no
NSP6	snp	11024	A	G	p.Ile18Val	I18V	missense_variant	0	0	0	0	0	0	0	0	0	0.0108187	0	0	0	0	0	0	0	no
NSP6	snp	11080	T	C	p.Phe36Phe	F36F	synonymous_variant	0	0	0	0	0	0	0	0	0	0.0194351	0.023101	0.027689	0.0455342	0.0408908	0.0232775	0	0.0115114	no
NSP6	snp	11083	G	A	p.Leu37Leu	L37L	synonymous_variant	0	0	0	0	0	0	0	0	0	0.0139947	0	0.0270558	0.0148857	0.0200719	0	0.238223	0	no
NSP6	snp	11089	A	G	p.Glu39Glu	E39E	synonymous_variant	0	0	0	0	0	0	0	0	0	0	0	0.016069	0	0	0	0	0	no
NSP6	snp	11102	C	A	p.Pro44Thr	P44T	missense_variant	0	0	0	0	0	0	0	0	0	0	0.0101513	0	0	0	0	0	0	no
NSP6	snp	11103	C	A	p.Pro44His	P44H	missense_variant	0	0.0104895	0	0.0116799	0	0	0	0	0	0	0	0	0	0	0	0	0	no
NSP6	snp	11108	G	A	p.Ala46Thr	A46T	missense_variant	0	0	0	0	0	0	0	0	0	0	0	0	0	0	0.0178723	0	0	no
NSP6	snp	11110	T	C	p.Ala46Ala	A46A	synonymous_variant	0	0	0	0	0	0	0	0	0	0	0	0	0	0	0	0.0171698	0	no
NSP6	snp	11144	A	G	p.Met58Val	M58V	missense_variant	0	0	0	0	0	0	0	0	0	0	0	0	0	0.0104225	0	0	0	no
NSP6	snp	11149	T	C	p.Phe59Phe	F59F	synonymous_variant	0	0	0	0	0	0	0	0	0	0.0192939	0	0	0	0	0	0	0	no
NSP6	snp	11185	G	A	p.Leu71Leu	L71L	synonymous_variant	0	0	0	0	0	0	0	0	0	0.01332	0	0	0	0	0	0	0	no
NSP6	snp	11187	T	G	p.Leu72*	L72*	stop_gained	0	0.0120609	0	0.0132286	0	0	0	0	0	0	0.0113375	0	0	0	0	0	0	no
NSP6	snp	11194	T	C	p.Ser74Ser	S74S	synonymous_variant	0	0	0	0	0	0	0	0	0	0.0430205	0.0136285	0.0290733	0	0.0315546	0.0432939	0.0351893	0	no
NSP6	snp	11196	T	G	p.Leu75Arg	L75R	missense_variant	0	0.0143478	0	0.0148163	0.0110075	0	0	0	0	0	0.0127775	0	0	0	0	0	0	no
NSP6	snp	11203	T	C	p.Thr77Thr	T77T	synonymous_variant	0	0	0	0	0	0	0	0	0	0.0164293	0	0	0	0.0169245	0.0390229	0	0	no
NSP6	snp	11212	T	C	p.Tyr80Tyr	Y80Y	synonymous_variant	0	0	0	0	0	0	0	0	0	0	0	0	0	0	0.0113451	0	0	no
NSP6	snp	11247	T	C	p.Met92Thr	M92T	missense_variant	0	0	0	0	0	0	0	0	0	0.0107075	0	0	0.0134903	0.0139744	0	0	0	no
NSP6	snp	11248	G	A	p.Met92Ile	M92I	missense_variant	0	0	0	0	0	0	0	0	0	0	0.0209015	0	0.0148251	0	0	0	0	no
NSP6	snp	11254	T	C	p.Ile94Ile	I94I	synonymous_variant	0	0	0	0	0	0	0	0	0	0	0.0151714	0	0	0	0	0	0	no
NSP6	snp	11280	C	A	p.Thr103Asn	T103N	missense_variant	0	0.0100385	0	0	0.0147863	0	0	0	0	0	0	0	0	0	0	0	0	no
NSP6	snp	11330	G	A	p.Val120Ile	V120I	missense_variant	0	0	0	0	0	0	0	0	0	0.0159369	0	0	0	0.0140642	0.0219116	0	0	no
NSP6	snp	11342	A	C	p.Ile124Leu	I124L	missense_variant	0	0.0169831	0	0.0138642	0	0	0	0	0	0	0.0119861	0	0	0	0	0	0	no
NSP6	snp	11343	T	C	p.Ile124Thr	I124T	missense_variant	0	0	0	0	0	0	0	0	0	0.146333	0.117985	0.106287	0.0872684	0.109337	0.152199	0.390943	0.781828	no
NSP6	snp	11348	A	G	p.Met126Val	M126V	missense_variant	0	0	0	0	0	0	0	0	0	0	0	0	0	0.0243664	0.0110608	0	0	no
NSP6	snp	11355	C	T	p.Ala128Val	A128V	missense_variant	0	0	0	0	0	0	0	0	0	0.0146433	0	0	0	0	0	0	0	no
NSP6	snp	11362	T	C	p.Thr130Thr	T130T	synonymous_variant	0	0	0	0	0	0	0	0	0	0	0	0	0	0	0	0	0.0114347	no
NSP6	snp	11389	G	A	p.Val139Val	V139V	synonymous_variant	0	0	0	0	0	0	0	0	0	0	0.0137354	0	0	0	0	0	0	no
NSP6	snp	11401	G	A	p.Met143Ile	M143I	missense_variant	0	0	0	0	0	0	0	0	0	0	0	0	0	0	0.01215	0.0434878	0.0108613	no
NSP6	snp	11442	C	T	p.Ala157Val	A157V	missense_variant	0	0	0	0	0	0	0	0	0	0	0	0	0	0	0.0133097	0	0	no
NSP6	snp	11444	T	C	p.Leu158Leu	L158L	synonymous_variant	0	0	0	0	0	0	0	0	0	0	0	0	0	0	0	0.0671285	0	no
NSP6	snp	11463	T	C	p.Met164Thr	M164T	missense_variant	0	0	0	0	0	0	0	0	0	0.01641	0	0	0	0	0	0	0	no
NSP6	snp	11471	C	A	p.Leu167Ile	L167I	missense_variant	0	0.0147548	0	0.0137349	0	0	0	0	0	0	0.0132543	0	0	0	0	0	0	no
NSP6	snp	11473	T	C	p.Leu167Leu	L167L	synonymous_variant	0	0	0	0	0	0	0	0	0	0	0	0	0	0	0	0.0234257	0	no
NSP6	snp	11497	C	T	p.Tyr175Tyr	Y175Y	synonymous_variant	0	0	0	0	0	0	0	0	0	0.0163967	0.0138926	0.017868	0	0.0147612	0	0	0	no
NSP6	snp	11512	A	G	p.Thr180Thr	T180T	synonymous_variant	0	0	0	0	0	0	0	0	0	0.019901	0	0.0466933	0.0256688	0.0280648	0	0.345217	0	no
NSP6	snp	11516	G	A	p.Val182Ile	V182I	missense_variant	0	0	0	0	0	0	0	0	0	0	0	0	0.0104981	0	0	0	0	no
NSP6	snp	11522	T	G	p.Phe184Val	F184V	missense_variant	0.0462547	0	0	0	0	0	0	0	0	0	0	0	0	0	0	0	0	no
NSP6	snp	11536	T	C	p.Gly188Gly	G188G	synonymous_variant	0	0	0	0	0	0	0	0	0	0	0	0.0249516	0	0	0	0	0	no
NSP6	snp	11537	A	C	p.Ile189Leu	I189L	missense_variant	0	0.0114129	0	0	0	0	0	0	0	0	0.0102084	0	0	0	0	0	0	no
NSP6	snp	11547	T	C	p.Met192Thr	M192T	missense_variant	0	0	0	0	0	0	0	0	0	0	0	0	0	0.0167963	0	0	0	no
NSP6	snp	11548	G	A	p.Met192Ile	M192I	missense_variant	0	0	0	0	0	0	0	0	0	0	0	0	0	0	0	0	0.811573	no
NSP6	snp	11550	G	A	p.Cys193Tyr	C193Y	missense_variant	0	0	0	0	0	0	0	0	0	0.0113384	0.01392	0.0402625	0.0159596	0	0	0	0	no
NSP6	snp	11553	T	C	p.Val194Ala	V194A	missense_variant	0	0	0	0	0	0	0	0	0	0.0119616	0	0	0	0	0	0	0	no
NSP6	snp	11569	T	C	p.Ile199Ile	I199I	synonymous_variant	0	0	0	0	0	0	0	0	0	0	0	0	0	0	0	0	0.0141616	no
NSP6	snp	11570	T	C	p.Phe200Leu	F200L	missense_variant	0	0	0	0	0	0	0	0	0	0	0.0100313	0	0	0	0.0200729	0.0702869	0.0315349	no
NSP6	snp	11610	T	G	p.Val213Gly	V213G	missense_variant	0	0	0	0	0	0.0131387	0	0	0	0	0.020979	0	0	0	0	0	0	no
NSP6	snp	11626	C	A	p.Gly218Gly	G218G	synonymous_variant	0	0	0	0.0168269	0	0	0	0	0	0	0	0	0	0	0	0	0	no
NSP6	snp	11638	T	C	p.Thr222Thr	T222T	synonymous_variant	0	0	0	0	0	0	0	0	0	0.038961	0.0385965	0.011088	0.0326087	0.0128795	0.0223881	0	0.588141	no
NSP6	snp	11656	T	C	p.Phe228Phe	F228F	synonymous_variant	0	0	0	0	0	0	0	0	0	0	0.010453	0	0	0	0	0.112375	0	no
NSP6	snp	11666	A	T	p.Asn232Tyr	N232Y	missense_variant	0	0	0	0	0	0.0139276	0	0	0	0	0	0	0	0	0	0	0.0108359	no
NSP6	snp	11713	T	C	p.Ser247Ser	S247S	synonymous_variant	0	0	0	0	0	0	0	0	0	0.0499971	0	0.0170991	0	0	0	0	0	no
NSP6	snp	11725	T	C	p.Phe251Phe	F251F	synonymous_variant	0	0	0	0	0	0	0	0	0	0	0	0	0	0	0.0225088	0	0	no
NSP6	snp	11750	C	T	p.Leu260Phe	L260F	missense_variant	0	0	0	0	0	0	0	0	0	0	0	0	0	0	0.0132627	0	0	no
NSP6	snp	11760	A	G	p.Lys263Arg	K263R	missense_variant	0	0	0	0	0	0	0	0	0	0.0107286	0	0	0	0.010076	0	0	0	no
NSP6	snp	11767	C	T	p.Ser265Ser	S265S	synonymous_variant	0	0	0	0	0	0	0	0	0	0	0.0128545	0	0.0152809	0.0173481	0.0147053	0	0	no
NSP6	snp	11788	C	T	p.Asn272Asn	N272N	synonymous_variant	0	0	0	0	0	0	0	0	0	0	0	0	0	0	0	0	0.0373671	no
NSP6	snp	11789	A	G	p.Ile273Val	I273V	missense_variant	0	0	0	0	0	0	0	0	0	0.0176256	0	0	0	0	0	0	0	no
NSP7	snp	11845	T	C	p.Ser1Ser	S1S	synonymous_variant	0	0	0	0	0	0	0	0	0	0	0	0	0.0247105	0	0	0	0	no
NSP7	snp	11851	G	A	p.Met3Ile	M3I	missense_variant	0	0	0	0	0	0	0	0	0	0	0	0	0	0.0130432	0	0	0	no
NSP7	snp	11879	T	C	p.Leu13Leu	L13L	synonymous_variant	0	0	0	0	0	0	0	0	0	0	0	0	0	0	0	0.154145	0	no
NSP7	snp	11893	G	A	p.Leu17Leu	L17L	synonymous_variant	0	0	0	0	0	0	0	0	0	0	0.0124514	0	0	0	0	0	0	no
NSP7	snp	11898	A	G	p.Gln19Arg	Q19R	missense_variant	0	0	0	0	0	0	0	0	0	0	0	0	0	0	0	0	0.780513	no
NSP7	snp	11935	A	G	p.Gln31Gln	Q31Q	synonymous_variant	0	0	0	0	0	0	0	0	0	0.378563	0.547523	0.606572	0.60264	0.451988	0.371852	0.0337634	0.0739903	no
NSP7	snp	11943	A	G	p.Gln34Arg	Q34R	missense_variant	0	0	0	0	0	0	0	0	0	0.0119861	0	0.0124858	0	0	0	0	0	no
NSP7	snp	11963	T	C	p.Leu41Leu	L41L	synonymous_variant	0	0	0	0	0	0	0	0	0	0	0	0	0.014789	0	0	0	0	no
NSP7	snp	12001	T	C	p.Val53Val	V53V	synonymous_variant	0	0	0	0	0	0	0	0	0	0.0202479	0	0	0	0	0	0	0	no
NSP7	snp	12014	G	A	p.Val58Ile	V58I	missense_variant	0	0	0	0	0	0	0	0	0	0.0632067	0.0388581	0.0350588	0.108291	0.0339817	0.0400188	0.0947407	0	no
NSP7	snp	12017	T	C	p.Leu59Leu	L59L	synonymous_variant	0	0	0	0	0	0	0	0	0	0	0	0	0.0206676	0	0	0	0	no
NSP7	snp	12040	A	C	p.Val66Val	V66V	synonymous_variant	0.014989	0	0	0	0	0	0	0	0	0	0	0	0	0	0	0	0	no
NSP7	snp	12043	C	T	p.Asp67Asp	D67D	synonymous_variant	0	0	0	0	0	0	0	0	0	0.0113244	0	0	0	0	0	0	0	no
NSP7	snp	12061	A	G	p.Glu73Glu	E73E	synonymous_variant	0	0	0	0	0	0	0	0	0	0	0	0	0	0	0	0.370961	0	no
NSP7	snp	12070	G	A	p.Leu76Leu	L76L	synonymous_variant	0	0	0	0	0	0	0	0	0	0	0	0	0	0	0	0.015951	0.0268934	no
NSP7	snp	12076	C	T	p.Asn78Asn	N78N	synonymous_variant	0	0	0	0	0	0	0	0	0	0	0	0	0	0	0	0.271016	0	no
NSP8	snp	12112	T	G	p.Ser7Arg	S7R	missense_variant	0	0	0	0	0	0	0	0	0	0	0.0108333	0	0	0	0	0	0	no
NSP8	snp	12121	A	G	p.Pro10Pro	P10P	synonymous_variant	0	0	0	0	0	0	0	0	0	0.135677	0.117371	0.0927591	0.0905136	0.115548	0.152817	0.396975	0.788266	no
NSP8	snp	12145	T	G	p.Ala18Ala	A18A	synonymous_variant	0.0143283	0	0	0	0	0	0	0	0	0	0	0	0	0	0	0	0	no
NSP8	snp	12163	G	A	p.Gln24Gln	Q24Q	synonymous_variant	0	0	0	0	0	0	0	0	0	0	0	0	0	0	0	0.0799644	0	no
NSP8	snp	12170	G	A	p.Ala27Thr	A27T	missense_variant	0	0	0	0	0	0	0	0	0	0.0187254	0.0213099	0.0209671	0.0391192	0.0401678	0.0301978	0	0.0446137	no
NSP8	snp	12177	G	A	p.Gly29Asp	G29D	missense_variant	0	0	0	0	0	0	0	0	0	0	0	0.0145979	0	0	0	0	0	no
NSP8	snp	12187	A	G	p.Glu32Glu	E32E	synonymous_variant	0	0	0	0	0	0	0	0	0	0.0295776	0	0.0142304	0	0	0	0	0	no
NSP8	snp	12208	G	A	p.Lys39Lys	K39K	synonymous_variant	0	0	0	0	0	0	0	0	0	0	0	0	0	0.0107128	0	0	0	no
NSP8	snp	12232	T	C	p.Ser47Ser	S47S	synonymous_variant	0	0	0	0	0	0	0	0	0	0	0	0	0.0293795	0	0	0	0	no
NSP8	snp	12248	G	A	p.Ala53Thr	A53T	missense_variant	0	0	0	0	0	0	0	0	0	0.0442262	0	0	0.0261977	0	0.0116683	0	0	no
NSP8	snp	12304	T	C	p.Tyr71Tyr	Y71Y	synonymous_variant	0	0	0	0	0	0	0	0	0	0	0	0	0.0135465	0	0	0	0	no
NSP8	snp	12311	G	A	p.Ala74Thr	A74T	missense_variant	0	0	0	0	0	0	0	0	0	0.0356431	0.0293265	0.0126119	0	0.031141	0.0222206	0	0	no
NSP8	snp	12332	G	T	p.Ala81Ser	A81S	missense_variant	0	0.0123447	0	0.017078	0	0	0	0	0	0	0.0140559	0	0	0	0	0	0	no
NSP8	snp	12358	A	G	p.Thr89Thr	T89T	synonymous_variant	0	0	0	0	0	0	0	0	0	0.0106332	0.0211999	0.0250753	0.0248223	0.0253152	0.0105496	0	0	no
NSP8	snp	12378	G	A	p.Arg96Lys	R96K	missense_variant	0	0	0	0	0	0	0	0	0	0.0398599	0.0413199	0.0280316	0.0500249	0.0460845	0.0405255	0	0	no
NSP8	snp	12379	A	G	p.Arg96Arg	R96R	synonymous_variant	0	0	0	0	0	0	0	0	0	0.0161826	0.0187745	0.0240098	0	0.0189037	0.0114864	0	0	no
NSP8	snp	12388	T	C	p.Asp99Asp	D99D	synonymous_variant	0	0	0	0	0	0	0	0	0	0.0167901	0	0	0	0.0123792	0.0103575	0	0	no
NSP8	snp	12400	C	T	p.Leu103Leu	L103L	synonymous_variant	0	0	0	0	0	0	0	0	0	0.0441269	0.0114009	0	0.0258125	0	0	0	0	no
NSP8	snp	12421	A	G	p.Ala110Ala	A110A	synonymous_variant	0	0	0	0	0	0	0	0	0	0.010935	0	0	0	0.0111253	0	0	0	no
NSP8	snp	12427	T	G	p.Asp112Glu	D112E	missense_variant	0	0	0	0	0	0	0	0	0	0	0	0	0	0	0	0	0.059392	no
NSP8	snp	12514	G	A	p.Thr141Thr	T141T	synonymous_variant	0	0	0	0	0	0	0	0	0	0	0	0.0172244	0.0168654	0	0	0	0	no
NSP8	snp	12540	C	T	p.Ala150Val	A150V	missense_variant	0	0	0	0	0	0	0	0	0	0	0	0	0.0107551	0	0	0	0	no
NSP8	snp	12568	T	C	p.Val159Val	V159V	synonymous_variant	0	0	0	0	0	0	0	0	0	0	0	0	0	0	0.0130245	0.0467517	0.0160463	no
NSP8	snp	12581	A	G	p.Ser164Gly	S164G	missense_variant	0	0	0	0	0	0	0	0	0	0	0	0	0	0.0276778	0	0	0	no
NSP8	snp	12587	A	G	p.Ile166Val	I166V	missense_variant	0	0	0	0	0	0	0	0	0	0	0	0	0	0	0.0100831	0	0	no
NSP8	snp	12598	T	C	p.Leu169Leu	L169L	synonymous_variant	0	0	0	0	0	0	0	0	0	0	0.0251162	0	0	0	0	0	0	no
NSP8	snp	12603	A	G	p.Glu171Gly	E171G	missense_variant	0	0	0	0	0	0	0	0	0	0	0.0116853	0	0	0	0	0	0	no
NSP8	snp	12611	A	G	p.Met174Val	M174V	missense_variant	0	0	0	0	0	0	0	0	0	0	0	0	0.0119657	0	0	0	0	no
NSP8	snp	12622	A	G	p.Ser177Ser	S177S	synonymous_variant	0	0	0	0	0	0	0	0	0	0	0.0147513	0.0118338	0	0	0.0314314	0	0	no
NSP8	snp	12625	T	C	p.Pro178Pro	P178P	synonymous_variant	0	0	0	0	0	0	0	0	0	0	0	0.0328475	0.0208255	0	0	0	0	no
NSP8	snp	12628	T	C	p.Asn179Asn	N179N	synonymous_variant	0	0	0	0	0	0	0	0	0	0.0226756	0.023733	0.0164026	0	0.0232822	0.0182286	0	0	no
NSP8	snp	12630	T	G	p.Leu180*	L180*	stop_gained	0	0.010331	0	0.0113465	0	0	0	0	0	0	0	0	0	0	0	0	0	no
NSP8	snp	12651	C	T	p.Thr187Ile	T187I	missense_variant	0	0	0	0	0	0	0	0	0	0.0293212	0.0130591	0	0.0112723	0.0164079	0.0217786	0	0	no
NSP8	snp	12652	A	G	p.Thr187Thr	T187T	synonymous_variant	0	0	0	0	0	0	0	0	0	0.0107735	0.0152515	0.0207001	0	0.0135958	0	0	0	no
NSP8	snp	12674	G	A	p.Val195Ile	V195I	missense_variant	0	0	0	0	0	0	0	0	0	0.011787	0	0.023297	0.0138889	0.0235524	0	0	0	no
NSP9	snp	12717	A	G	p.Gln11Arg	Q11R	missense_variant	0	0	0	0	0	0	0	0	0	0	0	0	0	0	0.017359	0	0	no
NSP9	snp	12718	G	A	p.Gln11Gln	Q11Q	synonymous_variant	0	0	0	0	0	0	0	0	0	0.0195595	0.0164057	0.0132458	0.0253306	0.0305834	0.0113859	0	0	no
NSP9	snp	12724	T	C	p.Ser13Ser	S13S	synonymous_variant	0	0	0	0	0	0	0	0	0	0	0.0106446	0	0	0	0.0230942	0.0838042	0.0333796	no
NSP9	snp	12770	T	C	p.Leu29Leu	L29L	synonymous_variant	0	0	0	0	0	0	0	0	0	0	0	0	0.0137536	0.0224041	0	0	0	no
NSP9	snp	12778	C	T	p.Tyr31Tyr	Y31Y	synonymous_variant	0	0	0	0	0	0	0	0	0	0	0	0	0	0.0224729	0	0	0	no
NSP9	snp	12784	C	T	p.Asn33Asn	N33N	synonymous_variant	0	0	0	0	0	0	0	0	0	0	0	0	0	0.0166885	0	0	0	no
NSP9	snp	12791	A	C	p.Lys36Gln	K36Q	missense_variant	0	0.0139648	0	0.0153835	0	0	0	0	0	0	0.011155	0	0	0	0	0	0	no
NSP9	snp	12792	A	G	p.Lys36Arg	K36R	missense_variant	0	0	0	0	0	0	0	0	0	0.0581232	0.0129234	0.0435557	0.0179492	0.0290433	0.0181762	0	0	no
NSP9	snp	12792	A	C	p.Lys36Thr	K36T	missense_variant	0.0101866	0	0	0.0117098	0.010126	0	0	0	0	0	0	0	0	0	0	0.010405	0	no
NSP9	snp	12796	A	G	p.Gly37Gly	G37G	synonymous_variant	0	0	0	0	0	0	0	0	0	0	0	0	0.0156938	0	0	0	0	no
NSP9	snp	12806	G	A	p.Val41Ile	V41I	missense_variant	0	0	0	0	0	0	0	0	0	0	0.0288599	0	0.0181092	0	0	0	0	no
NSP9	snp	12814	A	G	p.Ala43Ala	A43A	synonymous_variant	0	0	0	0	0	0	0	0	0	0.0105803	0.0314199	0.0707238	0.0290987	0.0167335	0.0513955	0	0	no
NSP9	snp	12829	A	G	p.Leu48Leu	L48L	synonymous_variant	0	0	0	0	0	0	0	0	0	0	0.0283325	0	0.0173868	0	0	0	0	no
NSP9	snp	12881	T	C	p.Tyr66His	Y66H	missense_variant	0	0	0	0	0	0	0	0	0	0	0	0	0	0	0	0.0400658	0	no
NSP9	snp	12890	C	T	p.Leu69Leu	L69L	synonymous_variant	0	0	0	0	0	0	0	0.0401868	0	0	0	0	0	0	0	0	0	no
NSP9	snp	12911	G	A	p.Val76Ile	V76I	missense_variant	0	0	0	0	0	0	0	0	0	0	0	0.0349858	0	0	0	0	0	no
NSP9	snp	12915	C	T	p.Thr77Ile	T77I	missense_variant	0	0	0	0	0	0	0	0	0	0	0	0	0.0216847	0	0	0	0	no
NSP9	snp	12916	A	G	p.Thr77Thr	T77T	synonymous_variant	0	0	0	0	0	0	0	0	0	0.0244035	0	0.0124481	0	0	0.0119351	0	0	no
NSP9	snp	12919	C	T	p.Asp78Asp	D78D	synonymous_variant	0	0	0	0	0	0	0	0	0	0.0213114	0	0	0	0.0206572	0.0136024	0	0	no
NSP9	snp	12924	C	T	p.Pro80Leu	P80L	missense_variant	0	0	0	0	0	0	0	0	0	0	0	0	0	0	0	0	0.0425734	no
NSP9	snp	12927	A	G	p.Lys81Arg	K81R	missense_variant	0	0	0	0	0	0	0	0	0	0	0.0346982	0	0.0163356	0	0	0	0	no
NSP9	snp	12933	C	T	p.Pro83Leu	P83L	missense_variant	0	0	0	0	0	0	0	0	0	0.0130102	0	0.012564	0	0	0	0	0	no
NSP9	snp	12967	A	G	p.Leu94Leu	L94L	synonymous_variant	0	0	0	0	0	0	0	0	0	0.0139145	0	0.0112379	0	0	0	0	0	no
NSP9	snp	12986	A	G	p.Met101Val	M101V	missense_variant	0	0	0	0	0	0	0	0	0	0.020975	0.0128383	0	0.0241122	0.0138579	0	0	0	no
NSP9	snp	13009	C	T	p.Ala108Ala	A108A	synonymous_variant	0	0	0	0	0	0	0	0	0	0	0	0	0	0.0114561	0	0	0	no
NSP9	snp	13012	A	G	p.Thr109Thr	T109T	synonymous_variant	0	0	0	0	0	0	0	0	0	0	0	0	0	0	0	0.0800879	0	no
NSP10	snp	13035	C	T	p.Ala4Val	A4V	missense_variant	0	0	0	0	0	0	0	0	0	0	0	0.0158534	0	0	0	0	0	no
NSP10	snp	13084	T	G	p.Ala20Ala	A20A	synonymous_variant	0	0	0	0	0	0	0	0	0	0	0	0	0.0132766	0	0	0	0	no
NSP10	snp	13093	T	C	p.Ala23Ala	A23A	synonymous_variant	0	0	0	0	0	0	0	0	0	0	0	0	0	0.013447	0	0	0	no
NSP10	snp	13166	C	T	p.His48Tyr	H48Y	missense_variant	0	0	0	0	0	0	0	0	0	0	0	0	0	0.011742	0	0	0	no
NSP10	snp	13192	A	G	p.Thr56Thr	T56T	synonymous_variant	0	0	0	0	0	0	0	0	0	0.0126253	0	0	0.0144114	0	0	0	0	no
NSP10	snp	13211	A	C	p.Met63Leu	M63L	missense_variant	0	0.0110667	0	0.0119337	0	0	0	0	0	0	0.0119943	0	0	0	0	0	0	no
NSP10	snp	13303	A	G	p.Lys93Lys	K93K	synonymous_variant	0	0	0	0	0	0	0	0	0	0	0.0115865	0	0	0	0	0	0	no
NSP10	snp	13308	A	G	p.Lys95Arg	K95R	missense_variant	0	0	0	0	0	0	0	0	0	0	0	0	0.0246576	0	0	0	0	no
NSP10	snp	13326	C	T	p.Thr101Ile	T101I	missense_variant	0	0	0	0	0	0	0	0	0	0	0	0	0	0	0.0155967	0	0	no
NSP10	snp	13327	A	G	p.Thr101Thr	T101T	synonymous_variant	0	0	0	0	0	0	0	0	0	0	0.0439269	0	0	0	0	0	0	no
NSP10	snp	13331	T	C	p.Cys103Arg	C103R	missense_variant	0	0	0	0	0	0	0	0	0	0	0.0107951	0	0	0	0.0202733	0	0	no
NSP10	snp	13348	G	A	p.Val108Val	V108V	synonymous_variant	0	0	0	0	0	0	0	0	0	0	0	0.0100369	0	0	0	0	0	no
NSP10	snp	13364	A	C	p.Asn114His	N114H	missense_variant	0	0.0139326	0	0.0133472	0	0	0	0	0	0	0.011169	0	0	0	0	0	0	no
NSP10	snp	13377	C	T	p.Thr118Ile	T118I	missense_variant	0	0	0	0	0	0	0	0	0	0	0.0142396	0	0	0	0	0	0	no
NSP10	snp	13394	A	G	p.Lys124Glu	K124E	missense_variant	0	0	0	0	0	0	0	0	0	0	0	0	0	0	0.0108799	0	0	no
NSP10	snp	13406	T	G	p.Cys128Gly	C128G	missense_variant	0	0	0	0	0	0	0	0	0	0	0	0.0108589	0	0	0	0	0	no
NSP10	snp	13409	A	G	p.Ser129Gly	S129G	missense_variant	0	0	0	0	0	0	0	0	0	0	0	0	0	0	0	0.0144798	0	no
NSP10	snp	13410	G	A	p.Ser129Asn	S129N	missense_variant	0	0	0	0	0	0	0	0	0	0.0178767	0.0136318	0	0.0208635	0.0125185	0.0206297	0	0	no
NSP10	snp	13412	T	G	p.Cys130Gly	C130G	missense_variant	0	0	0	0	0	0	0	0	0	0	0	0	0	0	0.0105558	0	0	no
NSP10	snp	13426	C	T	p.Arg134Arg	R134R	synonymous_variant	0	0	0	0	0	0	0	0	0	0	0.0362589	0	0.0191797	0	0	0	0	no
NSP12a	snp	13455	A	G	p.Gln5Arg	Q5R	missense_variant	0	0	0	0	0	0	0	0	0	0	0	0.0256452	0	0	0	0	0	no
NSP12b	snp	13487	C	T	p.Ala7Val	A7V	missense_variant	0	0	0	0	0	0	0	0	0	0.0142984	0	0.0132632	0	0	0	0	0	no
NSP12b	snp	13536	C	T	p.Tyr23Tyr	Y23Y	synonymous_variant	0	0	0	0	0	0	0	0	0	0	0	0	0	0.022404	0	0	0	no
NSP12b	snp	13548	C	T	p.Asp27Asp	D27D	synonymous_variant	0	0	0	0	0	0	0	0	0	0	0	0	0	0	0	0.0123939	0	no
NSP12b	snp	13549	A	G	p.Ile28Val	I28V	missense_variant	0	0	0	0	0	0	0	0	0	0.0142885	0.0103888	0	0	0	0.0112597	0	0	no
NSP12b	snp	13572	T	C	p.Gly35Gly	G35G	synonymous_variant	0	0	0	0	0	0	0	0	0	0	0	0	0.0245635	0	0	0	0	no
NSP12b	snp	13591	A	G	p.Thr42Ala	T42A	missense_variant	0	0	0	0	0	0	0	0	0	0	0	0	0	0.0160865	0	0	0	no
NSP12b	snp	13611	A	G	p.Gln48Gln	Q48Q	synonymous_variant	0	0	0	0	0	0	0	0	0	0	0	0	0	0	0	0.0198656	0	no
NSP12b	snp	13629	C	A	p.Asp54Glu	D54E	missense_variant	0	0.0174081	0	0.018602	0	0	0	0	0	0	0.0168187	0	0	0	0	0	0	no
NSP12b	snp	13630	A	G	p.Asn55Asp	N55D	missense_variant	0	0	0	0	0	0	0	0	0	0.0130045	0	0	0	0	0	0.235213	0	no
NSP12b	snp	13658	A	C	p.Lys64Thr	K64T	missense_variant	0	0	0	0	0	0	0	0	0	0	0	0	0	0.0204493	0	0	0	no
NSP12b	snp	13695	A	G	p.Thr76Thr	T76T	synonymous_variant	0	0	0	0	0	0	0	0	0	0.0455265	0.0259512	0	0	0.0213372	0.0611671	0	0	no
NSP12b	snp	13706	T	C	p.Leu80Ser	L80S	missense_variant	0	0	0	0	0	0	0	0	0	0	0	0	0	0	0.0216379	0	0	no
NSP12b	snp	13708	C	A	p.Leu81Ile	L81I	missense_variant	0	0	0	0	0	0	0	0	0	0	0.0108047	0	0	0	0	0	0	no
NSP12b	snp	13721	C	T	p.Pro85Leu	P85L	missense_variant	0	0	0	0	0	0	0	0	0	0	0	0.0224459	0	0	0.0134975	0	0	no
NSP12b	snp	13740	C	T	p.Asp91Asp	D91D	synonymous_variant	0	0	0	0	0	0	0	0	0	0	0	0.0360889	0	0	0	0	0	no
NSP12b	snp	13768	A	C	p.Met101Leu	M101L	missense_variant	0	0.0107904	0	0.0105194	0	0	0	0	0	0	0	0	0	0	0	0	0	no
NSP12b	snp	13782	A	C	p.Ile105Ile	I105I	synonymous_variant	0	0.0108801	0	0	0	0	0	0	0	0	0	0	0	0	0	0	0	no
NSP12b	snp	13795	C	A	p.Leu110Ile	L110I	missense_variant	0	0.0131478	0	0.0115366	0	0	0	0	0	0	0.010578	0	0	0	0	0.0111039	0	no
NSP12b	snp	13810	A	G	p.Met115Val	M115V	missense_variant	0	0	0	0	0	0	0	0	0	0	0	0.0128289	0	0	0	0	0	no
NSP12b	snp	13824	C	A	p.Val119Val	V119V	synonymous_variant	0	0.0133441	0	0.0123445	0	0	0	0	0	0	0	0	0	0	0	0	0	no
NSP12b	snp	13828	G	A	p.Ala121Thr	A121T	missense_variant	0	0	0	0	0	0	0	0	0	0	0	0	0.0202786	0	0	0	0	no
NSP12b	snp	13829	C	T	p.Ala121Val	A121V	missense_variant	0	0	0	0	0	0	0	0	0	0	0	0	0	0	0.0102147	0	0	no
NSP12b	snp	13831	T	C	p.Leu122Leu	L122L	synonymous_variant	0	0	0	0	0	0	0	0	0	0.0116064	0.0153431	0	0.0122448	0.020945	0.0101005	0	0.792733	no
NSP12b	snp	13938	A	G	p.Val157Val	V157V	synonymous_variant	0	0	0	0	0	0	0	0	0	0	0.013783	0	0	0	0	0	0	no
NSP12b	snp	13956	A	G	p.Leu163Leu	L163L	synonymous_variant	0	0	0	0	0	0	0	0	0	0.0401384	0	0.0130319	0	0	0	0	0	no
NSP12b	snp	13962	A	G	p.Val165Val	V165V	synonymous_variant	0	0	0	0	0	0	0	0	0	0.0139142	0	0	0	0	0	0	0	no
NSP12b	snp	13963	T	G	p.Tyr166Asp	Y166D	missense_variant	0	0.0189894	0.0117452	0.0229388	0	0	0	0	0	0	0.0270876	0	0	0	0	0	0	no
NSP12b	snp	13975	G	A	p.Gly170Ser	G170S	missense_variant	0	0	0	0	0	0	0	0	0	0.0391655	0.030589	0.037735	0.023523	0.031588	0.0379798	0.140331	0.279248	no
NSP12b	snp	13992	A	G	p.Gln175Gln	Q175Q	synonymous_variant	0	0	0	0	0	0	0	0	0	0	0	0	0	0.0151033	0	0	0	no
NSP12b	snp	13996	T	C	p.Leu177Leu	L177L	synonymous_variant	0	0	0	0	0	0	0	0	0	0	0	0	0	0	0.0152147	0	0	no
NSP12b	snp	14013	A	G	p.Gln182Gln	Q182Q	synonymous_variant	0	0	0	0	0	0	0	0	0	0	0	0	0.0118702	0	0	0	0	no
NSP12b	snp	14114	C	T	p.Thr216Ile	T216I	missense_variant	0	0	0	0	0	0	0	0	0	0	0	0	0	0	0	0.230146	0	no
NSP12b	snp	14148	T	C	p.Ser227Ser	S227S	synonymous_variant	0	0	0	0	0	0	0	0	0	0	0	0.0119753	0	0	0	0	0	no
NSP12b	snp	14215	A	G	p.Thr250Ala	T250A	missense_variant	0	0	0	0	0	0	0	0	0	0	0.0103487	0	0	0	0	0	0	no
NSP12b	snp	14217	T	C	p.Thr250Thr	T250T	synonymous_variant	0	0	0	0	0	0	0	0	0	0.0164545	0.0447082	0	0.0146098	0	0.0152992	0	0	no
NSP12b	snp	14220	C	T	p.Asp251Asp	D251D	synonymous_variant	0	0	0	0	0	0	0	0	0	0	0	0	0	0.0105283	0	0	0	no
NSP12b	snp	14224	A	G	p.Thr253Ala	T253A	missense_variant	0	0	0	0	0	0	0	0	0	0.0121138	0	0.0124411	0	0	0	0	0	no
NSP12b	snp	14226	A	G	p.Thr253Thr	T253T	synonymous_variant	0	0	0	0	0	0	0	0	0	0	0	0	0.0284542	0	0	0	0	no
NSP12b	snp	14232	T	C	p.Pro255Pro	P255P	synonymous_variant	0	0	0	0	0	0	0	0	0	0.0117837	0.0116959	0	0	0.0107024	0	0	0	no
NSP12b	snp	14260	G	T	p.Asp265Tyr	D265Y	missense_variant	0	0	0	0.0123735	0	0	0	0	0	0	0	0	0	0	0	0	0	no
NSP12b	snp	14268	G	A	p.Thr267Thr	T267T	synonymous_variant	0	0	0	0	0	0	0	0	0	0	0	0.0133167	0	0	0	0	0	no
NSP12b	snp	14352	C	T	p.Asp295Asp	D295D	synonymous_variant	0	0	0	0	0	0	0	0	0	0	0.0113504	0	0	0	0	0	0	no
NSP12b	snp	14355	A	G	p.Arg296Arg	R296R	synonymous_variant	0	0	0	0	0	0	0	0	0	0.0115709	0.0119615	0.0405036	0.0260134	0.0216366	0	0.110857	0	no
NSP12b	snp	14364	G	A	p.Leu299Leu	L299L	synonymous_variant	0	0	0	0	0	0	0	0	0	0	0	0.0141387	0	0	0	0	0	no
NSP12b	snp	14367	T	C	p.His300His	H300H	synonymous_variant	0	0	0	0	0	0	0	0	0	0	0	0	0	0	0.0126884	0	0	no
NSP12b	snp	14372	C	T	p.Ala302Val	A302V	missense_variant	0	0	0	0	0	0	0	0	0	0	0	0	0.0226036	0	0	0	0	no
NSP12b	snp	14379	T	C	p.Phe304Phe	F304F	synonymous_variant	0	0	0	0	0	0	0	0	0	0.0113388	0.0179834	0	0.0103331	0.0198712	0.0105644	0	0	no
NSP12b	snp	14427	A	G	p.Leu320Leu	L320L	synonymous_variant	0	0	0	0	0	0	0	0	0	0	0	0	0	0	0.0111557	0	0	no
NSP12b	snp	14443	G	A	p.Val326Ile	V326I	missense_variant	0	0	0	0	0	0	0	0	0	0.0312568	0	0.0112081	0	0	0	0	0	no
NSP12b	snp	14484	C	T	p.Phe339Phe	F339F	synonymous_variant	0	0	0	0	0	0	0	0	0	0	0	0.0203845	0	0	0	0	0	no
NSP12b	snp	14491	C	T	p.Leu342Leu	L342L	synonymous_variant	0	0.010979	0.0151339	0	0	0	0	0	0	0	0	0.0112006	0	0	0	0	0	no
NSP12b	snp	14507	A	C	p.Asn347Thr	N347T	missense_variant	0	0.0165593	0	0.0131119	0	0	0	0	0	0	0.0122549	0	0	0	0	0	0	no
NSP12b	snp	14510	A	G	p.Gln348Arg	Q348R	missense_variant	0	0	0	0	0	0	0	0	0	0	0	0.0141093	0	0	0	0	0	no
NSP12b	snp	14520	C	T	p.Asn351Asn	N351N	synonymous_variant	0	0	0	0	0	0	0	0	0	0	0.0122699	0	0	0	0	0	0	no
NSP12b	snp	14548	G	T	p.Glu361*	E361*	stop_gained	0	0	0	0.0105079	0	0	0	0	0	0	0.0159314	0	0	0	0	0	0	no
NSP12b	snp	14556	T	C	p.Leu363Leu	L363L	synonymous_variant	0	0	0	0	0	0	0	0	0	0	0	0	0	0.0166667	0	0	0	no
NSP12b	snp	14568	T	C	p.Ala367Ala	A367A	synonymous_variant	0	0	0	0	0	0	0	0	0	0	0	0	0	0.0151007	0	0	0	no
NSP12b	snp	14571	C	T	p.Asp368Asp	D368D	synonymous_variant	0	0	0	0	0	0	0	0	0	0	0.0103986	0	0	0	0	0	0	no
NSP12b	snp	14575	G	C	p.Ala370Pro	A370P	missense_variant	0	0.0132284	0.0382022	0.0168472	0	0.0282575	0	0	0	0.0104987	0.0187452	0	0.0116773	0	0	0	0.0170157	no
NSP12b	snp	14575	G	T	p.Ala370Ser	A370S	missense_variant	0	0.024095	0.0775862	0.0213803	0.0295047	0.0520674	0.0264798	0.0139485	0.0284091	0.0165217	0.0260314	0	0.0352332	0.0132523	0.0245678	0.0239651	0.0469543	no
NSP12b	snp	14597	A	G	p.Asn377Ser	N377S	missense_variant	0	0	0	0	0	0	0	0	0	0.021308	0.0247146	0.0149122	0.0253549	0.034425	0.0199128	0	0	no
NSP12b	snp	14598	T	C	p.Asn377Asn	N377N	synonymous_variant	0	0	0	0	0	0	0	0	0	0	0	0	0	0	0.0122368	0	0	no
NSP12b	snp	14634	A	G	p.Val389Val	V389V	synonymous_variant	0	0	0	0	0.0172248	0	0	0	0	0	0	0	0	0	0	0	0	no
NSP12b	snp	14651	A	C	p.Asn395Thr	N395T	missense_variant	0	0.0152016	0	0.0157272	0	0	0	0	0	0	0.0132502	0	0	0	0	0.010183	0	no
NSP12b	snp	14664	A	G	p.Gln399Gln	Q399Q	synonymous_variant	0	0	0	0	0	0	0	0	0	0	0.018623	0	0.053037	0	0	0	0	no
NSP12b	snp	14667	T	C	p.Thr400Thr	T400T	synonymous_variant	0	0	0	0	0	0	0	0	0	0	0.0216197	0	0	0.0112392	0	0	0	no
NSP12b	snp	14676	C	T	p.Pro403Pro	P403P	synonymous_variant	0	0	0	0	0	0	0	0	0	0	0	0	0.013683	0	0	0	0	no
NSP12b	snp	14710	G	A	p.Val415Met	V415M	missense_variant	0	0	0	0	0	0	0	0	0	0.0122434	0	0	0	0	0.0137408	0	0	no
NSP12b	snp	14717	A	G	p.Lys417Arg	K417R	missense_variant	0	0	0	0	0	0	0	0	0	0	0	0	0	0	0	0	0.0317107	no
NSP12b	snp	14746	G	A	p.Glu427Lys	E427K	missense_variant	0	0	0	0	0	0	0	0	0	0	0	0	0	0.0122759	0	0	0	no
NSP12b	snp	14793	C	A	p.Ser442Arg	S442R	missense_variant	0	0.0105874	0	0	0	0	0	0	0	0	0	0	0	0	0	0	0	no
NSP12b	snp	14818	C	T	p.Leu451Leu	L451L	synonymous_variant	0	0	0	0	0	0	0	0	0	0.0432903	0.043426	0.0222189	0.045197	0.0471621	0.0429302	0	0	no
NSP12b	snp	14857	G	A	p.Val464Ile	V464I	missense_variant	0	0	0	0	0	0	0	0	0	0.0111092	0	0	0	0	0	0	0	no
NSP12b	snp	14871	T	C	p.Asp468Asp	D468D	synonymous_variant	0	0	0	0	0	0	0	0	0	0	0	0	0	0	0	0	0.0113588	no
NSP12b	snp	14943	A	G	p.Ser492Ser	S492S	synonymous_variant	0	0	0	0	0	0	0	0	0	0	0	0	0	0	0	0	0.0124309	no
NSP12b	snp	14946	T	A	p.Ala493Ala	A493A	synonymous_variant	0	0	0	0.0124143	0	0	0	0	0	0	0	0	0	0	0	0	0	no
NSP12b	snp	14949	T	C	p.Gly494Gly	G494G	synonymous_variant	0	0	0	0	0	0	0	0	0	0	0	0	0.0256494	0	0	0	0	no
NSP12b	snp	14991	T	C	p.Asp508Asp	D508D	synonymous_variant	0	0	0	0	0	0	0	0	0	0.0481982	0.026687	0.0178367	0.0208886	0.0133529	0.028346	0	0.785331	no
NSP12b	snp	15000	T	C	p.Ser511Ser	S511S	synonymous_variant	0	0	0	0	0	0	0	0	0	0.0126301	0	0	0	0	0	0	0	no
NSP12b	snp	15099	A	G	p.Arg544Arg	R544R	synonymous_variant	0	0	0	0	0	0	0	0	0	0	0	0	0.0143182	0	0	0	0	no
NSP12b	snp	15109	G	A	p.Val548Ile	V548I	missense_variant	0	0	0	0	0	0	0	0	0	0	0	0	0	0.0150035	0	0	0	no
NSP12b	snp	15199	G	A	p.Val578Ile	V578I	missense_variant	0	0	0	0	0	0	0	0	0	0.297975	0.475048	0.421169	0.558664	0.355569	0.313201	0.116669	0.0546381	no
NSP12b	snp	15213	A	G	p.Thr582Thr	T582T	synonymous_variant	0	0	0	0	0	0	0	0	0	0	0	0	0	0	0	0.0863087	0	no
NSP12b	snp	15216	C	T	p.Ser583Ser	S583S	synonymous_variant	0	0	0	0	0	0	0	0	0	0	0	0	0	0	0	0.213212	0	no
NSP12b	snp	15222	C	T	p.Phe585Phe	F585F	synonymous_variant	0	0	0	0	0	0	0	0	0	0	0	0	0	0.0137263	0	0	0	no
NSP12b	snp	15240	C	T	p.Asn591Asn	N591N	synonymous_variant	0	0	0	0	0	0	0	0	0	0.0134971	0	0.0108187	0.0266905	0.0108597	0	0	0	no
NSP12b	snp	15252	T	C	p.Thr595Thr	T595T	synonymous_variant	0	0	0	0	0	0	0	0	0	0	0	0	0	0	0	0.014864	0	no
NSP12b	snp	15279	C	T	p.His604His	H604H	synonymous_variant	0	0	0	0	0	0	0	0	0	0	0	0	0	0.0147243	0	0	0	no
NSP12b	snp	15324	C	T	p.Asn619Asn	N619N	synonymous_variant	0	0	0	0	0	0	0	0	0	0	0	0	0	0.0130113	0	0	0	no
NSP12b	snp	15349	G	A	p.Val628Ile	V628I	missense_variant	0	0	0	0	0	0	0	0	0	0	0	0	0	0	0	0.0137593	0	no
NSP12b	snp	15360	C	T	p.Arg631Arg	R631R	synonymous_variant	0	0	0	0	0	0	0	0	0	0	0.0118488	0	0	0	0	0	0	no
NSP12b	snp	15398	A	C	p.Tyr644Ser	Y644S	missense_variant	0	0	0	0	0	0	0	0	0	0	0	0	0	0	0	0	0.0176062	no
NSP12b	snp	15411	T	G	p.Asn648Lys	N648K	missense_variant	0	0	0	0	0	0	0	0	0	0.0148993	0	0	0	0	0	0	0	no
NSP12b	snp	15429	G	A	p.Leu654Leu	L654L	synonymous_variant	0	0	0	0	0	0	0	0	0	0	0	0.0307476	0	0	0	0	0	no
NSP12b	snp	15439	G	A	p.Val658Ile	V658I	missense_variant	0	0	0	0	0	0	0	0	0	0.0491143	0.0593609	0.0292865	0.0575243	0.0582489	0.0589169	0	0	no
NSP12b	snp	15440	T	C	p.Val658Ala	V658A	missense_variant	0	0	0	0	0	0	0	0	0	0.0326319	0.0157089	0	0	0.0312144	0.0181082	0	0	no
NSP12b	snp	15441	C	T	p.Val658Val	V658V	synonymous_variant	0	0	0	0	0	0	0	0	0	0	0	0	0	0	0	0	0.0114127	no
NSP12b	snp	15450	C	T	p.Gly661Gly	G661G	synonymous_variant	0	0	0	0	0	0	0	0	0	0.429716	0.557919	0.569704	0.651065	0.507218	0.439429	0.179304	0.0722339	no
NSP12b	snp	15486	A	G	p.Ser673Ser	S673S	synonymous_variant	0	0	0	0	0	0	0	0	0	0	0	0	0	0	0	0.0350166	0	no
NSP12b	snp	15486	A	C	p.Ser673Ser	S673S	synonymous_variant	0	0	0	0	0	0	0	0	0	0	0	0	0.019289	0	0	0	0	no
NSP12b	snp	15498	A	G	p.Thr677Thr	T677T	synonymous_variant	0	0	0	0	0	0	0	0	0	0	0	0.0214003	0.0174908	0	0	0	0	no
NSP12b	snp	15528	T	C	p.Ile687Ile	I687I	synonymous_variant	0	0	0	0	0	0	0	0	0	0.0201701	0.0242731	0.0164028	0.0245609	0.0141194	0.0182901	0	0	no
NSP12b	snp	15546	C	T	p.Ala693Ala	A693A	synonymous_variant	0	0	0	0	0	0	0	0	0	0	0	0.0177524	0	0	0	0	0	no
NSP12b	snp	15570	T	C	p.Thr701Thr	T701T	synonymous_variant	0	0	0	0	0	0	0	0	0	0.0131218	0	0	0	0	0.0375132	0	0	no
NSP12b	snp	15571	G	A	p.Asp702Asn	D702N	missense_variant	0	0	0	0	0	0	0	0	0	0	0	0	0	0.0205596	0	0	0	no
NSP12b	snp	15583	A	C	p.Ile706Leu	I706L	missense_variant	0	0.0105064	0	0	0	0	0	0	0	0	0	0	0	0	0	0	0	no
NSP12b	snp	15583	A	G	p.Ile706Val	I706V	missense_variant	0	0	0	0	0	0	0	0	0	0.0130764	0	0	0	0	0	0	0	no
NSP12b	snp	15627	G	A	p.Glu720Glu	E720E	synonymous_variant	0	0	0	0	0	0	0	0	0	0	0	0.0175752	0	0	0	0	0	no
NSP12b	snp	15641	A	G	p.Asn725Ser	N725S	missense_variant	0	0	0	0	0	0	0	0	0	0	0.0185036	0	0	0	0	0	0	no
NSP12b	snp	15681	A	G	p.Ala738Ala	A738A	synonymous_variant	0	0	0	0	0	0	0	0	0	0.0127676	0	0	0.0154411	0.0150682	0	0	0	no
NSP12b	snp	15687	G	A	p.Leu740Leu	L740L	synonymous_variant	0	0	0	0	0	0	0	0	0	0	0	0	0	0	0.0106121	0	0	no
NSP12b	snp	15688	C	T	p.Arg741Cys	R741C	missense_variant	0	0	0	0	0	0	0	0	0	0.355195	0.543359	0.569762	0.616833	0.41806	0.377429	0.167307	0.0674193	no
NSP12b	snp	15688	C	A	p.Arg741Ser	R741S	missense_variant	0	0.0109055	0	0	0	0	0	0	0	0	0	0	0	0	0	0	0	no
NSP12b	snp	15709	A	G	p.Ile748Val	I748V	missense_variant	0	0	0	0	0	0	0	0	0	0.034965	0.01906	0	0	0.0207986	0.0496098	0	0	no
NSP12b	snp	15726	T	A	p.Ala753Ala	A753A	synonymous_variant	0	0	0	0	0	0	0	0	0	0.0270452	0	0	0.0105037	0.0117825	0.014353	0	0	no
NSP12b	snp	15786	T	C	p.Phe773Phe	F773F	synonymous_variant	0	0	0	0	0	0	0	0	0	0	0	0	0	0	0.014664	0	0	no
NSP12b	snp	15801	T	C	p.Tyr778Tyr	Y778Y	synonymous_variant	0	0	0	0	0	0	0	0	0	0	0	0.017881	0	0	0.010921	0	0	no
NSP12b	snp	15810	C	T	p.Asn781Asn	N781N	synonymous_variant	0	0	0	0	0	0	0	0	0	0	0	0	0	0	0	0.0170135	0	no
NSP12b	snp	15825	T	C	p.Ser786Ser	S786S	synonymous_variant	0	0	0	0	0	0	0	0	0	0	0.0104986	0	0	0	0	0	0	no
NSP12b	snp	15855	T	C	p.Leu796Leu	L796L	synonymous_variant	0	0	0	0	0	0	0	0	0	0	0	0	0	0	0	0.0151252	0.0397457	no
NSP12b	snp	15921	G	A	p.Val818Val	V818V	synonymous_variant	0	0	0	0	0	0	0	0	0	0.0161247	0	0	0.0169829	0	0	0	0	no
NSP12b	snp	15975	T	G	p.Asp836Glu	D836E	missense_variant	0	0	0	0	0.010831	0	0	0	0	0	0	0	0	0	0	0	0	no
NSP12b	snp	15978	T	C	p.Asp837Asp	D837D	synonymous_variant	0	0	0	0	0	0	0	0	0	0	0.0111249	0	0	0	0	0	0	no
NSP12b	snp	16008	T	C	p.Ile847Ile	I847I	synonymous_variant	0	0	0	0	0	0	0	0	0	0	0	0	0.0159444	0	0	0	0	no
NSP12b	snp	16030	A	C	p.Ile855Leu	I855L	missense_variant	0	0.0137337	0.0192693	0.0180998	0	0	0	0	0	0	0	0.0136273	0	0	0	0.0135061	0	no
NSP12b	snp	16059	T	C	p.Pro864Pro	P864P	synonymous_variant	0	0	0	0	0	0	0	0	0	0	0	0	0	0	0.0127384	0	0	no
NSP12b	snp	16087	T	C	p.Leu874Leu	L874L	synonymous_variant	0	0	0	0	0	0	0	0	0	0.029486	0	0	0.0122615	0.0112394	0.0113573	0	0	no
NSP12b	snp	16089	G	A	p.Leu874Leu	L874L	synonymous_variant	0	0	0	0	0	0	0	0	0	0.0125642	0	0	0	0	0	0	0	no
NSP12b	snp	16113	A	G	p.Leu882Leu	L882L	synonymous_variant	0	0	0	0	0	0	0	0	0	0	0	0.0220309	0	0	0	0	0	no
NSP12b	snp	16122	G	A	p.Glu885Glu	E885E	synonymous_variant	0	0	0	0	0	0	0	0	0	0.013	0.0322271	0.0753742	0.0297618	0.0172223	0.0586439	0	0	no
NSP12b	snp	16134	C	T	p.His889His	H889H	synonymous_variant	0	0	0	0	0	0	0	0	0	0	0	0	0.016728	0	0	0	0	no
NSP12b	snp	16140	A	G	p.Leu891Leu	L891L	synonymous_variant	0	0	0	0	0	0	0	0	0	0	0	0.0196494	0	0	0	0	0	no
NSP12b	snp	16217	C	T	p.Thr917Ile	T917I	missense_variant	0	0	0	0	0	0	0	0	0	0	0	0.0189603	0	0	0	0.0494665	0	no
NSP13	snp	16245	G	A	p.Gly3Gly	G3G	synonymous_variant	0	0	0	0	0	0	0	0	0	0	0	0	0	0	0	0	0.0119117	no
NSP13	snp	16290	T	C	p.Ala18Ala	A18A	synonymous_variant	0	0	0	0	0	0	0	0	0	0	0.0313876	0	0.016684	0	0	0	0	no
NSP13	snp	16368	T	C	p.Ser44Ser	S44S	synonymous_variant	0	0	0	0	0	0	0	0	0	0	0	0	0	0	0	0	0.0153713	no
NSP13	snp	16377	G	A	p.Pro47Pro	P47P	synonymous_variant	0	0	0	0	0	0	0	0	0	0	0	0	0	0.0355887	0	0	0	no
NSP13	snp	16405	G	A	p.Val57Ile	V57I	missense_variant	0	0	0	0	0	0	0	0	0	0	0	0	0	0	0.0205054	0	0.0630134	no
NSP13	snp	16410	A	G	p.Thr58Thr	T58T	synonymous_variant	0	0	0	0	0	0	0	0	0	0	0.0160169	0	0	0	0	0	0	no
NSP13	snp	16413	T	C	p.Asp59Asp	D59D	synonymous_variant	0	0	0	0	0	0	0	0	0	0	0	0	0	0.0133224	0	0	0	no
NSP13	snp	16425	T	C	p.Leu63Leu	L63L	synonymous_variant	0	0	0	0	0	0	0	0	0	0.056822	0.0684696	0.0420168	0.0617317	0.0587759	0.0591531	0	0	no
NSP13	snp	16439	T	G	p.Met68Arg	M68R	missense_variant	0	0	0	0.0296201	0	0	0	0	0.0118851	0	0	0	0	0.0200527	0	0	0	no
NSP13	snp	16449	T	C	p.Tyr71Tyr	Y71Y	synonymous_variant	0	0	0	0	0	0	0	0	0	0	0	0	0.0236306	0	0	0	0	no
NSP13	snp	16482	A	G	p.Pro82Pro	P82P	synonymous_variant	0	0	0	0	0	0	0	0	0	0	0	0	0	0	0	0.134622	0	no
NSP13	snp	16483	T	C	p.Leu83Leu	L83L	synonymous_variant	0	0	0	0	0	0	0	0	0	0.0147843	0	0	0	0	0.0258876	0	0	no
NSP13	snp	16533	T	C	p.Gly99Gly	G99G	synonymous_variant	0	0	0	0	0	0	0	0	0	0.0635803	0.0600542	0.0739101	0.0483686	0.0588653	0.0879703	0.314238	0.411172	no
NSP13	snp	16543	G	A	p.Val103Ile	V103I	missense_variant	0	0	0	0	0	0	0	0	0	0.0325639	0	0	0.0213536	0	0	0	0	no
NSP13	snp	16550	A	G	p.Asp105Gly	D105G	missense_variant	0	0	0	0	0	0	0	0	0	0	0	0	0	0.0344086	0	0	0.0141729	no
NSP13	snp	16559	C	T	p.Ala108Val	A108V	missense_variant	0	0	0	0	0	0	0	0	0	0	0	0	0	0.01411	0	0	0	no
NSP13	snp	16580	C	T	p.Thr115Ile	T115I	missense_variant	0	0	0	0	0	0	0	0	0	0.0167306	0.0133394	0	0	0	0.0118894	0	0	no
NSP13	snp	16668	A	G	p.Thr144Thr	T144T	synonymous_variant	0	0	0	0	0	0	0	0	0	0.0121268	0	0	0	0.0125262	0	0	0	no
NSP13	snp	16675	C	T	p.Leu147Leu	L147L	synonymous_variant	0	0	0	0	0	0	0	0	0	0	0	0	0	0	0.0105866	0	0	no
NSP13	snp	16695	T	C	p.Thr153Thr	T153T	synonymous_variant	0	0	0	0	0	0	0	0	0	0.0161335	0	0.0295356	0.0133284	0.0212124	0.0246532	0	0	no
NSP13	snp	16710	G	A	p.Leu158Leu	L158L	synonymous_variant	0	0	0	0	0	0	0	0	0.0127518	0	0	0	0	0	0	0	0	no
NSP13	snp	16716	C	T	p.Asp160Asp	D160D	synonymous_variant	0	0	0	0	0	0	0	0	0	0	0.0180617	0	0	0	0.0318562	0	0	no
NSP13	snp	16718	G	A	p.Arg161Lys	R161K	missense_variant	0	0	0	0	0	0	0	0	0	0	0	0	0	0.0126804	0	0	0	no
NSP13	snp	16819	A	G	p.Ile195Val	I195V	missense_variant	0	0	0	0	0	0	0	0	0	0	0.0256152	0	0.0150804	0.0273547	0	0.0136706	0	no
NSP13	snp	16833	C	T	p.Thr199Thr	T199T	synonymous_variant	0	0	0	0	0	0	0	0	0	0	0	0	0	0	0	0	0.0125008	no
NSP13	snp	16842	A	G	p.Lys202Lys	K202K	synonymous_variant	0	0	0	0	0	0	0	0	0	0	0	0.0670147	0	0	0	0	0	no
NSP13	snp	16851	T	C	p.Tyr205Tyr	Y205Y	synonymous_variant	0	0	0	0	0	0	0	0	0	0.0212789	0.0134022	0	0	0	0.0131021	0	0	no
NSP13	snp	16899	T	G	p.Val221Val	V221V	synonymous_variant	0	0	0.0151278	0	0	0.0123643	0	0	0	0	0.0112738	0	0	0	0	0	0	no
NSP13	snp	16899	T	C	p.Val221Val	V221V	synonymous_variant	0	0	0	0	0	0	0	0	0	0	0	0	0	0.0227906	0	0	0	no
NSP13	snp	16946	C	T	p.Ala237Val	A237V	missense_variant	0	0	0	0	0	0	0	0	0	0	0	0.024375	0	0	0	0	0	no
NSP13	snp	16986	T	C	p.Thr250Thr	T250T	synonymous_variant	0	0	0	0	0	0	0	0	0	0.353639	0.526508	0.569056	0.612053	0.435527	0.374212	0.168737	0.073854	no
NSP13	snp	16990	T	C	p.Leu252Leu	L252L	synonymous_variant	0	0	0	0	0	0	0	0	0	0	0.0121656	0	0	0	0	0	0	no
NSP13	snp	16998	A	G	p.Pro254Pro	P254P	synonymous_variant	0	0	0	0	0	0	0	0	0	0	0.0170883	0	0	0	0	0	0	no
NSP13	snp	16999	A	G	p.Thr255Ala	T255A	missense_variant	0	0	0	0	0	0	0	0	0	0	0	0.0213911	0	0.0112183	0.020096	0	0	no
NSP13	snp	17011	T	C	p.Ser259Pro	S259P	missense_variant	0	0	0	0	0	0	0	0	0	0	0	0	0	0.0191725	0	0	0	no
NSP13	snp	17013	A	G	p.Ser259Ser	S259S	synonymous_variant	0	0	0	0	0	0	0	0	0	0	0	0	0	0.0114511	0	0	0	no
NSP13	snp	17016	T	C	p.Asp260Asp	D260D	synonymous_variant	0	0	0	0	0	0	0	0	0	0.0341653	0	0	0.0123173	0.0141972	0.0153674	0	0	no
NSP13	snp	17028	C	T	p.Ser264Ser	S264S	synonymous_variant	0	0	0	0	0	0	0	0	0	0.0137161	0.03597	0.0722707	0.0315015	0.0176145	0.0583005	0.0322403	0	no
NSP13	snp	17036	C	T	p.Ala267Val	A267V	missense_variant	0	0	0	0	0	0	0	0	0	0	0.0114104	0	0	0	0	0	0	no
NSP13	snp	17051	T	C	p.Val272Ala	V272A	missense_variant	0	0	0	0	0	0	0	0	0	0	0.0210291	0	0	0	0	0	0	no
NSP13	snp	17063	A	G	p.Lys276Arg	K276R	missense_variant	0	0	0	0	0	0	0	0	0	0	0	0	0	0.0193903	0.0152015	0	0	no
NSP13	snp	17065	T	C	p.Tyr277His	Y277H	missense_variant	0	0	0	0	0	0	0	0	0	0	0	0	0	0	0	0.0113602	0	no
NSP13	snp	17073	A	G	p.Thr279Thr	T279T	synonymous_variant	0	0	0	0	0	0	0	0	0	0	0	0	0	0	0	0	0.0356124	no
NSP13	snp	17113	A	T	p.Ile293Phe	I293F	missense_variant	0	0	0	0	0	0	0	0	0	0	0	0	0	0	0	0	0.0114244	no
NSP13	snp	17126	T	C	p.Leu297Pro	L297P	missense_variant	0	0	0	0	0	0	0	0	0	0.0102779	0	0	0	0	0	0	0	no
NSP13	snp	17131	T	G	p.Tyr299Asp	Y299D	missense_variant	0	0.0106811	0	0.0116262	0	0	0	0	0	0	0.0100735	0	0	0	0	0	0	no
NSP13	snp	17142	T	C	p.Ala302Ala	A302A	synonymous_variant	0	0	0	0	0	0	0	0	0	0	0	0	0.0120112	0	0	0	0	no
NSP13	snp	17202	A	G	p.Leu322Leu	L322L	synonymous_variant	0	0	0	0	0	0	0	0	0	0.0113569	0	0.0143631	0	0.0143425	0	0	0	no
NSP13	snp	17222	A	G	p.Lys329Arg	K329R	missense_variant	0	0	0	0	0	0	0	0	0	0	0	0	0.0105263	0	0	0	0	no
NSP13	snp	17243	C	T	p.Ala336Val	A336V	missense_variant	0	0	0	0	0	0	0	0	0	0	0	0	0	0	0	0	0.698179	no
NSP13	snp	17247	T	C	p.Arg337Arg	R337R	synonymous_variant	0	0	0	0	0	0	0	0	0	0.0105865	0.012315	0.0305259	0	0	0	0	0	no
NSP13	snp	17253	T	C	p.Arg339Arg	R339R	synonymous_variant	0	0	0	0	0	0	0	0	0	0	0	0	0	0.0133676	0	0	0	no
NSP13	snp	17256	A	G	p.Val340Val	V340V	synonymous_variant	0	0	0	0	0	0	0	0	0	0.0134034	0.0145958	0	0	0	0	0	0	no
NSP13	snp	17265	T	C	p.Phe343Phe	F343F	synonymous_variant	0	0	0	0	0	0	0	0	0	0.0341284	0	0	0.0239939	0	0	0	0	no
NSP13	snp	17337	A	G	p.Thr367Thr	T367T	synonymous_variant	0	0	0	0	0	0	0	0	0	0.0225158	0.0174177	0	0.014524	0.0257798	0.0211279	0	0	no
NSP13	snp	17340	A	G	p.Ala368Ala	A368A	synonymous_variant	0	0	0	0	0	0	0	0	0	0.0141421	0	0	0.0164512	0	0	0	0	no
NSP13	snp	17343	T	C	p.Asp369Asp	D369D	synonymous_variant	0	0	0	0	0	0	0	0	0	0	0	0	0.0204876	0.014723	0	0	0	no
NSP13	snp	17364	T	C	p.Ile376Ile	I376I	synonymous_variant	0	0	0	0	0	0	0	0	0	0.0347984	0.0236221	0.0155765	0.0110383	0.0235661	0.0203362	0	0.0424336	no
NSP13	snp	17372	C	T	p.Ala379Val	A379V	missense_variant	0	0	0	0	0	0	0	0	0	0	0	0	0.0160649	0	0	0	0	no
NSP13	snp	17442	T	C	p.Pro402Pro	P402P	synonymous_variant	0	0	0	0	0	0	0	0	0	0	0	0.0462926	0	0	0	0	0	no
NSP13	snp	17445	T	C	p.Ala403Ala	A403A	synonymous_variant	0	0	0	0	0	0	0	0	0	0.0346516	0.0573302	0.0426382	0.0505164	0.0231084	0.038494	0	0	no
NSP13	snp	17467	T	C	p.Leu411Leu	L411L	synonymous_variant	0	0	0	0	0	0	0	0	0	0	0	0.0164564	0	0	0	0	0	no
NSP13	snp	17483	C	T	p.Thr416Ile	T416I	missense_variant	0	0	0	0	0	0	0	0	0	0	0	0.0166403	0	0	0	0	0	no
NSP13	snp	17493	A	G	p.Pro419Pro	P419P	synonymous_variant	0	0	0	0	0	0	0	0	0	0	0	0	0	0	0.0367623	0	0	no
NSP13	snp	17511	G	A	p.Val425Val	V425V	synonymous_variant	0	0	0	0	0	0	0	0	0	0	0	0.0161851	0	0	0	0	0	no
NSP13	snp	17523	G	A	p.Met429Ile	M429I	missense_variant	0	0	0	0	0	0	0	0	0	0	0	0	0.0139745	0.0140514	0	0	0	no
NSP13	snp	17541	C	T	p.Asp435Asp	D435D	synonymous_variant	0	0	0	0	0	0	0	0	0	0	0	0	0	0	0.0103747	0	0	no
NSP13	snp	17545	T	C	p.Phe437Leu	F437L	missense_variant	0	0	0	0	0	0	0	0	0	0	0	0	0	0.0203591	0	0	0	no
NSP13	snp	17545	T	G	p.Phe437Val	F437V	missense_variant	0.0120654	0.018366	0.0119308	0.0179532	0.0138776	0.012332	0.0126407	0.0102651	0.0146324	0.0125767	0.0179689	0	0.0144639	0.0122385	0.0131125	0.0132162	0.010886	no
NSP13	snp	17550	C	T	p.Leu438Leu	L438L	synonymous_variant	0.0230091	0	0	0	0	0	0	0	0	0	0	0	0	0	0	0	0	no
NSP13	snp	17572	G	A	p.Ala446Thr	A446T	missense_variant	0	0	0	0	0	0	0	0	0	0	0	0	0.027292	0	0	0	0	no
NSP13	snp	17586	C	T	p.Asp450Asp	D450D	synonymous_variant	0	0	0	0	0	0	0	0	0	0.0162313	0.0145478	0	0	0.013161	0.0152834	0	0	no
NSP13	snp	17599	T	C	p.Leu455Leu	L455L	synonymous_variant	0	0	0	0	0	0	0	0	0	0.0148078	0	0	0.0275851	0.0276007	0	0.353173	0	no
NSP13	snp	17608	G	A	p.Asp458Asn	D458N	missense_variant	0	0	0	0	0	0	0	0	0	0.0416244	0.0135921	0	0.0159343	0	0.0142899	0	0.778453	no
NSP13	snp	17646	A	G	p.Gln470Gln	Q470Q	synonymous_variant	0	0	0	0	0	0	0	0	0	0.0158037	0	0	0	0	0	0	0	no
NSP13	snp	17652	T	C	p.Phe472Phe	F472F	synonymous_variant	0	0	0	0	0	0	0	0	0	0.0101981	0	0	0	0	0	0	0	no
NSP13	snp	17654	A	G	p.Lys473Arg	K473R	missense_variant	0	0	0	0	0	0	0	0	0	0.0337659	0.0554688	0.0804876	0.0348609	0	0	0	0	no
NSP13	snp	17703	C	T	p.Asn489Asn	N489N	synonymous_variant	0	0	0	0	0	0	0	0	0	0	0	0	0	0	0.0174504	0	0	no
NSP13	snp	17706	G	A	p.Arg490Arg	R490R	synonymous_variant	0	0	0	0	0	0	0	0	0	0	0	0	0	0	0	0.0320213	0	no
NSP13	snp	17707	C	T	p.Pro491Ser	P491S	missense_variant	0	0	0	0	0	0	0	0	0	0	0.0109079	0	0	0	0	0	0	no
NSP13	snp	17718	C	T	p.Gly494Gly	G494G	synonymous_variant	0	0	0	0	0	0	0	0	0	0.0118961	0	0	0	0	0	0	0	no
NSP13	snp	17724	A	C	p.Val496Val	V496V	synonymous_variant	0	0	0	0.011253	0	0	0	0	0	0	0	0	0	0	0	0	0	no
NSP13	snp	17725	A	C	p.Arg497Arg	R497R	synonymous_variant	0	0	0	0.0837192	0	0	0	0	0.0117808	0	0	0	0	0	0	0	0	no
NSP13	snp	17749	G	A	p.Ala505Thr	A505T	missense_variant	0	0	0	0	0	0	0	0	0	0	0.0115112	0	0	0	0	0	0	no
NSP13	snp	17752	T	G	p.Trp506Gly	W506G	missense_variant	0.0126208	0	0	0	0	0	0	0	0	0.0143805	0	0	0	0	0	0	0	no
NSP13	snp	17805	A	G	p.Ser523Ser	S523S	synonymous_variant	0	0	0	0	0	0	0	0	0	0.0240131	0.0876116	0	0.0265974	0.0204914	0.0251223	0	0	no
NSP13	snp	17815	G	T	p.Gly527*	G527*	stop_gained	0	0.0111937	0	0.0121427	0	0	0	0	0	0	0	0	0	0	0	0	0	no
NSP13	snp	17826	T	C	p.Thr530Thr	T530T	synonymous_variant	0	0	0	0	0	0	0	0	0	0	0	0	0	0	0.0117692	0	0	no
NSP13	snp	17838	T	C	p.Asp534Asp	D534D	synonymous_variant	0	0	0	0	0	0	0	0	0	0.0511667	0.0592044	0.0285728	0.0558747	0.0576273	0.0539417	0	0	no
NSP13	snp	17858	A	G	p.Tyr541Cys	Y541C	missense_variant	0	0	0	0	0	0	0	0	0	0	0.0126105	0	0	0	0	0	0	no
NSP13	snp	17887	G	A	p.Glu551Lys	E551K	missense_variant	0	0	0	0	0	0	0	0	0	0	0.0139558	0	0	0	0	0	0	no
NSP13	snp	17901	T	C	p.Ser555Ser	S555S	synonymous_variant	0	0	0	0	0	0	0	0	0	0	0	0	0	0	0.0106014	0	0	no
NSP13	snp	17922	T	C	p.Asn562Asn	N562N	synonymous_variant	0	0	0	0	0	0	0	0	0	0	0	0	0.0136951	0	0	0	0	no
NSP13	snp	17961	A	G	p.Ile575Met	I575M	missense_variant	0	0	0	0	0	0	0	0	0	0	0	0	0	0.0101503	0	0	0	no
NSP13	snp	17967	T	C	p.Ser577Ser	S577S	synonymous_variant	0	0	0	0	0	0	0	0	0	0	0	0	0.0241875	0	0	0.042752	0	no
NSP13	snp	17980	T	C	p.Tyr582His	Y582H	missense_variant	0	0	0	0	0	0	0	0	0	0	0	0	0	0.0138219	0	0	0	no
NSP13	snp	18001	A	G	p.Ser589Gly	S589G	missense_variant	0	0	0	0	0	0	0	0	0	0	0	0.0388393	0.0257946	0.0193621	0	0.149369	0	no
NSP13	snp	18021	G	A	p.Arg595Arg	R595R	synonymous_variant	0	0	0	0	0	0	0	0	0	0	0	0	0.0230104	0	0	0	0	no
NSP14	snp	18086	C	T	p.Thr16Ile	T16I	missense_variant	0	0	0	0	0	0	0	0	0	0	0	0	0	0	0	0.172972	0	no
NSP14	snp	18120	C	T	p.Leu27Leu	L27L	synonymous_variant	0	0	0	0	0	0	0	0	0	0	0	0	0	0	0	0	0.01329	no
NSP14	snp	18122	G	A	p.Ser28Asn	S28N	missense_variant	0	0	0	0	0	0	0	0	0	0.0111092	0	0	0	0	0	0	0	no
NSP14	snp	18146	A	G	p.Glu36Gly	E36G	missense_variant	0	0	0	0	0	0	0	0	0	0.0118753	0	0	0	0	0.0100583	0	0	no
NSP14	snp	18169	G	A	p.Gly44Ser	G44S	missense_variant	0	0	0	0	0	0	0	0	0	0.0120584	0	0	0	0	0	0	0	no
NSP14	snp	18180	G	A	p.Lys47Lys	K47K	synonymous_variant	0	0	0	0	0	0	0	0	0	0	0	0	0	0	0	0.178573	0	no
NSP14	snp	18234	A	G	p.Gln65Gln	Q65Q	synonymous_variant	0	0	0	0	0	0	0	0	0	0	0.0166569	0.0125139	0.0129043	0.0103389	0.0167099	0	0	no
NSP14	snp	18258	T	C	p.Phe73Phe	F73F	synonymous_variant	0	0	0	0	0	0	0	0	0	0	0	0.0122721	0	0	0	0	0	no
NSP14	snp	18262	A	G	p.Thr75Ala	T75A	missense_variant	0	0	0	0	0	0	0	0	0	0	0	0	0.021008	0.0110525	0	0	0	no
NSP14	snp	18264	C	T	p.Thr75Thr	T75T	synonymous_variant	0	0.0133416	0	0	0	0	0	0	0	0	0	0	0	0	0	0	0	no
NSP14	snp	18272	A	G	p.Glu78Gly	E78G	missense_variant	0	0	0	0	0	0	0	0	0	0.0148622	0	0	0	0	0	0	0	no
NSP14	snp	18278	T	C	p.Ile80Thr	I80T	missense_variant	0	0	0	0	0	0	0	0	0	0	0	0	0	0.0142742	0	0	0	no
NSP14	snp	18282	A	G	p.Arg81Arg	R81R	synonymous_variant	0	0	0	0	0	0	0	0	0	0	0	0	0	0	0	0	0.036462	no
NSP14	snp	18286	G	A	p.Val83Ile	V83I	missense_variant	0	0	0	0	0	0	0	0	0	0.0133087	0.0147116	0	0	0.0227033	0.0124927	0	0	no
NSP14	snp	18300	T	C	p.Ile87Ile	I87I	synonymous_variant	0	0	0	0	0	0	0	0	0	0.0147977	0	0.0267021	0.0138607	0.0224705	0.012873	0	0	no
NSP14	snp	18303	C	T	p.Gly88Gly	G88G	synonymous_variant	0	0	0	0	0	0	0	0	0	0	0	0.0175359	0	0	0	0	0	no
NSP14	snp	18326	C	T	p.Ala96Val	A96V	missense_variant	0	0	0	0	0	0	0	0	0	0	0	0	0	0	0.0109681	0	0	no
NSP14	snp	18366	A	G	p.Leu109Leu	L109L	synonymous_variant	0	0	0	0	0	0	0	0	0	0	0	0	0	0	0	0.0333066	0	no
NSP14	snp	18372	T	C	p.Phe111Phe	F111F	synonymous_variant	0	0	0	0	0	0	0	0	0	0.142901	0.123361	0.106801	0.100684	0.122915	0.166098	0.372218	0.799618	no
NSP14	snp	18375	T	C	p.Ser112Ser	S112S	synonymous_variant	0	0	0	0	0	0	0	0	0	0	0	0	0	0	0	0.0273973	0	no
NSP14	snp	18402	T	C	p.Pro121Pro	P121P	synonymous_variant	0	0	0	0	0	0	0	0	0	0	0.0380707	0	0	0	0	0	0	no
NSP14	snp	18425	A	G	p.Asn129Ser	N129S	missense_variant	0	0	0	0	0	0	0	0	0	0.0108292	0.0370118	0	0.0338686	0.0178325	0.0132123	0	0	no
NSP14	snp	18433	G	A	p.Asp132Asn	D132N	missense_variant	0	0	0	0	0	0	0	0	0	0	0	0	0.0153221	0	0	0	0	no
NSP14	snp	18450	T	C	p.Ser137Ser	S137S	synonymous_variant	0	0	0	0	0	0	0	0	0	0	0	0	0.0117496	0	0	0	0	no
NSP14	snp	18464	C	A	p.Pro142His	P142H	missense_variant	0	0	0	0	0	0	0	0	0	0.188211	0.135573	0.108553	0.102267	0.152631	0.181828	0.358239	0.791171	no
NSP14	snp	18465	T	G	p.Pro142Pro	P142P	synonymous_variant	0	0	0	0	0	0	0.0277754	0.0533173	0	0	0.0157164	0	0	0	0.0387942	0	0	no
NSP14	snp	18477	T	C	p.Phe146Phe	F146F	synonymous_variant	0	0	0	0	0	0	0	0	0	0	0	0.0266292	0	0	0	0	0	no
NSP14	snp	18479	A	G	p.Lys147Arg	K147R	missense_variant	0	0	0	0	0	0	0	0	0	0.0351653	0.0630376	0.0199336	0.0482896	0.0324634	0.0501914	0	0	no
NSP14	snp	18488	T	C	p.Ile150Thr	I150T	missense_variant	0	0	0	0	0	0	0	0	0	0.0137113	0	0	0	0	0	0	0	no
NSP14	snp	18555	C	T	p.Asp172Asp	D172D	synonymous_variant	0	0	0	0	0	0	0	0	0	0.0553902	0.0512262	0.0236178	0.0566181	0.0559726	0.0497404	0	0	no
NSP14	snp	18589	G	T	p.Val184Phe	V184F	missense_variant	0.030059	0.022977	0.0211524	0.028272	0.0205529	0.0294799	0.0174076	0.0313931	0.0289872	0.0296786	0.0362658	0.0244465	0.0355692	0.0305976	0.0163926	0.0312728	0.0301113	no
NSP14	snp	18591	C	A	p.Val184Val	V184V	synonymous_variant	0.0414818	0.0388099	0.0407872	0.0373024	0.043213	0.0477185	0.038394	0.0522382	0.0503817	0.0495177	0.032315	0.0495633	0.0407099	0.0517842	0.0397815	0.0430972	0.0491708	no
NSP14	snp	18591	C	G	p.Val184Val	V184V	synonymous_variant	0	0.0128461	0.0116091	0.013534	0.0129526	0	0.0120199	0	0.0107792	0.0142312	0	0.0116545	0	0.0106556	0.0233622	0.0125315	0	no
NSP14	snp	18592	T	G	p.Leu185Val	L185V	missense_variant	0	0	0	0	0	0	0	0	0	0	0	0	0	0	0.01236	0	0	no
NSP14	snp	18596	G	T	p.Trp186Leu	W186L	missense_variant	0.0686907	0.0452989	0.0556713	0.0486735	0.052372	0.06972	0.0466624	0.0656581	0.0574713	0.0564762	0.0636691	0.0591388	0.0694871	0.055749	0.0275672	0.0623604	0.062951	no
NSP14	snp	18603	T	A	p.His188Gln	H188Q	missense_variant	0.0249197	0.0185351	0.0338681	0.0175511	0.0193263	0.0241137	0.0182731	0.0241444	0.0221574	0.0189036	0.0190971	0.0192159	0.0321181	0.0234574	0.018773	0.0260566	0.0253881	no
NSP14	snp	18604	G	T	p.Gly189Cys	G189C	missense_variant	0	0.0298695	0	0.0240508	0	0	0	0	0	0	0.0215705	0	0	0.0115746	0	0	0	no
NSP14	snp	18607	T	G	p.Phe190Val	F190V	missense_variant	0.0148555	0.0148277	0	0.0115072	0	0.013458	0	0.01468	0.0210572	0.0146508	0.0121609	0.0175481	0.0118321	0.016091	0	0.0219487	0.0149399	no
NSP14	snp	18609	T	C	p.Phe190Phe	F190F	synonymous_variant	0	0	0	0	0	0	0	0	0	0	0	0	0	0	0.042289	0	0	no
NSP14	snp	18610	G	T	p.Glu191*	E191*	stop_gained	0.0115432	0	0.0113499	0.0110201	0.0399455	0.0132734	0.0172111	0.0105375	0	0	0.0164235	0	0.0156311	0	0	0	0.0102983	no
NSP14	snp	18611	A	T	p.Glu191Val	E191V	missense_variant	0.0124673	0.0133425	0	0.0120863	0.0141901	0.0147412	0.015729	0.0126939	0	0.0154309	0.0118556	0.0166118	0	0.0114022	0.0105495	0	0.0140675	no
NSP14	snp	18634	G	A	p.Val199Met	V199M	missense_variant	0	0	0	0	0	0	0	0	0	0	0.0271739	0	0	0	0.010891	0	0	no
NSP14	snp	18657	C	T	p.Thr206Thr	T206T	synonymous_variant	0	0	0	0	0	0	0	0	0	0.0206871	0	0.0438782	0.0475265	0.027161	0	0.349978	0	no
NSP14	snp	18683	C	T	p.Thr215Ile	T215I	missense_variant	0	0	0	0	0	0	0	0	0	0.011794	0	0	0	0	0	0	0	no
NSP14	snp	18690	T	C	p.Phe217Phe	F217F	synonymous_variant	0	0	0	0	0	0	0	0	0	0.0125749	0	0	0	0	0	0	0	no
NSP14	snp	18696	T	C	p.Thr219Thr	T219T	synonymous_variant	0	0	0	0	0	0	0	0	0	0	0	0.0154756	0	0	0	0	0	no
NSP14	snp	18712	G	A	p.Ala225Thr	A225T	missense_variant	0	0	0	0	0	0	0	0	0	0	0	0	0	0.015463	0	0	0	no
NSP14	snp	18721	C	T	p.His228Tyr	H228Y	missense_variant	0	0	0	0	0	0	0	0	0	0	0	0	0.0213651	0.0107155	0	0	0	no
NSP14	snp	18723	T	C	p.His228His	H228H	synonymous_variant	0	0	0	0	0	0	0	0	0	0.0174507	0	0	0	0	0	0	0.780392	no
NSP14	snp	18736	T	C	p.Phe233Leu	F233L	missense_variant	0	0	0	0	0	0	0	0	0	0	0	0	0	0	0.0133017	0	0	no
NSP14	snp	18783	T	C	p.Gly248Gly	G248G	synonymous_variant	0	0	0	0	0	0	0	0	0	0	0	0	0	0	0	0	0.0135959	no
NSP14	snp	18785	T	C	p.Phe249Ser	F249S	missense_variant	0	0	0	0	0	0	0	0	0	0	0	0	0	0	0.0241643	0	0	no
NSP14	snp	18807	C	T	p.Asn256Asn	N256N	synonymous_variant	0	0	0	0	0	0	0	0	0	0	0	0.0138689	0	0	0	0	0	no
NSP14	snp	18844	G	A	p.Val269Ile	V269I	missense_variant	0	0	0	0	0	0	0	0	0	0	0	0	0	0	0.0108696	0	0	no
NSP14	snp	18921	T	C	p.Ile294Ile	I294I	synonymous_variant	0	0	0	0	0	0	0	0	0	0	0	0.0390756	0	0	0	0	0	no
NSP14	snp	18934	A	G	p.Ile299Val	I299V	missense_variant	0	0	0	0	0	0	0	0	0	0.0221692	0.0354476	0.0367205	0.0217208	0	0	0	0	no
NSP14	snp	18958	G	A	p.Ala307Thr	A307T	missense_variant	0	0	0	0	0	0	0	0	0	0.0349119	0	0	0.0256974	0	0	0	0	no
NSP14	snp	18981	C	T	p.His314His	H314H	synonymous_variant	0	0	0	0	0	0	0	0	0	0.0207108	0	0.0425127	0.0262299	0.0262287	0	0.285995	0	no
NSP14	snp	18997	G	A	p.Ala320Thr	A320T	missense_variant	0	0	0	0	0	0	0	0	0	0	0.0105633	0	0.0208662	0	0	0	0	no
NSP14	snp	18998	C	T	p.Ala320Val	A320V	missense_variant	0	0	0	0	0	0	0	0	0	0.019579	0	0	0.0113179	0	0	0	0	no
NSP14	snp	19004	T	C	p.Leu322Ser	L322S	missense_variant	0	0	0	0	0	0	0	0	0	0.0147657	0.0137002	0	0	0	0.0127738	0	0	no
NSP14	snp	19005	A	G	p.Leu322Leu	L322L	synonymous_variant	0	0	0	0	0	0	0	0	0	0	0.0299698	0	0.0157265	0	0	0	0	no
NSP14	snp	19011	C	T	p.Asp324Asp	D324D	synonymous_variant	0	0	0	0	0	0	0	0	0	0	0	0	0	0	0	0.172883	0	no
NSP14	snp	19015	T	C	p.Phe326Leu	F326L	missense_variant	0	0	0	0	0	0	0	0	0	0	0.0130889	0	0.058771	0.0131755	0	0	0	no
NSP14	snp	19015	T	G	p.Phe326Val	F326V	missense_variant	0	0.0157801	0	0.0103989	0	0	0	0	0	0	0	0	0	0	0	0	0	no
NSP14	snp	19029	C	T	p.His330His	H330H	synonymous_variant	0	0	0	0	0	0	0	0	0	0	0	0.0362953	0.0242176	0.0172615	0	0.12225	0	no
NSP14	snp	19032	C	T	p.Asp331Asp	D331D	synonymous_variant	0	0	0	0	0	0	0	0	0	0.0204395	0.0209745	0.0133188	0.0363896	0.0133698	0.0191378	0	0	no
NSP14	snp	19035	T	C	p.Ile332Ile	I332I	synonymous_variant	0	0	0	0	0	0	0	0	0	0	0	0	0.0278261	0	0	0.0425629	0	no
NSP14	snp	19044	T	C	p.Pro335Pro	P335P	synonymous_variant	0	0	0	0	0	0	0	0	0	0	0	0	0	0	0.0138359	0	0	no
NSP14	snp	19097	C	T	p.Ala353Val	A353V	missense_variant	0	0	0	0	0	0	0	0	0	0	0	0	0	0	0	0.0465228	0	no
NSP14	snp	19109	G	A	p.Ser357Asn	S357N	missense_variant	0	0	0	0	0	0	0	0	0	0.0152179	0.0356702	0.0686063	0.0268269	0.0191928	0.0502448	0	0	no
NSP14	snp	19110	T	C	p.Ser357Ser	S357S	synonymous_variant	0	0	0	0	0	0	0	0	0	0	0	0.0204342	0	0.0157876	0.0192442	0	0	no
NSP14	snp	19111	G	A	p.Asp358Asn	D358N	missense_variant	0	0	0	0	0	0	0	0	0	0	0	0	0.0157998	0	0	0	0	no
NSP14	snp	19136	T	C	p.Leu366Ser	L366S	missense_variant	0	0	0	0	0	0	0	0	0	0.0106046	0	0	0	0	0	0	0	no
NSP14	snp	19146	T	C	p.Ser369Ser	S369S	synonymous_variant	0	0	0	0	0	0	0	0	0	0	0	0	0	0	0.0126847	0	0	no
NSP14	snp	19173	A	G	p.Thr378Thr	T378T	synonymous_variant	0	0	0	0	0	0	0	0	0	0	0	0	0	0	0	0	0.0157739	no
NSP14	snp	19180	G	A	p.Val381Ile	V381I	missense_variant	0	0	0	0	0	0	0	0	0	0	0	0	0	0	0.0214427	0	0	no
NSP14	snp	19220	C	T	p.Ala394Val	A394V	missense_variant	0	0	0	0	0	0	0	0	0	0	0	0	0	0	0	0.308974	0	no
NSP14	snp	19233	T	C	p.Val398Val	V398V	synonymous_variant	0	0	0	0	0	0	0	0	0	0.0105268	0.0130195	0	0	0.0137913	0	0	0	no
NSP14	snp	19239	A	G	p.Arg400Arg	R400R	synonymous_variant	0	0	0	0	0	0	0	0	0	0	0	0.0217338	0.021785	0.0147378	0	0.0667662	0	no
NSP14	snp	19260	T	C	p.Ser407Ser	S407S	synonymous_variant	0	0	0	0	0	0	0	0	0	0	0	0.0144151	0	0	0	0	0	no
NSP14	snp	19263	C	T	p.Asn408Asn	N408N	synonymous_variant	0	0	0	0	0	0	0	0	0	0.0316739	0.0156477	0.0672808	0.0135292	0	0	0	0	no
NSP14	snp	19270	T	G	p.Leu411Val	L411V	missense_variant	0	0	0	0.0134557	0	0	0	0	0	0	0.011127	0	0	0	0	0	0	no
NSP14	snp	19290	C	T	p.Gly417Gly	G417G	synonymous_variant	0	0	0	0	0	0	0	0	0	0	0	0.0101733	0	0	0	0.031153	0	no
NSP14	snp	19310	A	G	p.His424Arg	H424R	missense_variant	0	0	0	0	0	0	0	0	0	0	0.0153385	0	0	0	0	0	0	no
NSP14	snp	19330	T	C	p.Phe431Leu	F431L	missense_variant	0	0	0	0	0	0	0	0	0	0	0.0110814	0	0	0	0	0	0	no
NSP14	snp	19338	A	G	p.Lys433Lys	K433K	synonymous_variant	0	0	0	0	0	0	0	0	0	0	0.0130297	0	0	0	0.0290414	0	0	no
NSP14	snp	19339	A	G	p.Ser434Gly	S434G	missense_variant	0	0	0	0	0	0	0	0	0	0	0.0194493	0	0	0	0	0	0	no
NSP14	snp	19413	A	G	p.Gln458Gln	Q458Q	synonymous_variant	0	0	0	0	0	0	0	0	0	0	0	0	0	0.0325898	0.0121052	0	0	no
NSP14	snp	19421	C	T	p.Ser461Leu	S461L	missense_variant	0	0	0	0	0	0	0	0	0	0	0	0	0.0157823	0	0	0	0	no
NSP14	snp	19450	G	A	p.Ala471Thr	A471T	missense_variant	0	0	0	0	0	0	0	0	0	0.0208193	0	0.0445571	0.0306289	0.0134685	0	0.353557	0	no
NSP14	snp	19466	G	A	p.Arg476His	R476H	missense_variant	0	0	0	0	0	0	0	0	0	0.0469701	0.0415934	0.0234159	0.0217984	0.0401176	0.0288749	0	0	no
NSP14	snp	19467	T	C	p.Arg476Arg	R476R	synonymous_variant	0	0	0	0	0	0	0	0	0	0	0.0122698	0	0	0	0	0	0	no
NSP14	snp	19503	T	C	p.Ala488Ala	A488A	synonymous_variant	0	0	0	0	0	0	0	0	0	0	0	0	0	0	0	0.0360578	0	no
NSP14	snp	19532	A	G	p.Tyr498Cys	Y498C	missense_variant	0	0	0	0	0	0	0	0	0	0	0.0119956	0	0	0	0	0	0	no
NSP14	snp	19536	C	T	p.Asn499Asn	N499N	synonymous_variant	0	0	0	0	0	0	0	0	0	0.0257371	0.0175052	0	0	0.0129314	0.0373475	0	0	no
NSP14	snp	19537	A	G	p.Met500Val	M500V	missense_variant	0	0	0	0	0	0	0	0	0	0	0	0	0	0	0	0.0303199	0	no
NSP14	snp	19541	T	G	p.Met501Arg	M501R	missense_variant	0	0	0	0	0	0	0	0	0	0	0	0	0	0	0.255324	0	0	no
NSP14	snp	19544	T	C	p.Ile502Thr	I502T	missense_variant	0	0	0	0	0	0	0	0	0	0	0	0.0151074	0	0	0	0	0	no
NSP14	snp	19550	C	T	p.Ala504Val	A504V	missense_variant	0	0	0	0	0	0	0	0	0	0.017097	0	0	0	0	0	0	0	no
NSP14	snp	19567	G	A	p.Val510Ile	V510I	missense_variant	0	0	0	0	0	0	0	0	0	0.0182448	0.0127786	0	0	0.0139839	0.0142965	0	0	no
NSP14	snp	19572	C	T	p.Tyr511Tyr	Y511Y	synonymous_variant	0	0	0	0	0	0	0	0	0	0.014016	0	0	0	0	0	0	0	no
NSP14	snp	19581	T	C	p.Phe514Phe	F514F	synonymous_variant	0	0	0	0	0	0	0	0	0	0.01607	0	0.0126033	0	0.0104702	0.0144877	0	0	no
NSP14	snp	19602	C	T	p.Asn521Asn	N521N	synonymous_variant	0	0	0	0	0	0	0	0	0	0	0.0195878	0	0.0173579	0	0	0	0	no
NSP14	snp	19613	G	T	p.Arg525Ile	R525I	missense_variant	0	0	0	0	0	0	0	0	0	0	0.0107532	0	0	0	0	0	0	no
NSP15	snp	19633	G	A	p.Val5Met	V5M	missense_variant	0	0	0	0	0	0	0	0	0	0	0	0	0	0	0	0.0807729	0	no
NSP15	snp	19643	A	G	p.Asn8Ser	N8S	missense_variant	0	0	0	0	0	0	0	0	0	0	0	0	0	0	0.0392947	0	0	no
NSP15	snp	19648	G	A	p.Val10Ile	V10I	missense_variant	0	0	0	0	0	0	0	0	0	0	0	0	0	0.0108737	0	0	0	no
NSP15	snp	19676	A	G	p.Gln19Arg	Q19R	missense_variant	0	0	0	0	0	0	0	0	0	0	0	0.013539	0	0	0	0.0386918	0	no
NSP15	snp	19696	A	G	p.Ile26Val	I26V	missense_variant	0	0	0	0	0	0	0	0	0	0	0	0	0	0.0138278	0	0	0	no
NSP15	snp	19720	A	G	p.Lys34Glu	K34E	missense_variant	0	0	0	0	0	0	0	0	0	0	0.032328	0	0	0	0	0	0	no
NSP15	snp	19734	T	C	p.Val38Val	V38V	synonymous_variant	0	0	0	0	0	0	0	0	0	0	0	0	0	0.0247614	0	0	0	no
NSP15	snp	19755	T	C	p.Asn45Asn	N45N	synonymous_variant	0	0	0	0	0	0	0	0	0	0.0163982	0	0	0	0	0	0	0	no
NSP15	snp	19770	T	C	p.Pro50Pro	P50P	synonymous_variant	0	0	0	0	0	0	0	0	0	0.0112407	0	0	0	0	0	0	0	no
NSP15	snp	19775	A	T	p.Asn52Ile	N52I	missense_variant	0	0	0	0	0	0	0	0	0	0	0	0	0	0	0	0	0.0218487	no
NSP15	snp	19811	A	G	p.Lys64Arg	K64R	missense_variant	0	0	0	0	0	0	0	0	0	0.0394106	0.025226	0.0139792	0.0199095	0.0110481	0.022862	0	0.748497	no
NSP15	snp	19813	C	T	p.Pro65Ser	P65S	missense_variant	0	0	0	0	0	0	0	0	0	0	0	0.012283	0	0	0	0	0	no
NSP15	snp	19821	A	G	p.Pro67Pro	P67P	synonymous_variant	0	0	0	0	0	0	0	0	0	0	0	0	0	0.0104037	0	0	0	no
NSP15	snp	19824	G	T	p.Glu68Asp	E68D	missense_variant	0	0.0103426	0	0.0120476	0	0	0	0	0	0	0	0	0	0	0	0	0	no
NSP15	snp	19861	G	A	p.Ala81Thr	A81T	missense_variant	0	0	0	0	0	0	0	0	0	0.022425	0	0.059492	0	0.0549371	0.032334	0	0.060365	no
NSP15	snp	19865	A	G	p.Asn82Ser	N82S	missense_variant	0	0	0	0	0	0	0	0	0	0	0	0.0389598	0	0	0	0	0	no
NSP15	snp	19871	T	G	p.Val84Gly	V84G	missense_variant	0	0	0	0	0	0	0	0	0	0	0	0.0164501	0	0	0	0	0	no
NSP15	snp	19872	G	A	p.Val84Val	V84V	synonymous_variant	0	0	0	0	0	0	0	0	0	0	0	0	0.0158225	0	0	0	0	no
NSP15	snp	19873	A	G	p.Ile85Val	I85V	missense_variant	0	0	0	0	0	0	0	0	0	0.0509573	0.088823	0.0401548	0.0670112	0.047335	0.0724663	0	0	no
NSP15	snp	19888	A	C	p.Arg90Arg	R90R	synonymous_variant	0	0.069753	0.0534797	0.0150885	0	0	0	0	0	0.0423883	0	0	0.0200766	0	0	0	0	no
NSP15	snp	19890	A	G	p.Arg90Arg	R90R	synonymous_variant	0	0	0	0	0	0	0	0	0	0.0104663	0	0.0208965	0	0.0133414	0	0	0	no
NSP15	snp	19892	A	G	p.Asp91Gly	D91G	missense_variant	0	0	0	0	0	0	0	0	0	0	0	0.0398992	0	0	0	0	0	no
NSP15	snp	19899	A	G	p.Pro93Pro	P93P	synonymous_variant	0	0	0	0	0	0	0	0	0	0	0	0.0321674	0.0242091	0.0159172	0	0.0990303	0	no
NSP15	snp	19959	A	G	p.Glu113Glu	E113E	synonymous_variant	0	0	0	0	0	0	0	0	0	0	0	0.0113699	0	0	0	0	0	no
NSP15	snp	19970	C	T	p.Ala117Val	A117V	missense_variant	0	0	0	0	0	0	0	0	0	0	0	0	0	0.0100533	0	0	0	no
NSP15	snp	19986	T	C	p.Phe122Phe	F122F	synonymous_variant	0	0.0127909	0	0	0	0	0	0	0	0	0	0	0	0	0	0	0	no
NSP15	snp	19999	G	A	p.Val127Ile	V127I	missense_variant	0	0	0	0	0	0	0	0	0	0.0709673	0.0227705	0.0608026	0.0186878	0.0361459	0.0241401	0	0	no
NSP15	snp	20006	G	A	p.Gly129Asp	G129D	missense_variant	0	0	0	0	0	0	0	0	0	0	0	0.0167173	0	0	0	0	0	no
NSP15	snp	20054	A	G	p.Glu145Gly	E145G	missense_variant	0.0202232	0.0401524	0.0588278	0.0392208	0.0441208	0.067905	0.0422194	0.0251528	0.0471624	0.0608648	0.0418093	0.0226719	0.0576068	0.0598201	0.0426414	0.0268461	0.0636877	no
NSP15	snp	20059	A	G	p.Ser147Gly	S147G	missense_variant	0	0	0	0	0	0	0	0	0	0	0.010328	0	0	0	0	0	0	no
NSP15	snp	20060	G	A	p.Ser147Asn	S147N	missense_variant	0	0	0	0	0	0	0	0	0	0.0119592	0	0	0	0	0	0	0	no
NSP15	snp	20062	G	A	p.Val148Ile	V148I	missense_variant	0	0	0	0	0	0	0	0	0	0	0	0	0	0	0	0.0117029	0	no
NSP15	snp	20077	C	T	p.Pro153Ser	P153S	missense_variant	0	0	0	0	0	0	0	0	0	0	0.0137564	0	0	0	0.0227064	0.0925405	0.0417265	no
NSP15	snp	20082	T	C	p.Ser154Ser	S154S	synonymous_variant	0	0	0	0	0	0	0	0	0	0	0	0.0110202	0	0	0	0	0	no
NSP15	snp	20113	G	A	p.Val165Ile	V165I	missense_variant	0	0	0	0	0	0	0	0	0	0	0	0	0	0	0	0	0.0103859	no
NSP15	snp	20115	C	T	p.Val165Val	V165V	synonymous_variant	0	0	0	0	0	0	0	0	0	0.0141169	0	0.0449354	0	0	0	0	0	no
NSP15	snp	20123	T	C	p.Ile168Thr	I168T	missense_variant	0	0	0	0	0	0	0	0	0	0	0	0.05003	0.0224196	0	0	0	0	no
NSP15	snp	20137	A	G	p.Lys173Glu	K173E	missense_variant	0	0	0	0	0	0	0	0	0	0	0	0	0	0.0273584	0	0	0	no
NSP15	snp	20157	T	C	p.Tyr179Tyr	Y179Y	synonymous_variant	0	0	0	0	0	0	0	0	0	0	0	0	0	0	0	0	0.0455302	no
NSP15	snp	20173	G	A	p.Val185Ile	V185I	missense_variant	0	0	0	0	0	0	0	0	0	0	0	0	0.0176165	0	0	0	0	no
NSP15	snp	20187	A	G	p.Leu189Leu	L189L	synonymous_variant	0	0	0	0	0	0	0	0	0	0.0245554	0.0721427	0	0.0207275	0.0157282	0.0178319	0	0	no
NSP15	snp	20233	C	T	p.Pro205Ser	P205S	missense_variant	0	0	0	0	0	0	0	0	0	0	0	0	0	0	0	0	0.0152818	no
NSP15	snp	20243	A	G	p.Gln208Arg	Q208R	missense_variant	0	0	0	0	0	0	0	0	0	0.0110128	0	0	0	0	0	0	0	no
NSP15	snp	20247	G	T	p.Met209Ile	M209I	missense_variant	0	0.0101918	0	0	0	0	0	0	0	0	0	0	0	0	0	0	0	no
NSP15	snp	20270	C	T	p.Ala217Val	A217V	missense_variant	0	0	0	0	0	0	0	0	0	0.0105412	0	0	0	0	0	0	0	no
NSP15	snp	20271	T	C	p.Ala217Ala	A217A	synonymous_variant	0	0	0	0	0	0	0	0	0	0.0110097	0.0245523	0	0	0.0227257	0.0456646	0.15056	0.145054	no
NSP15	snp	20280	A	G	p.Glu220Glu	E220E	synonymous_variant	0	0	0	0	0	0	0	0	0	0.0128796	0	0.0268356	0.0122042	0.0108156	0.0146221	0	0	no
NSP15	snp	20281	T	G	p.Phe221Val	F221V	missense_variant	0	0	0	0.0101781	0	0	0	0	0	0	0	0	0	0	0	0	0	no
NSP15	snp	20305	G	T	p.Gly229Cys	G229C	missense_variant	0	0.0102874	0	0.0102302	0	0	0	0	0	0	0.0121113	0	0	0	0	0	0	no
NSP15	snp	20351	A	G	p.Gln244Arg	Q244R	missense_variant	0	0	0	0	0	0	0	0	0	0	0	0	0	0	0	0	0.733991	no
NSP15	snp	20352	G	A	p.Gln244Gln	Q244Q	synonymous_variant	0	0	0	0	0	0	0	0	0	0	0	0	0.0278391	0	0	0	0	no
NSP15	snp	20371	C	T	p.Leu251Leu	L251L	synonymous_variant	0	0	0	0	0	0	0	0	0	0	0	0	0	0.0107261	0	0	0	no
NSP15	snp	20373	G	A	p.Leu251Leu	L251L	synonymous_variant	0	0	0	0	0	0	0	0	0	0.0924336	0.0737514	0.035778	0.057102	0.059273	0.0873384	0.146539	0.711521	no
NSP15	snp	20383	G	A	p.Ala255Thr	A255T	missense_variant	0	0	0	0	0	0	0	0	0	0	0.0179527	0	0	0	0	0	0	no
NSP15	snp	20389	C	A	p.Arg257Ser	R257S	missense_variant	0	0.0154708	0	0.0139334	0	0	0	0	0	0	0.0140147	0	0	0	0	0	0	no
NSP15	snp	20409	T	C	p.Phe263Phe	F263F	synonymous_variant	0	0	0	0	0	0	0	0	0	0	0	0	0	0	0.0369634	0	0	no
NSP15	snp	20413	T	C	p.Leu265Leu	L265L	synonymous_variant	0	0	0	0	0	0	0	0	0	0.01355	0	0.0149593	0	0	0	0	0	no
NSP15	snp	20417	A	G	p.Glu266Gly	E266G	missense_variant	0	0	0	0	0	0	0	0	0	0	0	0	0	0	0	0.0313492	0	no
NSP15	snp	20430	T	C	p.Pro270Pro	P270P	synonymous_variant	0	0	0	0	0	0	0	0	0	0.0124949	0.0214889	0	0	0.0237589	0.0105317	0	0	no
NSP15	snp	20436	C	T	p.Asp272Asp	D272D	synonymous_variant	0	0	0	0	0	0	0	0	0	0.0104801	0	0	0	0	0	0	0	no
NSP15	snp	20448	A	G	p.Lys276Lys	K276K	synonymous_variant	0	0	0	0	0	0	0	0	0	0.124743	0.100342	0.0700935	0.0892058	0.0768672	0.11377	0.32672	0.794519	no
NSP15	snp	20463	A	G	p.Thr281Thr	T281T	synonymous_variant	0	0	0	0	0	0	0	0	0	0	0	0	0.0267428	0	0	0	0	no
NSP15	snp	20464	G	T	p.Asp282Tyr	D282Y	missense_variant	0	0	0	0	0	0	0	0	0	0	0.0103415	0	0	0	0	0	0	no
NSP15	snp	20487	G	A	p.Lys289Lys	K289K	synonymous_variant	0	0	0	0	0	0	0	0	0	0.0765449	0.0676542	0.0316302	0.0483738	0.0451721	0.0668677	0.160039	0.717444	no
NSP15	snp	20535	A	G	p.Ile305Met	I305M	missense_variant	0	0	0	0	0	0	0	0	0	0	0	0	0	0.0126928	0	0	0	no
NSP15	snp	20544	C	A	p.Ser308Ser	S308S	synonymous_variant	0	0	0	0.0108355	0	0	0	0	0	0	0	0	0	0	0	0	0	no
NSP15	snp	20557	G	A	p.Val313Ile	V313I	missense_variant	0	0	0	0	0	0	0	0	0	0.0253654	0.114288	0	0.0296421	0.0208536	0.025974	0	0	no
NSP15	snp	20559	A	G	p.Val313Val	V313V	synonymous_variant	0	0	0	0	0	0	0	0	0	0	0.018624	0.0189474	0	0	0.0476338	0	0	no
NSP15	snp	20565	T	C	p.Ser315Ser	S315S	synonymous_variant	0	0	0	0	0	0	0	0	0	0.0101474	0	0.0133371	0	0	0	0	0	no
NSP15	snp	20585	T	C	p.Ile322Thr	I322T	missense_variant	0	0	0	0	0	0	0	0	0	0	0	0	0.0272846	0	0	0	0	no
NSP15	snp	20586	T	C	p.Ile322Ile	I322I	synonymous_variant	0	0	0	0	0	0	0	0	0	0	0	0	0	0	0	0.0466622	0	no
NSP15	snp	20595	A	G	p.Thr325Thr	T325T	synonymous_variant	0	0	0	0	0	0	0	0	0	0.0146489	0.0224935	0	0	0	0	0	0	no
NSP15	snp	20596	G	T	p.Glu326*	E326*	stop_gained	0	0.0132764	0	0.0175936	0	0	0	0	0	0	0.0131787	0	0	0	0	0	0	no
NSP15	snp	20599	A	G	p.Ile327Val	I327V	missense_variant	0	0	0	0	0	0	0	0	0	0.0119782	0	0	0	0	0	0.391319	0	no
NSP15	snp	20610	G	T	p.Met330Ile	M330I	missense_variant	0	0.0132085	0	0.0152343	0	0	0	0	0	0	0.0131799	0	0	0	0	0.0233779	0	no
NSP15	snp	20610	G	A	p.Met330Ile	M330I	missense_variant	0	0	0	0	0	0	0	0	0	0	0	0	0	0	0	0	0.181363	no
NSP15	snp	20621	A	G	p.Lys334Arg	K334R	missense_variant	0	0	0	0	0	0	0	0	0	0	0.0187755	0	0	0.0241657	0.0391802	0.111933	0.164912	no
NSP16	snp	20683	G	A	p.Val9Ile	V9I	missense_variant	0	0	0	0	0	0	0	0	0	0.0486921	0.0379705	0.0201318	0.0262242	0.0469741	0.0265514	0	0	no
NSP16	snp	20706	A	G	p.Lys16Lys	K16K	synonymous_variant	0	0	0	0	0	0	0	0	0	0.0246339	0.0225314	0.01602	0.0365424	0.0112131	0.0170832	0	0	no
NSP16	snp	20709	G	A	p.Met17Ile	M17I	missense_variant	0	0	0	0	0	0	0	0	0	0	0	0	0	0	0	0.0237959	0	no
NSP16	snp	20721	A	G	p.Leu21Leu	L21L	synonymous_variant	0	0	0	0	0	0	0	0	0	0.0301248	0.0204221	0.0181575	0	0.022544	0.0175422	0	0.0389149	no
NSP16	snp	20722	T	C	p.Leu22Leu	L22L	synonymous_variant	0	0	0	0	0	0	0	0	0	0.0499059	0.0293565	0.0163071	0.0236675	0.014792	0.030524	0	0.803263	no
NSP16	snp	20739	T	C	p.Leu27Leu	L27L	synonymous_variant	0	0	0	0	0	0	0	0	0	0.0114008	0	0	0	0	0	0.252569	0	no
NSP16	snp	20759	C	T	p.Ala34Val	A34V	missense_variant	0	0	0	0	0	0	0	0	0	0	0.0141108	0	0	0	0	0	0	no
NSP16	snp	20762	C	T	p.Thr35Ile	T35I	missense_variant	0	0	0	0	0	0	0	0	0	0.0201513	0	0.0387955	0.0257494	0.0292077	0	0.348338	0	no
NSP16	snp	20769	T	C	p.Pro37Pro	P37P	synonymous_variant	0	0	0	0	0	0	0	0	0	0	0.0171054	0	0	0	0	0	0	no
NSP16	snp	20784	G	A	p.Met42Ile	M42I	missense_variant	0	0	0	0	0	0	0	0	0	0	0	0	0	0.0142145	0	0	0	no
NSP16	snp	20808	G	A	p.Leu50Leu	L50L	synonymous_variant	0	0	0	0	0	0	0	0	0	0.0467266	0.0588038	0.0192716	0.0364728	0.0435941	0.0543939	0	0	no
NSP16	snp	20849	A	C	p.Asn64Thr	N64T	missense_variant	0	0.0190967	0	0.0144903	0	0	0	0	0	0	0.0146471	0	0	0	0	0	0	no
NSP16	snp	20851	A	C	p.Met65Leu	M65L	missense_variant	0	0.0217096	0	0.0192953	0	0	0.0144856	0.0132606	0.0111336	0	0.0179223	0	0	0.01255	0.012377	0.0130902	0	no
NSP16	snp	20875	G	A	p.Gly73Ser	G73S	missense_variant	0	0	0	0	0	0	0	0	0	0.0251667	0	0.0236437	0.0187457	0.0347291	0.0108684	0	0	no
NSP16	snp	20886	A	G	p.Lys76Lys	K76K	synonymous_variant	0	0	0	0	0	0	0	0	0	0	0	0	0	0.010121	0	0	0	no
NSP16	snp	20889	A	G	p.Gly77Gly	G77G	synonymous_variant	0	0	0	0	0	0	0	0	0	0	0.0114778	0	0	0	0	0	0	no
NSP16	snp	20890	G	A	p.Val78Ile	V78I	missense_variant	0	0	0	0	0	0	0	0	0	0	0	0	0.0101171	0	0	0	0	no
NSP16	snp	20896	C	T	p.Pro80Ser	P80S	missense_variant	0	0	0	0	0	0	0	0	0	0	0	0	0.0285519	0	0	0	0	no
NSP16	snp	20898	A	G	p.Pro80Pro	P80P	synonymous_variant	0	0	0	0	0	0	0	0	0	0	0	0	0	0	0	0.0547432	0	no
NSP16	snp	20902	A	C	p.Thr82Pro	T82P	missense_variant	0.0287597	0.0182463	0.0292108	0.0232156	0.0303951	0.023852	0.0233939	0	0.0283946	0.0292958	0.0190927	0.0290244	0.029546	0.0253087	0.0273499	0.031746	0.0283218	no
NSP16	snp	20904	A	G	p.Thr82Thr	T82T	synonymous_variant	0	0	0	0	0	0	0	0	0	0.0241337	0.022775	0.016091	0.0374929	0.0158561	0.0234825	0	0	no
NSP16	snp	20925	G	A	p.Leu89Leu	L89L	synonymous_variant	0	0	0	0	0	0	0	0	0	0.0432631	0	0.0172087	0	0	0	0	0	no
NSP16	snp	20938	C	T	p.Leu94Leu	L94L	synonymous_variant	0	0	0	0	0	0	0	0	0	0	0	0	0	0	0	0.0292692	0	no
NSP16	snp	20959	A	G	p.Asn101Asp	N101D	missense_variant	0	0	0	0	0	0	0	0	0	0	0	0	0	0	0	0	0.0183907	no
NSP16	snp	20973	T	C	p.Ser105Ser	S105S	synonymous_variant	0	0	0	0	0	0	0	0	0	0.0203809	0	0	0	0.0188963	0.0160486	0	0	no
NSP16	snp	20976	T	C	p.Asp106Asp	D106D	synonymous_variant	0	0	0	0	0	0	0	0	0	0.122434	0.108165	0.0664786	0.0839584	0.0870261	0.13423	0.2658	0.761824	no
NSP16	snp	21006	A	G	p.Ala116Ala	A116A	synonymous_variant	0	0	0	0	0	0	0	0	0	0	0	0	0.01101	0	0	0.360988	0	no
NSP16	snp	21014	A	G	p.His119Arg	H119R	missense_variant	0	0	0	0	0	0	0	0	0	0	0.0144115	0	0	0.0175072	0	0	0	no
NSP16	snp	21019	G	A	p.Ala121Thr	A121T	missense_variant	0	0	0	0	0	0	0	0	0	0	0	0	0	0.0102292	0	0	0	no
NSP16	snp	21020	C	A	p.Ala121Asp	A121D	missense_variant	0	0.0133563	0	0.0127446	0	0	0	0	0	0	0.011605	0	0	0	0	0	0	no
NSP16	snp	21021	T	C	p.Ala121Ala	A121A	synonymous_variant	0	0	0	0	0	0	0	0	0	0	0.0105784	0	0	0	0	0	0	no
NSP16	snp	21024	T	C	p.Asn122Asn	N122N	synonymous_variant	0	0	0	0	0	0	0	0	0	0.0148185	0	0	0	0	0	0	0	no
NSP16	snp	21073	G	T	p.Val139Phe	V139F	missense_variant	0	0.0180033	0	0.0163024	0	0	0	0	0	0	0.0141521	0	0	0	0	0	0	no
NSP16	snp	21077	C	T	p.Thr140Ile	T140I	missense_variant	0	0	0	0	0	0	0	0	0	0.0229673	0.0129251	0	0	0.0150851	0.0107576	0	0.0382703	no
NSP16	snp	21080	A	G	p.Lys141Arg	K141R	missense_variant	0	0	0	0	0	0	0	0	0	0	0.0143741	0	0.0373367	0.0284462	0.013445	0.0167755	0	no
NSP16	snp	21081	A	G	p.Lys141Lys	K141K	synonymous_variant	0	0	0	0	0	0	0	0	0	0.0170793	0	0	0	0	0	0	0	no
NSP16	snp	21084	A	G	p.Glu142Glu	E142E	synonymous_variant	0	0	0	0	0	0	0	0	0	0	0	0	0	0	0.0119411	0	0	no
NSP16	snp	21093	T	C	p.Ser145Ser	S145S	synonymous_variant	0	0	0	0	0	0	0	0	0	0.141128	0.13313	0.103215	0.099708	0.11296	0.162621	0.379576	0.823848	no
NSP16	snp	21096	A	G	p.Lys146Lys	K146K	synonymous_variant	0	0	0	0	0	0	0	0	0	0.0113732	0.012046	0.0111547	0	0	0	0	0	no
NSP16	snp	21117	T	C	p.Ile153Ile	I153I	synonymous_variant	0	0	0	0	0	0.0106536	0	0	0	0	0	0	0	0	0	0	0.0120335	no
NSP16	snp	21144	T	C	p.Ala162Ala	A162A	synonymous_variant	0	0	0	0	0	0	0	0	0	0	0	0	0.013937	0	0	0	0	no
NSP16	snp	21150	A	G	p.Gly164Gly	G164G	synonymous_variant	0	0	0	0	0	0	0	0	0	0.0107505	0	0	0	0.0101296	0	0	0.0322232	no
NSP16	snp	21237	T	C	p.Phe193Phe	F193F	synonymous_variant	0	0	0	0	0	0	0	0	0	0	0	0	0	0	0	0.192929	0	no
NSP16	snp	21283	T	C	p.Cys209Arg	C209R	missense_variant	0	0	0	0	0	0	0	0	0	0	0	0	0.0225774	0	0	0	0	no
NSP16	snp	21302	C	T	p.Pro215Leu	P215L	missense_variant	0	0	0	0	0	0	0	0	0	0	0	0	0.0118913	0	0	0	0	no
NSP16	snp	21305	G	A	p.Arg216His	R216H	missense_variant	0	0	0	0	0	0	0	0	0	0	0.0139207	0	0	0	0	0	0	no
NSP16	snp	21375	G	A	p.Leu239Leu	L239L	synonymous_variant	0	0	0	0	0	0	0	0	0	0.0520103	0	0.0327973	0.0142915	0.0306474	0.0165383	0	0	no
NSP16	snp	21378	T	C	p.Ser240Ser	S240S	synonymous_variant	0	0	0	0	0	0	0	0	0	0	0	0	0.0123465	0	0	0	0	no
NSP16	snp	21388	T	C	p.Leu244Leu	L244L	synonymous_variant	0	0	0	0	0	0	0	0	0	0	0	0.0217696	0	0	0	0	0	no
NSP16	snp	21435	T	C	p.Val259Val	V259V	synonymous_variant	0	0	0	0	0	0	0	0	0	0	0	0	0.0154639	0	0	0	0	no
NSP16	snp	21441	T	C	p.Ser261Ser	S261S	synonymous_variant	0	0	0	0	0	0	0	0	0	0	0	0	0.012682	0	0	0	0	no
NSP16	snp	21442	T	C	p.Leu262Leu	L262L	synonymous_variant	0	0	0	0	0	0	0	0	0	0	0	0	0	0	0	0	0.0127805	no
NSP16	snp	21446	A	G	p.Lys263Arg	K263R	missense_variant	0	0	0	0	0	0	0	0	0	0.0101974	0	0	0	0.0110876	0	0	0	no
NSP16	snp	21447	A	G	p.Lys263Lys	K263K	synonymous_variant	0	0	0	0	0	0	0	0	0	0.0111879	0	0	0	0	0	0	0	no
NSP16	snp	21461	A	C	p.Asn268Thr	N268T	missense_variant	0.0155125	0.013316	0.0141423	0	0.0163066	0.0120558	0.0116558	0	0.0126967	0.0133001	0.0124813	0.0130138	0.0151152	0.0103231	0.0131433	0.0158946	0.010929	no
NSP16	snp	21462	T	G	p.Asn268Lys	N268K	missense_variant	0	0	0	0.0337789	0	0	0	0	0	0	0	0	0	0	0	0	0	no
NSP16	snp	21477	T	C	p.Ser273Ser	S273S	synonymous_variant	0	0	0	0	0	0	0	0	0	0.0239234	0	0	0	0	0	0	0	no
NSP16	snp	21483	T	C	p.Leu275Leu	L275L	synonymous_variant	0	0	0	0	0	0	0	0	0	0	0	0	0	0	0.0158117	0	0	no
NSP16	snp	21501	A	G	p.Ile281Met	I281M	missense_variant	0	0	0	0	0	0	0	0	0	0.0109344	0	0	0	0	0	0	0	no
NSP16	snp	21530	C	A	p.Ser291Tyr	S291Y	missense_variant	0.0346159	0.043008	0.0367347	0.0432738	0.0395553	0.0384452	0.0331377	0.0333696	0.043251	0.0267201	0.0385825	0.0378265	0.0320173	0.0373265	0.041877	0.0370442	0.0312455	no
NSP16	snp	21531	T	C	p.Ser291Ser	S291S	synonymous_variant	0	0	0	0	0	0	0	0	0	0	0.0128708	0	0	0	0	0	0	no
S	snp	21566	T	C	p.Phe2Leu	F2L	missense_variant	0	0	0	0	0	0	0	0	0	0	0	0	0	0	0.0142107	0	0	no
S	snp	21575	C	T	p.Leu5Phe	L5F	missense_variant	0	0	0	0	0.0132675	0	0	0	0	0	0	0	0	0	0	0	0	no
S	snp	21631	A	G	p.Gln23Gln	Q23Q	synonymous_variant	0	0	0	0	0	0	0	0	0	0	0	0.0107609	0	0	0	0	0	no
S	snp	21639	C	T	p.Pro26Leu	P26L	missense_variant	0	0	0	0	0	0	0	0	0	0.0168842	0	0	0	0	0	0	0	no
S	snp	21641	G	A	p.Ala27Thr	A27T	missense_variant	0	0	0	0	0	0	0	0	0	0.0692277	0.0347647	0.0497292	0.0274024	0.0193872	0.0330445	0	0.820034	no
S	snp	21642	C	T	p.Ala27Val	A27V	missense_variant	0	0	0	0	0	0	0	0	0	0	0	0	0.0319485	0	0	0	0	no
S	snp	21656	T	C	p.Phe32Leu	F32L	missense_variant	0	0	0	0	0	0	0	0	0	0	0.0123026	0.0109781	0	0	0	0	0	no
S	snp	21668	G	A	p.Val36Ile	V36I	missense_variant	0	0	0	0	0	0	0	0	0	0	0	0	0	0	0	0	0.0307325	no
S	snp	21670	T	C	p.Val36Val	V36V	synonymous_variant	0	0	0	0	0	0	0	0	0	0	0	0	0	0.0171253	0	0	0	no
S	snp	21673	T	C	p.Tyr37Tyr	Y37Y	synonymous_variant	0	0	0	0	0	0	0	0	0	0	0	0	0.0210774	0	0	0	0	no
S	snp	21684	A	G	p.Lys41Arg	K41R	missense_variant	0	0	0	0	0	0	0	0	0	0.013636	0.0103432	0	0	0.0115397	0	0	0	no
S	snp	21717	A	G	p.Gln52Arg	Q52R	missense_variant	0	0	0	0	0	0	0	0	0	0	0	0	0	0.010361	0	0	0	no
S	snp	21724	G	A	p.Leu54Leu	L54L	synonymous_variant	0	0	0	0	0	0	0	0	0	0.147167	0.213568	0.442854	0.260371	0.221886	0.157614	0	0.072411	no
S	snp	21760	T	C	p.His66His	H66H	synonymous_variant	0	0	0	0	0	0	0	0	0	0	0	0	0	0	0	0.11735	0	no
S	snp	21764	A	G	p.Ile68Val	I68V	missense_variant	0	0	0	0	0	0	0	0	0	0	0	0.0127382	0	0	0	0	0	no
S	snp	21769	T	C	p.His69His	H69H	synonymous_variant	0	0	0	0	0	0	0	0	0	0	0	0.017652	0	0.0118013	0.0173293	0	0	no
S	snp	21805	C	T	p.Asn81Asn	N81N	synonymous_variant	0	0	0	0	0	0	0	0	0	0	0	0.0437967	0.0220521	0	0	0	0	no
S	snp	21868	A	G	p.Arg102Arg	R102R	synonymous_variant	0	0	0	0	0	0	0	0	0	0	0	0	0	0	0	0	0.0313589	no
S	snp	21924	A	G	p.Asn121Ser	N121S	missense_variant	0	0	0	0	0	0	0	0	0	0	0	0	0	0	0.0156794	0	0	no
S	snp	21929	G	T	p.Ala123Ser	A123S	missense_variant	0	0	0	0	0	0	0	0	0	0	0.010989	0	0	0	0	0	0	no
S	snp	21937	T	C	p.Asn125Asn	N125N	synonymous_variant	0	0	0	0	0	0	0	0	0	0.0285745	0.0322171	0.0287117	0	0.0280163	0.0252189	0	0	no
S	snp	21946	T	C	p.Ile128Ile	I128I	synonymous_variant	0	0	0	0	0	0	0	0	0	0	0	0.0308945	0	0	0	0	0	no
S	snp	21950	G	T	p.Val130Phe	V130F	missense_variant	0	0	0	0.0105354	0	0	0	0	0	0	0.0128539	0	0	0	0	0	0	no
S	snp	21991	T	C	p.Val143Val	V143V	synonymous_variant	0	0	0	0	0	0	0	0	0	0	0	0	0	0.0221568	0	0	0	no
S	snp	21994	T	C	p.Tyr144Tyr	Y144Y	synonymous_variant	0	0	0	0	0	0	0	0	0	0.01698	0	0	0	0	0	0	0	no
S	snp	21997	C	T	p.Tyr145Tyr	Y145Y	synonymous_variant	0	0	0	0	0	0	0	0	0	0	0.0100612	0	0	0	0	0	0	no
S	snp	22019	A	G	p.Met153Val	M153V	missense_variant	0	0	0	0	0	0	0	0	0	0.0102798	0	0	0	0	0	0	0	no
S	snp	22024	A	G	p.Glu154Glu	E154E	synonymous_variant	0	0	0	0	0	0	0	0	0	0.0131548	0	0.0109517	0	0	0	0	0	no
S	snp	22026	G	A	p.Ser155Asn	S155N	missense_variant	0	0	0	0	0	0	0	0	0	0.0132138	0.0436904	0.0112587	0	0	0	0	0	no
S	snp	22029	A	G	p.Glu156Gly	E156G	missense_variant	0	0	0	0	0	0	0	0	0	0	0	0	0	0	0	0.0284933	0	no
S	snp	22031	T	C	p.Phe157Leu	F157L	missense_variant	0	0	0	0	0	0	0	0	0	0	0	0	0	0.0164943	0	0	0	no
S	snp	22050	C	T	p.Ala163Val	A163V	missense_variant	0	0	0	0	0	0	0	0	0	0	0	0	0	0	0.015109	0	0	no
S	snp	22073	G	A	p.Val171Ile	V171I	missense_variant	0	0	0	0	0	0	0	0	0	0	0	0	0.0251317	0	0	0	0	no
S	snp	22076	T	G	p.Ser172Ala	S172A	missense_variant	0.0112048	0	0	0	0	0	0	0	0	0	0	0	0	0	0	0	0	no
S	snp	22078	T	C	p.Ser172Ser	S172S	synonymous_variant	0	0	0	0	0	0	0	0	0	0	0	0	0	0	0.0274623	0	0	no
S	snp	22080	A	G	p.Gln173Arg	Q173R	missense_variant	0	0	0	0	0	0	0	0	0	0	0	0	0	0.0135735	0	0	0	no
S	snp	22084	T	C	p.Pro174Pro	P174P	synonymous_variant	0	0	0	0	0	0	0	0	0	0	0	0	0	0.0135844	0	0	0	no
S	snp	22122	A	G	p.Lys187Arg	K187R	missense_variant	0	0	0	0	0	0	0	0	0	0	0	0	0.0217836	0.0172677	0	0	0	no
S	snp	22135	A	G	p.Glu191Glu	E191E	synonymous_variant	0	0	0	0	0	0	0	0	0	0	0	0	0	0	0	0	0.0469022	no
S	snp	22151	A	G	p.Ile197Val	I197V	missense_variant	0	0	0	0	0	0	0	0	0	0.0133773	0.0122451	0	0.0499171	0.0103309	0.0167335	0.0821816	0	no
S	snp	22155	A	G	p.Asp198Gly	D198G	missense_variant	0	0	0	0	0	0	0	0	0	0.123276	0.111642	0.0584842	0.0807111	0.0902028	0.125415	0.208147	0.718148	no
S	snp	22157	G	T	p.Gly199Cys	G199C	missense_variant	0	0.0132957	0	0.0122354	0	0	0	0	0	0	0	0	0	0	0	0	0	no
S	snp	22160	T	C	p.Tyr200His	Y200H	missense_variant	0	0	0	0	0	0	0	0	0	0	0	0	0	0	0	0	0.0138471	no
S	snp	22181	C	T	p.His207Tyr	H207Y	missense_variant	0	0	0	0	0	0	0	0	0	0	0	0	0.0107828	0	0	0	0	no
S	snp	22186	G	A	p.Thr208Thr	T208T	synonymous_variant	0	0	0	0	0	0	0	0	0	0.0201378	0.013645	0	0	0.012209	0.0162219	0	0	no
S	snp	22187	C	T	p.Pro209Ser	P209S	missense_variant	0	0	0	0	0	0	0	0	0	0.0171857	0.0139787	0	0.0114718	0	0.0238739	0.293398	0	no
S	snp	22222	T	C	p.Phe220Phe	F220F	synonymous_variant	0	0	0	0	0	0	0	0	0	0.0338794	0.0226958	0.014211	0	0.0198656	0.0193119	0	0.0386635	no
S	snp	22224	C	T	p.Ser221Leu	S221L	missense_variant	0	0	0	0	0	0	0	0	0	0	0	0	0	0	0	0.101273	0	no
S	snp	22241	G	A	p.Val227Ile	V227I	missense_variant	0	0	0	0	0	0	0	0	0	0.0124544	0.0196666	0.0195447	0	0.0165841	0.0155627	0	0	no
S	snp	22264	C	T	p.Asn234Asn	N234N	synonymous_variant	0	0	0	0	0	0	0	0	0	0	0	0	0.0183128	0	0	0	0	no
S	snp	22270	T	C	p.Thr236Thr	T236T	synonymous_variant	0	0	0	0	0	0	0	0	0	0	0.0267833	0	0.0120394	0	0.0101757	0	0	no
S	snp	22273	G	A	p.Arg237Arg	R237R	synonymous_variant	0	0	0	0	0	0	0	0	0	0.012657	0.0229496	0.0173262	0.0188806	0.0151971	0.0182533	0	0	no
S	snp	22300	A	G	p.Arg246Arg	R246R	synonymous_variant	0	0	0	0	0	0	0	0	0	0	0.0124457	0	0	0	0	0	0	no
S	snp	22325	T	C	p.Ser255Pro	S255P	missense_variant	0	0	0	0	0	0	0	0	0	0	0	0	0	0.0163507	0	0	0	no
S	snp	22330	A	G	p.Ser256Ser	S256S	synonymous_variant	0	0	0	0	0	0	0	0	0	0	0	0.0412401	0	0	0	0	0	no
S	snp	22346	G	A	p.Ala262Thr	A262T	missense_variant	0	0	0	0	0	0	0	0	0	0.0451958	0.0551834	0.0474071	0.0564205	0.0551965	0.0528302	0	0	no
S	snp	22387	T	C	p.Phe275Phe	F275F	synonymous_variant	0	0	0	0	0	0	0	0	0	0.0145081	0	0.0243944	0	0	0	0	0	no
S	snp	22429	A	G	p.Val289Val	V289V	synonymous_variant	0	0	0	0	0	0	0	0	0	0	0	0.0109881	0	0	0	0	0	no
S	snp	22477	C	T	p.Ser305Ser	S305S	synonymous_variant	0	0	0	0	0	0	0	0	0	0	0.0146443	0	0	0.0171557	0.0264809	0.0746567	0.0413625	no
S	snp	22478	T	C	p.Phe306Leu	F306L	missense_variant	0	0	0	0	0	0	0	0	0	0	0.0106302	0	0	0	0	0	0	no
S	snp	22483	T	C	p.Thr307Thr	T307T	synonymous_variant	0	0	0	0	0	0	0	0	0	0.0124974	0	0	0	0	0	0.277942	0.0365974	no
S	snp	22513	C	T	p.Asn317Asn	N317N	synonymous_variant	0	0	0	0	0	0	0	0	0	0	0	0	0.0213225	0	0	0	0	no
S	snp	22562	A	G	p.Asn334Asp	N334D	missense_variant	0	0	0	0	0	0	0	0	0	0	0	0.0195896	0	0	0	0	0	no
S	snp	22578	G	A	p.Gly339Asp	G339D	missense_variant	0	0	0	0	0	0	0	0	0	0	0	0	0.011374	0	0	0	0	no
S	snp	22594	C	T	p.Ala344Ala	A344A	synonymous_variant	0	0	0	0	0	0	0	0	0	0	0	0.0169901	0.0185231	0	0	0	0	no
S	snp	22606	A	G	p.Ala348Ala	A348A	synonymous_variant	0	0	0	0	0	0	0	0	0	0	0	0	0.0103296	0	0	0	0	no
S	snp	22629	A	G	p.Lys356Arg	K356R	missense_variant	0	0	0	0	0	0	0	0	0	0.0292866	0.111119	0	0.0517178	0.0281555	0.0301493	0	0	no
S	snp	22636	C	T	p.Ile358Ile	I358I	synonymous_variant	0	0	0	0	0	0	0	0	0	0	0.0214035	0	0	0	0	0	0	no
S	snp	22639	C	T	p.Ser359Ser	S359S	synonymous_variant	0	0	0	0	0	0	0	0	0	0.0140759	0.014628	0	0.0368732	0.0156637	0.0111166	0	0	no
S	snp	22645	T	C	p.Cys361Cys	C361C	synonymous_variant	0	0	0	0	0	0	0	0	0	0	0	0	0	0	0.011718	0	0	no
S	snp	22651	T	C	p.Ala363Ala	A363A	synonymous_variant	0	0	0	0	0	0	0	0	0	0	0	0	0	0.0109036	0	0	0	no
S	snp	22654	T	C	p.Asp364Asp	D364D	synonymous_variant	0	0	0	0	0	0	0	0	0	0.0193759	0.013155	0	0	0.0140551	0.0143512	0	0	no
S	snp	22678	A	G	p.Ala372Ala	A372A	synonymous_variant	0	0	0	0	0	0	0	0	0	0	0.0337502	0	0.0154581	0	0.0103813	0	0	no
S	snp	22721	T	C	p.Leu387Leu	L387L	synonymous_variant	0	0	0	0	0	0	0	0	0	0	0	0	0.0111901	0	0	0	0	no
S	snp	22729	T	C	p.Asp389Asp	D389D	synonymous_variant	0	0	0	0	0	0	0	0	0	0	0.0109518	0	0	0	0	0	0	no
S	snp	22753	A	G	p.Ala397Ala	A397A	synonymous_variant	0	0	0	0	0	0	0	0	0	0	0	0.072151	0	0	0	0	0	no
S	snp	22780	A	G	p.Glu406Glu	E406E	synonymous_variant	0	0	0	0	0	0	0	0	0	0	0.010453	0	0	0	0	0	0	no
S	snp	22805	A	G	p.Thr415Ala	T415A	missense_variant	0.0134419	0	0	0	0	0	0	0	0	0	0	0	0	0	0	0	0	no
S	snp	22867	T	C	p.Ala435Ala	A435A	synonymous_variant	0	0	0	0	0	0	0	0	0	0	0	0	0	0.030221	0.0143614	0	0	no
S	snp	22881	A	G	p.Asn440Ser	N440S	missense_variant	0	0	0	0	0	0	0	0	0	0.012351	0	0	0	0.0117359	0	0	0	no
S	snp	22885	T	C	p.Leu441Leu	L441L	synonymous_variant	0	0	0	0	0	0	0	0	0	0.0139369	0.0198521	0.0172149	0	0.0191922	0	0	0	no
S	snp	22899	G	A	p.Gly446Asp	G446D	missense_variant	0	0	0	0	0	0	0	0	0	0	0	0	0	0	0	0.355306	0	no
S	snp	22909	T	C	p.Tyr449Tyr	Y449Y	synonymous_variant	0	0	0	0	0	0	0	0	0	0	0	0	0	0	0.0114589	0	0	no
S	snp	22917	T	G	p.Leu452Arg	L452R	missense_variant	0	0	0	0	0	0	0	0	0.365331	0	0	0	0	0	0	0	0	no
S	snp	22921	T	C	p.Tyr453Tyr	Y453Y	synonymous_variant	0	0	0	0	0	0	0	0	0	0	0	0	0	0	0.0101652	0	0	no
S	snp	22987	C	T	p.Ala475Ala	A475A	synonymous_variant	0	0	0	0	0	0	0	0	0	0	0	0	0.0156878	0	0	0	0	no
S	snp	23011	T	C	p.Val483Val	V483V	synonymous_variant	0	0	0	0	0	0	0	0	0	0	0.0106576	0	0	0	0	0	0	no
S	snp	23012	G	A	p.Glu484Lys	E484K	missense_variant	0	0	0	0	0	0	0	0	0	0	0	0	0	0	0	0.0722897	0.855738	no
S	snp	23013	A	G	p.Glu484Gly	E484G	missense_variant	0	0	0	0	0	0	0	0.339028	0	0	0	0	0	0	0	0.0137783	0	no
S	snp	23030	T	G	p.Phe490Val	F490V	missense_variant	0	0	0	0	0	0	0	0.526997	0	0	0	0	0	0	0	0	0	no
S	snp	23031	T	C	p.Phe490Ser	F490S	missense_variant	0	0	0	0	0	0	0	0	0.634679	0	0	0	0	0	0	0.524782	0.116606	no
S	snp	23043	C	T	p.Ser494Leu	S494L	missense_variant	0	0	0	0	0	0	0	0.11131	0	0	0	0	0	0	0	0	0	no
S	snp	23065	T	C	p.Asn501Asn	N501N	synonymous_variant	0	0	0	0	0	0	0	0	0	0	0	0	0	0	0	0	0.0399618	no
S	snp	23084	T	C	p.Tyr508His	Y508H	missense_variant	0	0	0	0	0	0	0	0	0	0.0156538	0	0	0	0	0	0	0	no
S	snp	23095	A	G	p.Val511Val	V511V	synonymous_variant	0	0	0	0	0	0	0	0	0	0	0	0.0146207	0	0	0	0	0	no
S	snp	23097	T	C	p.Val512Ala	V512A	missense_variant	0	0	0.0128862	0	0.0102365	0.0127109	0	0	0.0102548	0.0107392	0.010092	0	0	0	0.0109489	0	0	no
S	snp	23107	T	C	p.Phe515Phe	F515F	synonymous_variant	0	0	0	0	0	0	0	0	0	0	0	0.0230373	0	0	0	0	0	no
S	snp	23114	C	T	p.Leu518Leu	L518L	synonymous_variant	0	0	0	0	0	0	0	0	0	0	0	0.0217075	0	0	0	0	0	no
S	snp	23125	A	G	p.Pro521Pro	P521P	synonymous_variant	0	0	0	0	0	0	0	0	0	0.0157906	0	0.0199366	0	0.0171489	0	0	0	no
S	snp	23141	C	A	p.Pro527Thr	P527T	missense_variant	0	0.0114169	0	0.0110907	0	0	0	0	0	0	0.0102579	0	0	0	0	0	0	no
S	snp	23151	C	A	p.Ser530Tyr	S530Y	missense_variant	0	0.0111211	0	0	0	0	0	0	0	0	0	0	0	0	0	0	0	no
S	snp	23152	T	C	p.Ser530Ser	S530S	synonymous_variant	0	0	0	0	0	0	0	0	0	0	0.023684	0	0	0	0	0	0	no
S	snp	23155	T	C	p.Thr531Thr	T531T	synonymous_variant	0	0	0	0	0	0	0	0	0	0	0	0	0	0	0.0128356	0	0	no
S	snp	23161	G	A	p.Leu533Leu	L533L	synonymous_variant	0	0	0	0	0	0	0	0	0	0	0	0	0	0	0.0142139	0	0	no
S	snp	23188	C	T	p.Asn542Asn	N542N	synonymous_variant	0	0	0	0	0	0	0	0	0	0	0	0	0	0	0.0206362	0	0	no
S	snp	23198	T	C	p.Leu546Leu	L546L	synonymous_variant	0	0	0	0	0	0	0	0	0	0.0115727	0	0.0234617	0.0129182	0.0194027	0.0140567	0	0	no
S	snp	23221	T	G	p.Thr553Thr	T553T	synonymous_variant	0	0	0	0	0	0	0	0	0	0.0146604	0	0	0	0	0	0	0	no
S	snp	23227	T	C	p.Ser555Ser	S555S	synonymous_variant	0	0	0	0	0	0	0	0	0	0.0411339	0.065602	0.0602106	0.0131591	0.0464209	0.0515061	0	0	no
S	snp	23235	A	G	p.Lys558Arg	K558R	missense_variant	0	0	0	0	0	0	0	0	0	0.0223909	0.0353751	0.0171534	0.120592	0.018674	0.0327152	0.16988	0	no
S	snp	23245	T	C	p.Pro561Pro	P561P	synonymous_variant	0	0	0	0	0	0	0	0	0	0.0242006	0.0119121	0.0209067	0	0.0256799	0.0341785	0	0	no
S	snp	23263	A	G	p.Arg567Arg	R567R	synonymous_variant	0	0	0	0	0	0	0	0	0	0	0	0	0	0	0.012829	0	0	no
S	snp	23266	C	T	p.Asp568Asp	D568D	synonymous_variant	0	0	0	0	0	0	0	0	0	0	0	0	0	0.0112287	0	0	0	no
S	snp	23280	C	T	p.Thr573Ile	T573I	missense_variant	0	0	0	0	0	0	0	0	0	0	0	0	0.0110589	0	0	0	0	no
S	snp	23301	A	G	p.Gln580Arg	Q580R	missense_variant	0	0	0	0	0	0	0	0	0	0	0	0	0.0152108	0	0	0	0	no
S	snp	23307	T	G	p.Leu582Arg	L582R	missense_variant	0	0	0	0.0149319	0.0131275	0	0	0	0	0	0	0	0	0	0	0	0	no
S	snp	23308	T	G	p.Leu582Leu	L582L	synonymous_variant	0	0	0	0.206198	0.188356	0	0.0556138	0	0.0721119	0	0	0	0	0	0	0	0.0303694	no
S	snp	23312	A	G	p.Ile584Val	I584V	missense_variant	0	0	0	0	0	0	0	0	0	0	0.0268487	0	0	0	0	0	0	no
S	snp	23371	T	C	p.Asn603Asn	N603N	synonymous_variant	0	0	0	0	0	0	0	0	0	0	0.0200447	0	0	0	0	0	0	no
S	snp	23382	A	G	p.Gln607Arg	Q607R	missense_variant	0	0	0	0	0	0	0	0	0	0	0	0	0	0	0	0	0.0390572	no
S	snp	23400	A	G	p.Gln613Arg	Q613R	missense_variant	0	0	0	0	0	0	0	0	0	0	0	0	0	0.0100956	0	0	0	no
S	snp	23458	T	C	p.Thr632Thr	T632T	synonymous_variant	0	0	0	0	0.0142753	0	0	0	0	0	0	0	0	0	0	0	0	no
S	snp	23476	A	G	p.Thr638Thr	T638T	synonymous_variant	0	0	0	0	0	0	0	0	0	0	0.0109713	0	0	0	0	0	0	no
S	snp	23491	T	C	p.Phe643Phe	F643F	synonymous_variant	0	0	0	0	0	0	0	0	0	0	0	0	0	0	0.0222066	0	0	no
S	snp	23502	C	T	p.Ala647Val	A647V	missense_variant	0	0	0	0	0	0	0	0	0	0	0	0	0	0	0.0123466	0	0	no
S	snp	23506	C	T	p.Gly648Gly	G648G	synonymous_variant	0	0	0	0	0	0	0	0	0	0	0	0	0	0	0	0.0180289	0	no
S	snp	23516	G	T	p.Gly652Trp	G652W	missense_variant	0.0138038	0.0165765	0.0182328	0.0185741	0.0180972	0.0210552	0.0162053	0.0116674	0.0168431	0.0169112	0.0179883	0.0143211	0.0208248	0.0167445	0.0146871	0.0132186	0.0200846	no
S	snp	23525	C	T	p.His655Tyr	H655Y	missense_variant	0	0.0653152	0.0649511	0.0112915	0.061595	0.030303	0.0489585	0	0	0.0247668	0	0.0230546	0.0230816	0.0322573	0.0104922	0.0840151	0	no
S	snp	23535	A	G	p.Asn658Ser	N658S	missense_variant	0	0	0	0	0	0	0	0	0	0	0	0	0.0104129	0	0	0	0	no
S	snp	23575	C	T	p.Cys671Cys	C671C	synonymous_variant	0	0	0	0	0	0	0	0	0	0	0	0	0	0.0106206	0	0	0	no
S	snp	23584	T	C	p.Tyr674Tyr	Y674Y	synonymous_variant	0	0	0	0	0	0	0	0	0	0.0290116	0	0	0.0152665	0.0144089	0.0136432	0	0	no
S	snp	23595	C	T	p.Thr678Ile	T678I	missense_variant	0	0	0	0	0	0	0	0	0	0.0146453	0	0	0	0	0	0	0	no
S	snp	23606	C	T	p.Arg682Trp	R682W	missense_variant	0.0311317	0	0.0155594	0	0	0.0139836	0	0	0	0	0	0	0	0	0	0	0	no
S	snp	23607	G	C	p.Arg682Pro	R682P	missense_variant	0	0.509399	0.339521	0	0.438443	0	0.5726	0	0.624321	0.935038	0.978615	0.948309	0.958781	0.938672	0.978624	0	0	no
S	snp	23607	G	A	p.Arg682Gln	R682Q	missense_variant	0	0	0.446397	0.563191	0.523728	0.594244	0	0.0196923	0	0	0	0	0	0	0	0.538761	0.996354	no
S	snp	23616	G	A	p.Arg685His	R685H	missense_variant	0	0.125689	0.128443	0.197473	0.16861	0.131627	0.0926591	0.348241	0.366802	0	0	0	0	0	0	0	0	no
S	snp	23621	G	A	p.Val687Ile	V687I	missense_variant	0	0	0	0	0	0.0129359	0	0	0	0	0	0	0	0	0.0269671	0	0	no
S	snp	23623	A	G	p.Val687Val	V687V	synonymous_variant	0	0	0	0	0	0	0	0	0	0.0507757	0.0780867	0.0285336	0.0940287	0.0455161	0.0721344	0	0	no
S	snp	23635	C	T	p.Ser691Ser	S691S	synonymous_variant	0	0	0	0	0	0	0	0	0	0	0	0	0	0	0	0.0114818	0.0349848	no
S	snp	23643	C	T	p.Ala694Val	A694V	missense_variant	0	0	0	0.0510828	0.0103738	0	0	0	0	0	0	0	0	0	0	0	0	no
S	snp	23647	C	T	p.Tyr695Tyr	Y695Y	synonymous_variant	0	0	0	0	0	0	0	0	0	0	0	0	0.0110286	0	0	0	0	no
S	snp	23690	A	G	p.Asn710Asp	N710D	missense_variant	0	0	0	0	0	0	0	0	0	0.0186158	0.0150316	0	0.0109038	0	0	0	0.831618	no
S	snp	23697	T	G	p.Ile712Ser	I712S	missense_variant	0	0.0105932	0	0	0	0	0	0	0	0	0.0140779	0	0	0	0	0	0	no
S	snp	23733	C	T	p.Thr724Ile	T724I	missense_variant	0	0	0	0	0	0	0	0	0	0.0133333	0.017231	0.012922	0.0165151	0.0277192	0.0124972	0	0	no
S	snp	23749	G	A	p.Val729Val	V729V	synonymous_variant	0	0	0	0	0	0	0	0	0	0	0	0	0	0.0113673	0	0	0	no
S	snp	23794	T	C	p.Gly744Gly	G744G	synonymous_variant	0	0	0	0	0	0	0	0	0	0.0357941	0	0	0.0433578	0	0.0129771	0	0	no
S	snp	23819	T	C	p.Leu753Leu	L753L	synonymous_variant	0	0	0	0	0	0	0	0	0	0	0	0.0195068	0	0.015487	0	0	0	no
S	snp	23833	C	T	p.Gly757Gly	G757G	synonymous_variant	0	0	0	0	0	0	0	0	0	0	0	0	0	0.0102711	0	0	0	no
S	snp	23836	T	C	p.Ser758Ser	S758S	synonymous_variant	0.010056	0	0	0	0	0	0	0	0	0	0	0	0	0	0	0	0	no
S	snp	23876	G	A	p.Val772Ile	V772I	missense_variant	0	0	0	0	0	0	0	0	0	0	0	0	0.0124234	0	0	0	0	no
S	snp	23889	A	G	p.Lys776Arg	K776R	missense_variant	0	0	0	0	0	0	0	0	0	0.0111262	0	0	0.0108303	0	0	0	0	no
S	snp	23936	C	T	p.Pro792Ser	P792S	missense_variant	0	0	0	0	0	0	0	0	0	0.0112642	0	0.0496147	0.0329265	0.0254169	0	0.116447	0	no
S	snp	23983	A	G	p.Pro807Pro	P807P	synonymous_variant	0	0	0	0	0	0	0	0	0	0	0	0	0.0126507	0	0	0	0	no
S	snp	23992	A	G	p.Ser810Ser	S810S	synonymous_variant	0	0	0	0	0	0	0	0	0	0	0	0.0489195	0.030114	0.0243761	0	0	0	no
S	snp	23997	C	T	p.Pro812Leu	P812L	missense_variant	0	0	0	0	0	0	0	0	0	0	0	0	0	0.0100289	0	0	0	no
S	snp	23997	C	G	p.Pro812Arg	P812R	missense_variant	0	0	0.0256948	0	0.023648	0	0.0122472	0	0	0	0	0	0	0	0	0	0	no
S	snp	23999	A	G	p.Ser813Gly	S813G	missense_variant	0	0	0	0	0	0	0	0	0	0	0	0	0.0181721	0	0	0	0	no
S	snp	24003	A	G	p.Lys814Arg	K814R	missense_variant	0	0	0	0	0	0	0	0	0	0	0	0.0409333	0.039141	0	0	0	0	no
S	snp	24013	T	C	p.Phe817Phe	F817F	synonymous_variant	0	0	0	0	0	0	0	0	0	0	0.0155653	0	0	0	0	0	0	no
S	snp	24019	A	G	p.Glu819Glu	E819E	synonymous_variant	0	0	0	0	0	0	0	0	0	0.011713	0	0.0150115	0	0	0	0	0	no
S	snp	24020	G	T	p.Asp820Tyr	D820Y	missense_variant	0.0108611	0	0	0.0155477	0	0.0108768	0	0	0	0	0.0132033	0	0	0	0	0	0	no
S	snp	24038	G	T	p.Val826Leu	V826L	missense_variant	0	0.0125869	0.0103255	0.0208222	0	0.0102773	0	0	0	0	0.019279	0	0	0	0	0	0	no
S	snp	24065	A	G	p.Lys835Glu	K835E	missense_variant	0	0	0	0	0	0	0	0	0	0	0	0.0151241	0	0	0	0	0	no
S	snp	24082	C	T	p.Cys840Cys	C840C	synonymous_variant	0	0	0	0	0	0	0	0	0	0.0137904	0.0153421	0	0.0144749	0	0.0102703	0	0	no
S	snp	24100	T	C	p.Ala846Ala	A846A	synonymous_variant	0	0	0	0	0	0	0	0	0	0	0	0	0	0.0133306	0	0	0	no
S	snp	24112	T	C	p.Ile850Ile	I850I	synonymous_variant	0	0	0	0	0	0	0	0	0	0	0	0	0	0	0	0	0.0513415	no
S	snp	24112	T	G	p.Ile850Met	I850M	missense_variant	0	0	0	0.0100199	0	0	0	0	0	0	0	0	0	0	0	0	0	no
S	snp	24117	C	T	p.Ala852Val	A852V	missense_variant	0	0	0	0	0	0	0	0	0	0.0337939	0.0133524	0	0	0.0331321	0.0185432	0	0	no
S	snp	24122	A	G	p.Lys854Glu	K854E	missense_variant	0	0	0	0	0	0	0	0	0	0	0.0176586	0	0	0	0	0	0	no
S	snp	24123	A	G	p.Lys854Arg	K854R	missense_variant	0	0	0	0	0	0	0	0	0	0	0	0	0	0	0.0137279	0	0	no
S	snp	24128	A	C	p.Asn856His	N856H	missense_variant	0	0	0	0.0111383	0	0	0	0	0	0	0.0100945	0	0	0	0	0	0	no
S	snp	24136	T	G	p.Leu858Leu	L858L	synonymous_variant	0	0.0131412	0	0.0138042	0	0	0	0	0	0	0.0133475	0	0	0	0	0	0	no
S	snp	24143	T	C	p.Leu861Leu	L861L	synonymous_variant	0	0	0	0	0	0	0.0125354	0	0	0	0	0	0	0	0	0	0	no
S	snp	24187	T	C	p.Ser875Ser	S875S	synonymous_variant	0	0	0	0	0	0	0	0	0	0	0.0149852	0	0	0	0	0	0	no
S	snp	24229	T	C	p.Gly889Gly	G889G	synonymous_variant	0	0	0	0	0	0	0	0	0	0.0217387	0.0192225	0.0145202	0.0195021	0.0351595	0.0154271	0	0	no
S	snp	24270	C	A	p.Ala903Asp	A903D	missense_variant	0	0.0151847	0	0.0158413	0	0	0	0	0	0	0.0113791	0	0	0	0	0	0	no
S	snp	24334	C	T	p.Ala924Ala	A924A	synonymous_variant	0	0	0	0	0	0	0	0	0	0	0	0	0	0.0158116	0	0	0	no
S	snp	24358	C	T	p.Gly932Gly	G932G	synonymous_variant	0	0	0	0	0	0	0	0	0	0.0101087	0	0	0	0	0	0	0	no
S	snp	24362	A	G	p.Ile934Val	I934V	missense_variant	0	0	0	0	0	0	0	0	0	0	0	0	0	0.0319056	0.0142926	0	0	no
S	snp	24370	C	T	p.Asp936Asp	D936D	synonymous_variant	0	0	0	0.0191109	0	0.0176952	0.0345438	0	0	0	0	0	0	0	0	0	0	no
S	snp	24385	A	G	p.Thr941Thr	T941T	synonymous_variant	0	0	0	0	0	0	0	0	0	0	0	0	0.0126303	0.0104665	0	0	0	no
S	snp	24388	A	G	p.Ala942Ala	A942A	synonymous_variant	0	0	0	0	0	0	0	0	0	0.019515	0.02483	0.0117166	0.0123285	0.023737	0.0190371	0	0	no
S	snp	24406	T	C	p.Leu948Leu	L948L	synonymous_variant	0	0	0	0	0	0	0	0	0	0.0230478	0	0.011037	0	0	0	0	0	no
S	snp	24412	T	C	p.Asp950Asp	D950D	synonymous_variant	0	0	0	0	0	0	0.0128443	0	0	0	0	0	0	0	0	0	0	no
S	snp	24419	A	G	p.Asn953Asp	N953D	missense_variant	0	0	0	0	0	0	0	0	0	0.0105683	0	0	0	0.010781	0.0381399	0	0	no
S	snp	24426	A	C	p.Asn955Thr	N955T	missense_variant	0	0.0124463	0	0.0134041	0	0	0	0	0	0	0.0109619	0	0	0	0	0	0	no
S	snp	24437	T	C	p.Leu959Leu	L959L	synonymous_variant	0	0	0	0	0	0	0	0	0	0	0	0	0	0	0	0.0123216	0	no
S	snp	24442	C	T	p.Asn960Asn	N960N	synonymous_variant	0	0	0	0	0	0	0	0	0	0.0255243	0.0157676	0.0289997	0.0118955	0.0328828	0.0472972	0	0	no
S	snp	24453	A	G	p.Lys964Arg	K964R	missense_variant	0	0	0	0	0	0	0	0	0	0	0.0179869	0	0	0	0	0	0	no
S	snp	24466	C	T	p.Ser968Ser	S968S	synonymous_variant	0	0	0	0	0	0	0	0	0	0	0.0141336	0	0	0	0	0	0	no
S	snp	24496	T	G	p.Asn978Lys	N978K	missense_variant	0	0	0.0198558	0	0	0	0	0	0	0	0	0	0	0	0	0	0	no
S	snp	24507	C	T	p.Ser982Leu	S982L	missense_variant	0	0	0	0	0	0	0	0	0	0	0	0.042264	0.0252322	0.0161905	0	0.10645	0	no
S	snp	24514	T	C	p.Leu984Leu	L984L	synonymous_variant	0	0	0	0	0	0	0	0	0	0	0	0	0	0	0	0.073848	0	no
S	snp	24550	G	A	p.Leu996Leu	L996L	synonymous_variant	0	0	0	0	0	0	0	0	0	0.0122374	0	0.0233314	0	0.0179872	0.011076	0	0	no
S	snp	24556	A	G	p.Thr998Thr	T998T	synonymous_variant	0	0	0	0	0	0	0	0	0	0	0	0	0	0	0.0107014	0	0	no
S	snp	24586	G	A	p.Val1008Val	V1008V	synonymous_variant	0	0	0	0	0	0	0	0	0	0	0.0151408	0	0	0	0	0	0	no
S	snp	24589	T	C	p.Thr1009Thr	T1009T	synonymous_variant	0	0	0	0	0	0	0	0	0	0.0103098	0	0	0	0.01763	0	0	0	no
S	snp	24595	A	G	p.Gln1011Gln	Q1011Q	synonymous_variant	0	0	0	0	0	0	0	0	0	0.144871	0.117537	0.095342	0.0873	0.113951	0.15802	0.352057	0.807628	no
S	snp	24642	C	T	p.Thr1027Ile	T1027I	missense_variant	0	0	0	0	0	0	0	0	0	0	0	0	0.0167598	0	0	0	0	no
S	snp	24661	A	G	p.Val1033Val	V1033V	synonymous_variant	0	0	0	0	0	0	0	0	0	0.0151249	0	0	0	0	0	0	0	no
S	snp	24676	A	C	p.Lys1038Asn	K1038N	missense_variant	0	0.0204385	0	0.0185347	0	0	0	0	0	0	0.0173915	0	0	0	0	0.010286	0	no
S	snp	24679	A	G	p.Arg1039Arg	R1039R	synonymous_variant	0	0	0	0	0	0	0	0	0	0.0206568	0	0	0	0	0	0	0	no
S	snp	24685	T	C	p.Asp1041Asp	D1041D	synonymous_variant	0	0	0	0	0	0	0	0	0	0.0234005	0	0.0501958	0.0254858	0.027322	0	0.356115	0	no
S	snp	24688	T	C	p.Phe1042Phe	F1042F	synonymous_variant	0	0	0	0	0	0	0	0	0	0	0	0	0	0	0.0133695	0	0	no
S	snp	24706	T	C	p.His1048His	H1048H	synonymous_variant	0	0	0	0	0	0	0	0	0	0	0	0	0	0	0	0.241594	0	no
S	snp	24709	T	C	p.Leu1049Leu	L1049L	synonymous_variant	0	0	0	0	0	0	0	0	0	0	0	0.0117384	0	0	0	0	0	no
S	snp	24716	T	G	p.Phe1052Val	F1052V	missense_variant	0	0.0117925	0	0.0103553	0	0	0	0	0	0	0	0	0	0	0	0	0	no
S	snp	24763	T	C	p.Tyr1067Tyr	Y1067Y	synonymous_variant	0	0	0	0	0	0	0	0	0	0	0.0351506	0	0	0	0	0	0	no
S	snp	24764	G	A	p.Val1068Ile	V1068I	missense_variant	0	0	0	0	0	0	0	0	0	0.0202228	0	0.04806	0	0	0	0	0	no
S	snp	24770	G	A	p.Ala1070Thr	A1070T	missense_variant	0	0	0	0	0	0	0	0	0	0.0108176	0	0.0187365	0	0	0	0.243007	0	no
S	snp	24775	A	G	p.Gln1071Gln	Q1071Q	synonymous_variant	0	0	0	0	0	0	0	0	0	0	0.0115087	0	0	0	0	0	0	no
S	snp	24828	T	G	p.Phe1089Cys	F1089C	missense_variant	0	0.0179031	0	0.0182498	0	0	0	0	0	0	0.0152926	0	0	0	0	0	0	no
S	snp	24832	T	C	p.Pro1090Pro	P1090P	synonymous_variant	0	0	0	0	0	0	0	0	0	0.0145847	0.0104382	0.0116946	0	0	0	0	0	no
S	snp	24845	T	C	p.Phe1095Leu	F1095L	missense_variant	0	0	0	0	0	0	0	0	0	0	0.0113126	0	0	0	0	0	0	no
S	snp	24925	T	C	p.Phe1121Phe	F1121F	synonymous_variant	0	0	0	0	0	0	0	0	0	0	0.0225334	0.0337931	0.0252568	0.0128043	0.0358133	0	0	no
S	snp	24944	G	A	p.Val1128Ile	V1128I	missense_variant	0	0	0	0	0	0	0	0	0	0	0	0	0	0	0.020942	0	0	no
S	snp	24955	A	G	p.Gly1131Gly	G1131G	synonymous_variant	0	0	0	0	0	0	0	0	0	0.0103904	0	0	0.028941	0	0	0	0	no
S	snp	24959	G	A	p.Val1133Ile	V1133I	missense_variant	0	0	0	0	0	0	0	0	0	0	0	0	0	0	0.0142933	0	0	no
S	snp	24965	A	G	p.Asn1135Asp	N1135D	missense_variant	0	0	0	0	0	0	0	0	0	0	0	0	0.0253582	0	0	0	0	no
S	snp	24969	C	T	p.Thr1136Ile	T1136I	missense_variant	0	0	0	0	0	0	0	0	0	0	0.034017	0	0	0	0.0159606	0	0	no
S	snp	24985	G	A	p.Leu1141Leu	L1141L	synonymous_variant	0	0	0	0	0	0	0	0	0	0	0.0441918	0	0.0311137	0	0	0	0	no
S	snp	24990	C	T	p.Pro1143Leu	P1143L	missense_variant	0	0	0	0	0.0111086	0	0	0	0	0	0	0	0	0	0	0	0	no
S	snp	24991	T	C	p.Pro1143Pro	P1143P	synonymous_variant	0	0	0	0	0	0	0	0	0	0.0535806	0.0451122	0.0182023	0.0108674	0.0485243	0.0511584	0	0	no
S	snp	25018	A	G	p.Leu1152Leu	L1152L	synonymous_variant	0	0	0	0	0	0	0	0	0	0	0	0	0	0	0.0138624	0	0	no
S	snp	25036	T	C	p.Asn1158Asn	N1158N	synonymous_variant	0	0	0	0	0	0	0	0	0	0.0237657	0.0985054	0	0.0428107	0.0196756	0.0273973	0	0	no
S	snp	25048	A	G	p.Pro1162Pro	P1162P	synonymous_variant	0	0	0	0	0	0	0	0	0	0	0	0.0182334	0	0	0.0355535	0	0	no
S	snp	25096	C	T	p.Asn1178Asn	N1178N	synonymous_variant	0	0	0	0	0	0	0	0	0	0	0	0	0	0	0.0142646	0	0	no
S	snp	25103	A	G	p.Lys1181Glu	K1181E	missense_variant	0	0	0	0	0	0	0	0	0	0	0	0	0	0.0145999	0	0	0	no
S	snp	25111	T	C	p.Ile1183Ile	I1183I	synonymous_variant	0	0	0	0	0	0	0	0	0	0	0	0	0	0	0.0115498	0	0	no
S	snp	25121	A	G	p.Asn1187Asp	N1187D	missense_variant	0	0	0	0	0	0	0	0	0	0.152136	0.148413	0.0904164	0.150338	0.113589	0.153341	0.344337	0.801222	no
S	snp	25123	T	C	p.Asn1187Asn	N1187N	synonymous_variant	0	0	0	0	0	0	0	0	0	0	0	0.0176672	0	0	0	0	0	no
S	snp	25132	C	T	p.Ala1190Ala	A1190A	synonymous_variant	0	0	0	0	0	0	0	0	0	0	0.0159771	0	0	0	0	0	0	no
S	snp	25145	G	T	p.Glu1195*	E1195*	stop_gained	0	0.0109279	0	0.0107184	0	0	0	0	0	0	0.0102941	0	0	0	0	0	0	no
S	snp	25150	T	C	p.Ser1196Ser	S1196S	synonymous_variant	0	0	0	0	0	0	0	0	0	0.0226457	0.0156512	0.0226112	0.0128544	0.0243238	0.0332044	0	0	no
S	snp	25153	C	T	p.Leu1197Leu	L1197L	synonymous_variant	0	0	0	0	0	0	0	0	0	0	0.0134689	0	0	0.0183203	0.0111628	0	0	no
S	snp	25154	A	G	p.Ile1198Val	I1198V	missense_variant	0	0	0	0	0	0	0	0	0	0	0.0129636	0	0	0	0.0116466	0	0	no
S	snp	25195	A	G	p.Lys1211Lys	K1211K	synonymous_variant	0	0	0	0	0	0	0	0	0	0	0	0	0	0	0.0156027	0	0	no
S	snp	25201	A	G	p.Pro1213Pro	P1213P	synonymous_variant	0	0	0	0	0	0	0	0	0	0	0.0289152	0	0.0142223	0.0267117	0	0.0128946	0	no
S	snp	25216	A	G	p.Leu1218Leu	L1218L	synonymous_variant	0	0	0	0	0	0	0	0	0	0	0	0	0	0	0	0.148962	0	no
S	snp	25231	C	A	p.Gly1223Gly	G1223G	synonymous_variant	0	0.0313639	0	0.0296205	0	0	0	0	0	0	0.0311901	0	0	0	0	0	0	no
S	snp	25235	A	G	p.Ile1225Val	I1225V	missense_variant	0	0	0	0	0	0	0	0	0	0	0	0.0122184	0	0	0	0	0	no
S	snp	25247	A	T	p.Met1229Leu	M1229L	missense_variant	0	0	0	0	0	0	0	0	0	0	0	0.010159	0	0.0102399	0	0	0	no
S	snp	25248	T	G	p.Met1229Arg	M1229R	missense_variant	0	0.0114628	0	0.0119614	0	0	0	0	0	0	0.0117745	0	0	0	0	0	0	no
S	snp	25277	A	T	p.Ser1239Cys	S1239C	missense_variant	0.0101261	0	0	0	0	0	0	0	0	0.010562	0	0.0118712	0.0106921	0.0108856	0	0	0	no
S	snp	25296	A	C	p.Lys1245Thr	K1245T	missense_variant	0.0181795	0.0225973	0.0186054	0.0225641	0.0213716	0.0206385	0.0146001	0.0200245	0.015145	0.0211254	0.0205407	0.0209889	0.0197308	0.0152802	0.0220116	0.0197961	0.0214921	no
S	snp	25320	G	A	p.Cys1253Tyr	C1253Y	missense_variant	0	0	0	0	0	0	0	0	0	0	0	0	0	0.0102116	0	0	0	no
S	snp	25330	T	C	p.Phe1256Phe	F1256F	synonymous_variant	0	0	0	0	0	0	0	0	0	0	0.0401795	0	0.0111368	0	0	0	0	no
S	snp	25333	T	A	p.Asp1257Glu	D1257E	missense_variant	0.0104907	0	0	0	0	0	0	0	0	0	0	0	0	0	0	0	0	no
S	snp	25336	A	C	p.Glu1258Asp	E1258D	missense_variant	0.0390891	0.039634	0.0569467	0.0352582	0.0541881	0.0591631	0.0527951	0.042656	0.0545767	0.0494799	0.0439775	0.0482893	0.0564704	0.0498194	0.0485695	0.0511677	0.0540629	no
S	snp	25346	G	A	p.Glu1262Lys	E1262K	missense_variant	0	0	0	0	0	0	0	0	0	0.172536	0.221971	0.464	0.286758	0.235636	0.147085	0	0.0557359	no
S	snp	25370	T	C	p.Leu1270Leu	L1270L	synonymous_variant	0	0	0	0	0	0	0	0	0	0	0.0375405	0	0	0	0	0	0	no
S	snp	25380	C	T	p.Thr1273Ile	T1273I	missense_variant	0	0	0	0	0	0	0	0	0	0.0100636	0	0	0	0	0	0.154217	0	no
S	snp	25381	A	G	p.Thr1273Thr	T1273T	synonymous_variant	0	0	0	0	0	0	0	0	0	0.0188067	0	0.0136647	0	0	0	0	0	no
S	snp	25384	A	G	p.Ter1274Ter	NA1274Ter	splice_region_variant&stop_retained_variant	0	0	0	0	0	0	0	0	0	0	0	0	0	0	0	0	0.0122712	no
Intro_genic_region	snp	25388	A	G		A>G	upstream_gene_variant	0	0	0	0	0	0	0	0	0	0	0	0.0167643	0	0	0	0	0	no
ORF3a	snp	25420	A	G	p.Ile10Val	I10V	missense_variant	0	0	0	0	0	0	0	0	0	0.0113307	0	0	0	0	0	0	0	no
ORF3a	snp	25431	A	G	p.Val13Val	V13V	synonymous_variant	0	0	0	0	0	0	0	0	0	0.0137578	0.0113278	0	0	0	0	0	0	no
ORF3a	snp	25448	A	G	p.Glu19Gly	E19G	missense_variant	0	0	0	0	0	0	0	0	0	0	0	0	0.0107405	0	0	0	0	no
ORF3a	snp	25453	A	G	p.Lys21Glu	K21E	missense_variant	0	0	0	0	0	0	0	0	0	0	0	0	0.0176142	0	0	0	0	no
ORF3a	snp	25469	C	T	p.Ser26Leu	S26L	missense_variant	0	0	0	0	0	0	0	0	0	0.0103164	0	0	0	0	0.0102289	0	0	no
ORF3a	snp	25476	T	C	p.Phe28Phe	F28F	synonymous_variant	0	0	0	0	0	0	0	0	0	0.455451	0.601246	0.622231	0.759159	0.505774	0.439685	0.194516	0.0680461	no
ORF3a	snp	25497	A	T	p.Ile35Ile	I35I	synonymous_variant	0.0301645	0.011658	0	0.0117854	0	0	0.0152812	0.0221654	0	0	0	0.0220096	0	0	0	0.0151057	0	no
ORF3a	snp	25498	C	T	p.Pro36Ser	P36S	missense_variant	0	0	0	0	0	0	0	0	0	0	0	0	0	0	0.0111492	0	0	no
ORF3a	snp	25500	G	A	p.Pro36Pro	P36P	synonymous_variant	0	0	0	0	0	0	0	0	0	0.0166871	0	0	0	0	0	0	0	no
ORF3a	snp	25507	G	T	p.Ala39Ser	A39S	missense_variant	0	0.0156863	0	0.0124434	0	0	0	0	0	0	0.017791	0	0	0	0	0	0	no
ORF3a	snp	25519	T	C	p.Phe43Leu	F43L	missense_variant	0	0	0	0	0	0	0	0	0	0.0167818	0	0	0	0	0	0	0	no
ORF3a	snp	25554	T	C	p.Ala54Ala	A54A	synonymous_variant	0	0	0	0	0	0	0	0	0	0.0107739	0	0	0	0	0	0	0	no
ORF3a	snp	25576	A	C	p.Ile62Leu	I62L	missense_variant	0	0.0210559	0	0.0211519	0	0	0	0	0	0	0.0185723	0	0	0	0	0	0	no
ORF3a	snp	25588	A	G	p.Lys66Glu	K66E	missense_variant	0	0	0	0	0	0	0	0	0	0.0224065	0.0231084	0.0189338	0.0189716	0.0131584	0.0155453	0	0	no
ORF3a	snp	25589	A	C	p.Lys66Thr	K66T	missense_variant	0	0.0106847	0	0	0	0	0	0	0	0	0	0	0	0	0	0	0	no
ORF3a	snp	25590	A	C	p.Lys66Asn	K66N	missense_variant	0	0.0111181	0	0.0115134	0	0	0	0	0	0	0	0	0	0	0	0	0	no
ORF3a	snp	25591	A	C	p.Lys67Gln	K67Q	missense_variant	0	0.023999	0.0108965	0.0242136	0	0	0	0	0	0	0.0203862	0	0	0	0	0	0	no
ORF3a	snp	25607	C	T	p.Ala72Val	A72V	missense_variant	0	0	0	0	0	0	0	0	0	0.0106085	0	0	0	0	0	0	0	no
ORF3a	snp	25608	A	G	p.Ala72Ala	A72A	synonymous_variant	0	0	0	0	0	0	0	0	0	0.0156154	0	0	0	0	0.0115485	0	0	no
ORF3a	snp	25621	G	A	p.Val77Ile	V77I	missense_variant	0	0	0	0	0	0	0	0	0	0	0	0.0140744	0	0	0	0.3347	0	no
ORF3a	snp	25624	C	T	p.His78Tyr	H78Y	missense_variant	0	0	0	0	0	0	0	0	0	0	0	0	0.0151357	0	0	0	0	no
ORF3a	snp	25630	G	A	p.Val80Ile	V80I	missense_variant	0	0	0	0	0	0	0	0	0	0	0	0	0	0.014588	0	0	0	no
ORF3a	snp	25633	T	C	p.Cys81Arg	C81R	missense_variant	0	0	0	0	0	0	0	0	0	0	0	0	0	0	0	0.255203	0	no
ORF3a	snp	25641	G	A	p.Leu83Leu	L83L	synonymous_variant	0	0	0	0	0	0	0	0	0	0	0	0	0.0258703	0	0	0	0	no
ORF3a	snp	25644	G	A	p.Leu84Leu	L84L	synonymous_variant	0	0	0	0	0	0	0	0	0	0	0	0	0	0.0101967	0	0	0	no
ORF3a	snp	25647	G	A	p.Leu85Leu	L85L	synonymous_variant	0	0	0	0	0	0	0	0	0	0.0158737	0	0.0300453	0	0.0443599	0.0168003	0	0	no
ORF3a	snp	25649	T	C	p.Leu86Ser	L86S	missense_variant	0	0	0	0	0	0	0	0	0	0.154737	0.124428	0.0982242	0.0825291	0.121822	0.162926	0.342435	0.789603	no
ORF3a	snp	25650	G	A	p.Leu86Leu	L86L	synonymous_variant	0	0	0	0	0	0	0	0	0	0.04752	0.041848	0.0170308	0.012588	0.0488132	0.02875	0	0	no
ORF3a	snp	25660	G	A	p.Val90Ile	V90I	missense_variant	0	0	0	0	0	0	0	0	0	0	0.0101073	0	0.030786	0	0	0	0	no
ORF3a	snp	25680	C	T	p.Leu96Leu	L96L	synonymous_variant	0	0	0	0	0	0	0	0	0	0.0427999	0.0594327	0.0383694	0.0440797	0.0250684	0.0380684	0	0	no
ORF3a	snp	25681	G	A	p.Val97Ile	V97I	missense_variant	0	0	0	0	0	0	0	0	0	0	0	0	0	0	0.0108011	0	0	no
ORF3a	snp	25685	C	T	p.Ala98Val	A98V	missense_variant	0	0	0	0	0	0	0	0	0	0.0129998	0	0	0	0	0	0	0	no
ORF3a	snp	25688	C	T	p.Ala99Val	A99V	missense_variant	0	0	0	0	0	0	0	0	0	0.0199097	0	0	0	0	0	0	0	no
ORF3a	snp	25690	G	A	p.Gly100Ser	G100S	missense_variant	0	0	0	0	0	0	0	0	0	0.0149785	0	0.0103925	0	0	0	0	0	no
ORF3a	snp	25691	G	A	p.Gly100Asp	G100D	missense_variant	0	0	0	0	0	0	0	0	0	0.0116306	0	0	0.0296964	0.0134812	0	0	0	no
ORF3a	snp	25705	T	C	p.Phe105Leu	F105L	missense_variant	0	0	0	0	0	0	0	0	0	0.0114577	0	0.0113959	0	0.0117048	0	0	0	no
ORF3a	snp	25709	T	C	p.Leu106Pro	L106P	missense_variant	0	0	0	0	0	0	0	0	0	0	0	0	0	0.012908	0	0	0	no
ORF3a	snp	25710	C	T	p.Leu106Leu	L106L	synonymous_variant	0	0	0	0	0	0	0	0	0	0.0337044	0.0321785	0	0.0172444	0.0355415	0.0328828	0	0	no
ORF3a	snp	25718	A	G	p.Tyr109Cys	Y109C	missense_variant	0	0	0	0	0	0	0	0	0	0.0143007	0.0121089	0	0	0.0118905	0.0120724	0	0	no
ORF3a	snp	25733	T	C	p.Phe114Ser	F114S	missense_variant	0	0	0	0	0	0	0	0	0	0.0116006	0	0	0	0	0	0	0	no
ORF3a	snp	25736	T	C	p.Leu115Ser	L115S	missense_variant	0	0	0	0	0	0	0	0	0	0	0.0126511	0	0	0	0	0	0	no
ORF3a	snp	25753	G	A	p.Val121Ile	V121I	missense_variant	0	0	0	0	0	0	0	0	0	0.0138536	0	0.0313577	0.0194999	0.0183492	0	0.279978	0	no
ORF3a	snp	25758	A	G	p.Arg122Arg	R122R	synonymous_variant	0	0	0	0	0	0	0	0	0	0	0.0147692	0	0	0	0	0	0	no
ORF3a	snp	25760	T	C	p.Ile123Thr	I123T	missense_variant	0	0	0	0	0	0	0	0	0	0	0.0479922	0	0.0112015	0	0	0	0	no
ORF3a	snp	25774	T	C	p.Trp128Arg	W128R	missense_variant	0	0	0	0	0	0	0	0	0	0.0171023	0	0.016939	0	0	0	0	0	no
ORF3a	snp	25788	A	G	p.Lys132Lys	K132K	synonymous_variant	0	0	0	0	0	0	0	0	0	0	0	0	0.0137103	0	0	0	0	no
ORF3a	snp	25803	C	T	p.Asn137Asn	N137N	synonymous_variant	0	0	0	0	0	0	0	0	0	0	0	0	0	0	0	0.0257621	0.0191782	no
ORF3a	snp	25813	T	C	p.Tyr141His	Y141H	missense_variant	0	0	0	0	0	0	0	0	0	0	0.0163915	0	0	0.0426452	0	0	0	no
ORF3a	snp	25858	T	C	p.Tyr156His	Y156H	missense_variant	0	0	0	0	0	0	0	0	0	0.0102651	0	0	0	0	0.0154896	0	0	no
ORF3a	snp	25860	T	G	p.Tyr156*	Y156*	stop_gained	0	0	0	0.010559	0	0	0	0	0	0	0	0	0	0	0	0	0	no
ORF3a	snp	25876	A	G	p.Ser162Gly	S162G	missense_variant	0	0	0	0	0	0	0	0	0	0	0	0.0180943	0	0.0179842	0	0	0	no
ORF3a	snp	25877	G	A	p.Ser162Asn	S162N	missense_variant	0	0	0	0	0	0	0	0	0	0	0.0215543	0	0	0	0	0	0	no
ORF3a	snp	25909	G	A	p.Asp173Asn	D173N	missense_variant	0	0	0	0	0	0	0	0	0	0	0.0166871	0	0	0	0	0	0	no
ORF3a	snp	25916	C	T	p.Thr175Ile	T175I	missense_variant	0	0	0	0	0	0	0	0	0	0	0.0111668	0.017594	0.013558	0	0	0	0	no
ORF3a	snp	25918	A	G	p.Thr176Ala	T176A	missense_variant	0	0	0	0	0	0	0	0	0	0	0.0120021	0	0	0.0173459	0.032218	0	0	no
ORF3a	snp	25920	A	G	p.Thr176Thr	T176T	synonymous_variant	0	0	0	0	0	0	0	0	0	0	0	0	0	0.02382	0	0	0	no
ORF3a	snp	25929	T	C	p.Ile179Ile	I179I	synonymous_variant	0	0	0	0	0	0	0	0	0	0	0	0	0	0	0	0.014565	0	no
ORF3a	snp	25976	C	T	p.Ser195Phe	S195F	missense_variant	0	0	0	0	0	0	0	0	0	0	0	0.0441083	0	0	0	0	0	no
ORF3a	snp	25980	A	G	p.Gly196Gly	G196G	synonymous_variant	0	0	0	0	0	0	0	0	0	0	0	0	0	0	0.0190998	0	0	no
ORF3a	snp	25985	A	G	p.Lys198Arg	K198R	missense_variant	0	0	0	0	0	0	0	0	0	0	0.0199707	0	0	0	0	0	0	no
ORF3a	snp	25992	T	C	p.Cys200Cys	C200C	synonymous_variant	0	0	0	0	0	0	0	0	0	0.0150937	0.0364026	0.0789477	0.0337077	0.017993	0.0641754	0	0	no
ORF3a	snp	26002	C	T	p.His204Tyr	H204Y	missense_variant	0	0	0	0	0	0	0	0	0	0	0	0	0.0146517	0	0	0	0	no
ORF3a	snp	26016	T	C	p.Thr208Thr	T208T	synonymous_variant	0	0	0	0	0	0	0	0	0	0	0	0.0186381	0	0.0161078	0.0241191	0	0	no
ORF3a	snp	26036	A	G	p.Tyr215Cys	Y215C	missense_variant	0	0	0	0	0	0	0	0	0	0	0	0	0	0	0.031552	0	0	no
ORF3a	snp	26038	T	C	p.Ser216Pro	S216P	missense_variant	0	0	0	0	0	0	0	0	0	0	0	0	0	0	0.0163546	0	0	no
ORF3a	snp	26047	T	G	p.Leu219Val	L219V	missense_variant	0	0	0	0	0	0	0	0	0	0	0	0	0	0	0.016605	0	0	no
ORF3a	snp	26048	T	G	p.Leu219Trp	L219W	missense_variant	0	0.0112992	0	0	0	0	0	0	0.01416	0	0	0	0	0	0.0932106	0.0453453	0	no
ORF3a	snp	26067	T	C	p.Val225Val	V225V	synonymous_variant	0	0	0	0	0	0	0	0	0	0	0.0167068	0	0.0149942	0.0265913	0	0.0121212	0	no
ORF3a	snp	26068	G	A	p.Glu226Lys	E226K	missense_variant	0	0	0	0	0	0	0	0	0	0	0	0	0	0	0	0.201962	0	no
ORF3a	snp	26069	A	G	p.Glu226Gly	E226G	missense_variant	0	0	0	0	0	0	0	0	0	0.0169921	0.019419	0.015256	0.0198967	0	0.0142983	0	0	no
ORF3a	snp	26129	T	G	p.Ile246Ser	I246S	missense_variant	0	0.0109658	0	0	0	0	0	0	0	0	0.0114881	0	0	0	0	0	0	no
ORF3a	snp	26130	T	G	p.Ile246Met	I246M	missense_variant	0	0	0	0	0	0	0	0	0	0.0138449	0	0	0	0	0	0	0	no
ORF3a	snp	26135	C	T	p.Thr248Ile	T248I	missense_variant	0	0	0	0	0	0	0	0	0	0	0.0152062	0	0	0	0	0	0	no
ORF3a	snp	26137	A	C	p.Ile249Leu	I249L	missense_variant	0.0465553	0.0432056	0.0472441	0.0420626	0.0414526	0.045365	0.0616866	0.0251277	0.0365417	0.0428757	0.0440519	0.0379911	0.0471323	0.0614351	0.0311655	0.0338699	0.0442142	no
ORF3a	snp	26176	C	T	p.Pro262Ser	P262S	missense_variant	0	0	0	0	0	0	0	0	0	0	0.0137434	0	0	0	0	0	0	no
ORF3a	snp	26215	T	C	p.Leu275Leu	L275L	synonymous_variant	0	0	0	0	0	0	0	0	0	0.0147546	0	0	0	0	0	0	0	no
ORF3a	snp	26217	G	A	p.Leu275Leu	L275L	synonymous_variant	0	0	0	0	0	0	0	0	0	0	0.0134424	0.0338286	0.0147395	0	0.0260493	0	0	no
E	snp	26265	A	C	p.Glu7Asp	E7D	missense_variant	0	0	0	0	0	0	0	0	0	0	0	0.0170682	0	0	0	0	0	no
E	snp	26267	A	G	p.Glu8Gly	E8G	missense_variant	0	0	0	0	0	0	0	0	0	0.0172466	0	0.0330595	0.025202	0.0293508	0	0.220386	0	no
E	snp	26270	C	T	p.Thr9Ile	T9I	missense_variant	0	0	0	0	0	0	0	0	0	0.0146781	0.0269441	0.0404621	0.0248295	0.0170786	0.0455766	0	0	no
E	snp	26278	T	C	p.Leu12Leu	L12L	synonymous_variant	0	0	0	0	0	0	0	0	0	0.0302712	0.0168284	0	0.0186091	0.0111494	0.0183235	0	0.779814	no
E	snp	26281	A	G	p.Ile13Val	I13V	missense_variant	0	0	0	0	0	0.0263249	0	0	0	0	0	0	0	0	0	0	0	no
E	snp	26282	T	G	p.Ile13Arg	I13R	missense_variant	0	0.0107405	0	0.0103474	0	0	0	0	0	0	0	0	0	0	0	0	0	no
E	snp	26289	T	G	p.Asn15Lys	N15K	missense_variant	0	0.0192758	0	0.0192615	0	0	0	0	0	0	0.0179673	0	0	0	0	0	0	no
E	snp	26303	T	C	p.Phe20Ser	F20S	missense_variant	0	0	0	0	0	0	0	0	0	0	0	0.0236407	0	0	0	0	0	no
E	snp	26304	T	C	p.Phe20Phe	F20F	synonymous_variant	0	0	0	0	0	0	0	0	0	0	0	0.0205212	0	0	0	0	0	no
E	snp	26306	T	G	p.Leu21Arg	L21R	missense_variant	0	0.0130659	0	0	0	0	0	0	0	0	0	0	0	0	0	0	0	no
E	snp	26307	T	C	p.Leu21Leu	L21L	synonymous_variant	0	0	0	0	0	0	0	0	0	0.0160891	0	0	0	0	0	0	0	no
E	snp	26314	G	A	p.Val24Met	V24M	missense_variant	0	0	0	0	0	0	0	0	0	0.374894	0.539553	0.579716	0.679273	0.452339	0.372085	0.184781	0.0711053	no
E	snp	26322	C	T	p.Phe26Phe	F26F	synonymous_variant	0	0	0	0	0	0	0	0.0291852	0	0	0	0	0	0	0	0	0	no
E	snp	26324	T	C	p.Leu27Ser	L27S	missense_variant	0	0	0	0	0	0	0	0	0	0	0	0	0.0173651	0	0	0	0	no
E	snp	26333	C	T	p.Thr30Ile	T30I	missense_variant	0	0	0	0	0	0	0	0	0	0	0.017473	0.0190676	0.0187638	0	0.0353627	0	0	no
E	snp	26375	G	A	p.Cys44Tyr	C44Y	missense_variant	0	0	0	0	0	0	0	0	0	0.032686	0	0	0.0285626	0	0	0	0	no
E	snp	26457	T	C	p.Pro71Pro	P71P	synonymous_variant	0	0	0	0	0	0	0	0	0	0	0.0112087	0	0.0108785	0	0	0	0	no
E	snp	26463	T	C	p.Leu73Leu	L73L	synonymous_variant	0	0	0	0	0	0	0	0	0	0	0	0	0	0.0369624	0	0	0	no
Intro_genic_region	snp	26479	T	C		T>C	upstream_gene_variant	0	0	0	0	0	0	0	0	0	0	0	0.0480218	0	0	0	0	0	no
Intro_genic_region	snp	26486	T	C		T>C	upstream_gene_variant	0	0	0	0	0	0	0	0	0	0.0128576	0	0	0	0	0	0	0	no
Intro_genic_region	snp	26487	A	G		A>G	upstream_gene_variant	0	0	0	0	0	0	0	0	0	0	0	0	0	0	0	0.0148875	0	no
Intro_genic_region	snp	26490	T	C		T>C	upstream_gene_variant	0	0	0	0	0	0	0	0	0	0	0.0107172	0	0	0	0	0	0	no
Intro_genic_region	snp	26499	C	T		C>T	upstream_gene_variant	0	0	0	0	0	0	0	0	0	0	0	0.0108209	0	0	0	0	0	no
Intro_genic_region	snp	26501	G	A		G>A	upstream_gene_variant	0	0	0	0	0	0	0	0	0	0	0	0	0.0113052	0	0	0	0	no
Intro_genic_region	snp	26511	T	C		T>C	upstream_gene_variant	0	0	0	0	0	0	0	0	0	0	0	0	0	0.0149383	0	0	0	no
M	snp	26526	G	T	p.Ala2Ser	A2S	missense_variant	0	0	0	0	0	0	0	0	0.013629	0	0	0	0	0	0	0	0	no
M	snp	26539	G	A	p.Gly6Asp	G6D	missense_variant	0	0	0	0	0	0	0	0	0	0	0	0	0	0	0	0	0.0192399	no
M	snp	26573	T	C	p.Leu17Leu	L17L	synonymous_variant	0	0	0	0	0	0	0	0	0	0.0219728	0.0115509	0.0282449	0.010808	0.0199254	0.0111794	0	0	no
M	snp	26576	A	G	p.Glu18Glu	E18E	synonymous_variant	0	0	0	0	0	0	0	0	0	0	0.0391817	0	0	0	0	0	0	no
M	snp	26586	C	T	p.Leu22Leu	L22L	synonymous_variant	0	0	0	0	0	0	0	0	0	0	0	0	0.0180562	0	0	0	0	no
M	snp	26597	T	C	p.Gly25Gly	G25G	synonymous_variant	0	0	0	0	0	0	0	0	0	0	0.0138495	0	0.0154068	0.0315108	0.0122907	0.0146861	0	no
M	snp	26612	A	C	p.Thr30Thr	T30T	synonymous_variant	0	0.0113678	0	0.0108193	0	0	0	0	0	0	0	0	0	0	0	0.0103424	0	no
M	snp	26673	T	C	p.Leu51Leu	L51L	synonymous_variant	0	0	0	0	0	0	0	0	0	0	0.0132631	0	0	0.0112264	0.0262797	0.0927818	0.0555375	no
M	snp	26714	T	G	p.Cys64Trp	C64W	missense_variant	0	0	0	0	0	0	0	0	0	0	0	0.0163512	0	0	0	0	0	no
M	snp	26727	G	A	p.Ala69Thr	A69T	missense_variant	0	0	0	0	0	0	0	0	0	0	0	0	0	0	0	0	0.0152772	no
M	snp	26730	G	A	p.Val70Ile	V70I	missense_variant	0	0	0	0	0	0	0	0	0	0.0195724	0	0.0543428	0.0277535	0.0256819	0	0.362502	0	no
M	snp	26735	C	T	p.Tyr71Tyr	Y71Y	synonymous_variant	0	0	0	0	0	0	0	0	0	0.0100538	0	0	0	0	0	0	0	no
M	snp	26761	T	G	p.Ile80Ser	I80S	missense_variant	0	0.012828	0	0.011313	0	0	0	0	0	0	0.0108944	0	0	0	0	0	0	no
M	snp	26766	A	G	p.Ile82Val	I82V	missense_variant	0	0	0	0	0	0	0	0	0	0.0172798	0.0238586	0.0195377	0.0217063	0	0.0162462	0	0	no
M	snp	26775	G	A	p.Ala85Thr	A85T	missense_variant	0	0	0	0	0	0	0	0	0	0.0281527	0.0171424	0	0	0.0185329	0	0	0	no
M	snp	26807	C	T	p.Tyr95Tyr	Y95Y	synonymous_variant	0	0	0	0	0	0	0	0	0	0.0134876	0	0.0435904	0	0	0	0	0	no
M	snp	26828	G	A	p.Leu102Leu	L102L	synonymous_variant	0	0	0	0	0	0	0	0	0	0	0	0	0	0	0.0183075	0	0	no
M	snp	26842	G	A	p.Arg107His	R107H	missense_variant	0	0	0	0	0	0	0	0	0	0.0162664	0	0	0	0	0	0	0	no
M	snp	26847	A	T	p.Met109Leu	M109L	missense_variant	0	0	0	0	0	0	0	0	0	0	0.0154799	0	0	0	0	0	0	no
M	snp	26870	T	C	p.Thr116Thr	T116T	synonymous_variant	0	0	0	0	0	0	0	0	0	0.0496901	0.0304758	0.0141076	0.0233165	0.0140959	0.031269	0	0.783706	no
M	snp	26879	T	C	p.Leu119Leu	L119L	synonymous_variant	0	0	0	0	0	0	0	0	0	0.0239742	0.0875965	0	0.0424008	0.0186223	0.0260314	0	0	no
M	snp	26895	C	T	p.His125Tyr	H125Y	missense_variant	0	0	0	0.0651501	0	0	0.0140653	0	0	0.0113951	0	0	0	0	0	0	0.263633	no
M	snp	26942	C	T	p.Ile140Ile	I140I	synonymous_variant	0	0	0	0	0	0	0	0	0	0	0	0	0.0130474	0	0	0	0	no
M	snp	26945	A	G	p.Gly141Gly	G141G	synonymous_variant	0	0	0	0	0	0	0	0	0	0.0119173	0.0109159	0	0	0.0106928	0.0113621	0	0	no
M	snp	26952	A	G	p.Ile144Val	I144V	missense_variant	0	0	0	0	0	0	0	0	0	0	0	0	0	0	0	0	0.0503591	no
M	snp	26957	T	C	p.Leu145Leu	L145L	synonymous_variant	0	0	0	0	0	0	0	0	0	0	0.0138851	0	0	0.0208558	0.0314209	0.0914169	0.0444338	no
M	snp	26981	A	G	p.Gly153Gly	G153G	synonymous_variant	0	0	0	0	0	0	0	0	0	0	0	0	0	0	0.0297694	0	0	no
M	snp	26990	A	G	p.Leu156Leu	L156L	synonymous_variant	0	0	0	0	0	0	0	0	0	0	0	0	0.0182448	0	0	0	0	no
M	snp	27023	A	G	p.Glu167Glu	E167E	synonymous_variant	0	0	0	0	0	0	0	0	0	0	0	0.0187938	0	0.021474	0.026921	0	0	no
M	snp	27026	C	T	p.Ile168Ile	I168I	synonymous_variant	0	0	0	0	0	0	0	0	0	0	0	0	0	0	0	0.0339005	0	no
M	snp	27059	C	T	p.Tyr179Tyr	Y179Y	synonymous_variant	0	0	0	0	0	0	0	0	0	0	0	0	0	0	0.0104284	0	0	no
M	snp	27062	A	G	p.Lys180Lys	K180K	synonymous_variant	0	0	0	0	0	0	0	0	0	0.0196965	0	0.0107026	0	0	0	0	0.046715	no
M	snp	27086	A	G	p.Ala188Ala	A188A	synonymous_variant	0	0	0	0	0	0	0	0	0	0	0.0108195	0	0	0	0.0402455	0.0847574	0.0436329	no
M	snp	27126	G	T	p.Gly202Cys	G202C	missense_variant	0.0160738	0.0236484	0.022723	0.0230494	0.0248208	0.0313665	0.0188845	0.0154111	0.0296863	0.0282995	0.0178707	0.0154512	0.0161938	0.0211992	0.0233797	0.0152499	0.0203172	no
M	snp	27132	T	A	p.Tyr204Asn	Y204N	missense_variant	0.012324	0.0156644	0.0164397	0.0198873	0.0159149	0.0305711	0.0132134	0.0149375	0.0211114	0.0176973	0.0161348	0.0108824	0.0206425	0.0160112	0.0156547	0.010898	0.0248735	no
M	snp	27143	C	A	p.Asn207Lys	N207K	missense_variant	0	0.0141337	0.0141205	0.0113268	0.0161525	0.0213905	0.0133588	0	0.0155999	0.0157	0.0148931	0.0106979	0.0136063	0.0117782	0.0123244	0	0.0146815	no
M	snp	27145	C	T	p.Thr208Ile	T208I	missense_variant	0	0	0	0	0	0	0	0	0	0.0157909	0.0132975	0	0.0117094	0	0.0183696	0.300258	0	no
M	snp	27147	G	T	p.Asp209Tyr	D209Y	missense_variant	0	0.0102712	0	0	0	0	0	0	0	0	0	0	0	0	0	0	0	no
M	snp	27152	T	A	p.His210Gln	H210Q	missense_variant	0.0120664	0.0195492	0.0350784	0.0198972	0.0264714	0.027859	0.016691	0.0135034	0.0262837	0.0238738	0.0170171	0.0133514	0.018812	0.0199724	0.021425	0.0131957	0.0214116	no
M	snp	27160	G	T	p.Ser213Ile	S213I	missense_variant	0.0119026	0.0145969	0.0156944	0.0165741	0.0162769	0.0190108	0.014351	0.0114759	0.0188343	0.0185638	0.0135748	0.012812	0.0152212	0.0163944	0.0162762	0.0114304	0.0162874	no
M	snp	27170	T	A	p.Asn216Lys	N216K	missense_variant	0.0127401	0.0160037	0.0192337	0.0161267	0.0183382	0.0195409	0.0166708	0.0138655	0.0214347	0.021768	0.0138254	0.013432	0.01838	0.0174158	0.0184359	0.0136574	0.0189762	no
M	snp	27174	G	T	p.Ala218Ser	A218S	missense_variant	0	0.0192052	0.0213559	0.0206803	0.0221668	0.0261522	0.0176945	0.0152102	0.0206018	0.0196132	0.0207878	0.0137913	0.0190859	0.0128338	0.0171028	0	0.0198121	no
M	snp	27176	T	G	p.Ala218Ala	A218A	synonymous_variant	0	0	0	0	0	0	0	0	0	0	0	0	0	0.0107699	0	0	0	no
M	snp	27179	G	T	p.Leu219Phe	L219F	missense_variant	0	0	0	0	0	0.0105319	0	0	0	0	0.0113364	0	0	0	0	0	0	no
M	snp	27183	G	T	p.Val221Leu	V221L	missense_variant	0	0	0	0	0	0.0116556	0	0	0	0.0103219	0	0	0	0	0	0	0	no
Intro_genic_region	snp	27192	G	T		G>T	upstream_gene_variant	0.0136341	0.0167857	0.0105457	0.0188523	0.0113889	0.015212	0.0120563	0.0140157	0.0149982	0.0150113	0.0166795	0.0133505	0.0120599	0.012051	0.0128507	0.0113631	0.0115286	no
Intro_genic_region	snp	27194	G	T		G>T	upstream_gene_variant	0	0.0118425	0	0.0137336	0	0	0	0	0	0	0.0127633	0	0	0	0	0	0	no
Intro_genic_region	snp	27196	C	T		C>T	upstream_gene_variant	0	0	0	0	0	0	0	0	0	0.0130578	0	0.0246767	0.0115675	0.0204088	0	0.316417	0	no
Intro_genic_region	snp	27197	A	C		A>C	upstream_gene_variant	0	0.0144085	0	0	0	0	0	0	0	0	0	0	0	0	0	0	0	no
Intro_genic_region	snp	27199	C	T		C>T	upstream_gene_variant	0	0	0	0	0	0	0	0	0	0.0423436	0	0.0740972	0.013161	0	0	0	0	no
Intro_genic_region	snp	27201	G	T		G>T	upstream_gene_variant	0	0	0	0.0113289	0	0	0	0	0	0	0.0105365	0	0	0	0	0	0	no
ORF6	snp	27204	G	T	p.Met1?	M1?	start_lost	0	0	0	0.0111783	0	0	0	0	0	0	0.0116794	0	0	0	0	0	0	no
ORF6	snp	27208	C	A	p.His3Asn	H3N	missense_variant	0	0.0121216	0	0	0	0	0	0	0	0	0	0	0	0	0.0105344	0	0	no
ORF6	snp	27222	T	C	p.Phe7Phe	F7F	synonymous_variant	0	0	0	0	0	0	0	0	0	0	0.0297611	0	0.0183647	0	0	0	0	no
ORF6	snp	27223	C	A	p.Gln8Lys	Q8K	missense_variant	0.0176942	0.0187257	0.0156873	0.0214224	0.0185826	0.0160867	0.0194549	0.017658	0.017122	0.0176412	0.0185619	0.0151107	0.012765	0.01652	0.0171327	0.0175305	0.0177346	no
ORF6	snp	27228	T	C	p.Val9Val	V9V	synonymous_variant	0	0	0	0	0	0	0	0.0945753	0	0	0	0	0	0	0	0	0	no
ORF6	snp	27235	G	T	p.Ala12Ser	A12S	missense_variant	0.0162457	0.0340504	0.0249137	0.0343392	0.0244539	0.0246849	0.0202374	0.0207783	0.0183927	0.0206004	0.0333076	0.0239723	0.0224579	0.013128	0.0192032	0.0150963	0.0210362	no
ORF6	snp	27237	A	C	p.Ala12Ala	A12A	synonymous_variant	0.0357962	0.0108172	0	0.0154687	0	0	0	0.0145788	0.0363283	0.0395228	0	0	0	0.0491121	0.0283754	0.0387381	0	no
ORF6	snp	27247	C	A	p.Leu16Ile	L16I	missense_variant	0	0.0161193	0	0.0155507	0	0	0	0	0	0	0.0158399	0	0	0.0106146	0	0	0	no
ORF6	snp	27294	C	T	p.Tyr31Tyr	Y31Y	synonymous_variant	0	0	0	0	0	0	0	0	0	0	0	0.0106608	0	0	0	0.0263777	0	no
ORF6	snp	27306	C	A	p.Leu35Leu	L35L	synonymous_variant	0	0.0153962	0	0	0	0	0	0	0	0	0.0142631	0	0	0	0	0	0	no
ORF6	snp	27318	T	C	p.Asn39Asn	N39N	synonymous_variant	0	0	0	0	0	0	0	0	0	0.0126953	0	0	0	0	0	0	0	no
ORF6	snp	27332	T	C	p.Leu44Pro	L44P	missense_variant	0	0	0	0	0	0	0	0	0	0.0253411	0.0202159	0	0	0.0152834	0.0614055	0	0	no
ORF6	snp	27347	A	G	p.Tyr49Cys	Y49C	missense_variant	0	0	0	0	0	0	0	0	0	0	0	0	0.0103059	0	0	0	0	no
ORF6	snp	27352	C	T	p.Gln51*	Q51*	stop_gained	0	0	0	0	0	0	0	0	0	0.0292398	0.0690641	0.024012	0.08713	0.0440008	0.054024	0	0	no
ORF6	snp	27355	T	C	p.Leu52Leu	L52L	synonymous_variant	0	0	0	0	0	0	0	0	0	0	0	0	0	0	0	0.0176221	0	no
ORF6	snp	27360	T	C	p.Asp53Asp	D53D	synonymous_variant	0	0	0	0.0162078	0	0	0	0	0	0	0	0	0	0	0	0	0	no
ORF6	snp	27374	T	G	p.Met58Arg	M58R	missense_variant	0	0	0	0.0881073	0	0	0	0	0	0	0	0	0	0	0	0	0	no
ORF6	snp	27377	A	G	p.Glu59Gly	E59G	missense_variant	0	0	0	0	0	0	0	0	0	0	0	0.0248207	0	0	0	0	0	no
ORF7a	snp	27402	T	C	p.Ile3Ile	I3I	synonymous_variant	0	0	0	0	0	0	0	0	0	0.0159653	0	0.0678476	0	0	0.0174787	0	0	no
ORF7a	snp	27413	T	C	p.Leu7Ser	L7S	missense_variant	0	0	0	0	0	0	0	0	0	0	0	0	0	0	0	0.0349942	0	no
ORF7a	snp	27425	C	T	p.Thr11Ile	T11I	missense_variant	0	0	0	0	0	0	0	0	0	0	0	0	0	0.0551453	0.0108544	0	0	no
ORF7a	snp	27435	T	C	p.Thr14Thr	T14T	synonymous_variant	0	0	0	0	0	0	0	0	0	0.0125513	0.0153054	0	0.0132173	0.0187152	0.0133359	0	0	no
ORF7a	snp	27460	T	C	p.Cys23Arg	C23R	missense_variant	0	0	0	0	0	0	0	0	0	0	0	0	0	0	0.0265504	0	0	no
ORF7a	snp	27466	A	G	p.Arg25Gly	R25G	missense_variant	0	0	0	0	0	0	0	0	0	0	0.0158001	0	0	0	0	0	0	no
ORF7a	snp	27482	T	C	p.Leu30Pro	L30P	missense_variant	0	0	0	0	0	0	0	0	0	0	0	0	0	0.0154919	0	0	0	no
ORF7a	snp	27484	T	C	p.Leu31Leu	L31L	synonymous_variant	0	0	0	0	0	0	0	0	0	0	0	0.0157679	0	0	0	0	0	no
ORF7a	snp	27485	T	C	p.Leu31Ser	L31S	missense_variant	0	0	0	0	0	0	0	0	0	0	0	0.0158435	0	0	0	0	0	no
ORF7a	snp	27502	T	C	p.Ser37Pro	S37P	missense_variant	0	0	0	0	0	0	0	0	0	0	0	0	0.0130031	0	0	0	0	no
ORF7a	snp	27510	A	G	p.Thr39Thr	T39T	synonymous_variant	0	0	0	0	0	0	0	0	0	0	0	0	0	0	0	0.046586	0	no
ORF7a	snp	27514	G	T	p.Glu41*	E41*	stop_gained	0	0.0112145	0	0	0	0	0	0	0	0	0.0110164	0	0	0	0	0	0	no
ORF7a	snp	27515	A	G	p.Glu41Gly	E41G	missense_variant	0	0	0	0	0	0	0	0	0	0	0	0	0.014372	0.0121344	0	0	0	no
ORF7a	snp	27521	A	G	p.Asn43Ser	N43S	missense_variant	0	0	0	0	0	0	0	0	0	0.029147	0.0529674	0.0127651	0.0595589	0.0295863	0.0461176	0.0134825	0	no
ORF7a	snp	27526	C	T	p.Pro45Ser	P45S	missense_variant	0	0	0	0	0	0	0	0	0	0	0	0	0.0151432	0	0	0	0	no
ORF7a	snp	27527	C	T	p.Pro45Leu	P45L	missense_variant	0	0	0	0	0	0	0	0	0	0.033986	0.0104412	0.0229746	0.0105083	0.0196665	0.0152746	0	0	no
ORF7a	snp	27556	G	A	p.Ala55Thr	A55T	missense_variant	0	0	0	0	0	0	0	0	0	0	0.0214174	0	0.0178503	0	0	0	0	no
ORF7a	snp	27573	C	T	p.Ser60Ser	S60S	synonymous_variant	0	0	0	0	0	0	0	0	0	0	0	0	0	0	0	0.0434102	0	no
ORF7a	snp	27581	T	G	p.Phe63Cys	F63C	missense_variant	0	0.0122982	0	0.0103868	0	0	0	0	0	0	0	0	0	0	0	0	0	no
ORF7a	snp	27593	G	A	p.Cys67Tyr	C67Y	missense_variant	0	0	0	0	0	0	0	0	0	0	0.0101141	0	0	0	0	0	0	no
ORF7a	snp	27600	C	A	p.Asp69Glu	D69E	missense_variant	0	0	0	0	0	0	0	0	0	0.039858	0	0.0500419	0.0346684	0.026787	0	0.492521	0	no
ORF7a	snp	27604	G	A	p.Val71Ile	V71I	missense_variant	0	0	0	0	0	0	0	0	0	0	0	0	0	0.0110336	0	0	0	no
ORF7a	snp	27607	A	G	p.Lys72Glu	K72E	missense_variant	0	0	0	0	0	0	0	0	0	0.0121524	0	0	0	0	0	0	0	no
ORF7a	snp	27611	A	G	p.His73Arg	H73R	missense_variant	0	0	0	0	0	0	0	0	0	0.0161999	0	0.019013	0	0	0	0	0	no
ORF7a	snp	27619	C	T	p.Gln76*	Q76*	stop_gained	0	0	0	0	0	0	0	0	0	0	0	0.0449287	0	0	0	0	0	no
ORF7a	snp	27628	G	A	p.Ala79Thr	A79T	missense_variant	0	0	0	0	0	0	0	0	0	0.015431	0	0	0	0	0	0	0	no
ORF7a	snp	27633	A	G	p.Arg80Arg	R80R	synonymous_variant	0	0	0	0	0	0	0	0	0	0	0	0.0460371	0	0	0	0	0	no
ORF7a	snp	27634	T	C	p.Ser81Pro	S81P	missense_variant	0	0	0	0	0	0	0	0	0	0.0569275	0.0510667	0.0194357	0.0291755	0.0595162	0.0579464	0	0	no
ORF7a	snp	27640	T	C	p.Ser83Pro	S83P	missense_variant	0	0	0	0	0	0	0	0	0	0.0725345	0.0502701	0.0258148	0	0.0660169	0.0349223	0	0	no
ORF7a	snp	27643	C	T	p.Pro84Ser	P84S	missense_variant	0	0	0	0	0	0	0	0	0	0	0	0.0446105	0	0	0	0	0	no
ORF7a	snp	27651	G	A	p.Leu86Leu	L86L	synonymous_variant	0	0	0	0	0	0	0	0	0	0.0203776	0.0236646	0.160698	0.0634165	0.0239299	0.0171318	0	0	no
ORF7a	snp	27656	T	C	p.Ile88Thr	I88T	missense_variant	0	0	0	0	0	0	0	0	0	0	0.0255655	0	0.0118359	0	0	0	0	no
ORF7a	snp	27661	C	T	p.Gln90*	Q90*	stop_gained	0	0	0	0	0	0	0	0	0	0	0	0	0	0.01104	0	0	0	no
ORF7a	snp	27666	G	A	p.Glu91Glu	E91E	synonymous_variant	0	0	0	0	0	0	0	0	0	0	0	0	0	0.0135676	0	0.0112994	0	no
ORF7a	snp	27676	G	A	p.Glu95Lys	E95K	missense_variant	0	0	0	0	0	0	0	0	0	0	0	0	0	0.0114641	0	0	0	no
ORF7a	snp	27682	T	C	p.Tyr97His	Y97H	missense_variant	0	0	0	0	0	0	0	0	0	0	0	0	0	0	0	0.0517439	0	no
ORF7a	snp	27683	A	G	p.Tyr97Cys	Y97C	missense_variant	0	0	0	0	0	0	0	0	0	0.0101052	0	0	0	0	0	0	0	no
ORF7a	snp	27692	T	C	p.Ile100Thr	I100T	missense_variant	0	0	0	0	0	0	0	0	0	0	0	0	0.0179792	0	0	0	0	no
ORF7a	snp	27693	T	C	p.Ile100Ile	I100I	synonymous_variant	0	0	0	0	0	0	0	0	0	0	0	0	0	0.0181003	0	0	0	no
ORF7a	snp	27705	T	C	p.Val104Val	V104V	synonymous_variant	0	0	0	0	0	0	0	0	0	0	0	0	0	0	0	0.0472517	0	no
ORF7a	snp	27707	C	T	p.Ala105Val	A105V	missense_variant	0	0	0	0	0	0	0	0	0	0.0237683	0	0	0.0277742	0	0	0	0	no
ORF7a	snp	27710	C	T	p.Ala106Val	A106V	missense_variant	0	0	0	0	0	0	0	0	0	0.0111144	0	0	0	0	0	0	0	no
ORF7a	snp	27711	A	G	p.Ala106Ala	A106A	synonymous_variant	0	0	0	0	0	0	0	0	0	0	0	0	0	0	0	0.047115	0	no
ORF7a	snp	27721	A	G	p.Ile110Val	I110V	missense_variant	0	0	0	0	0	0	0	0	0	0	0	0	0	0.0117228	0	0	0	no
ORF7a	snp	27730	T	C	p.Cys113Arg	C113R	missense_variant	0	0	0	0	0	0	0	0	0	0	0.0191519	0	0	0	0	0	0	no
ORF7a	snp	27734	T	C	p.Phe114Ser	F114S	missense_variant	0	0	0	0	0	0	0	0	0	0.0222254	0	0	0	0.0174883	0.0162049	0	0	no
ORF7a	snp	27743	A	G	p.Lys117Arg	K117R	missense_variant	0	0	0	0	0	0	0	0	0	0.0149648	0	0	0	0	0	0	0	no
ORF7a	snp	27744	A	G	p.Lys117Lys	K117K	synonymous_variant	0	0	0	0	0	0	0	0	0	0	0	0	0	0	0.0101385	0	0	no
ORF7a	snp	27757	T	C	p.Ter122Argext*?	NA122Argext*?	stop_lost_variant	0	0	0	0	0	0	0	0	0	0	0	0	0.0187211	0	0	0	0	no
ORF7b	snp	27766	T	C	p.Leu4Pro	L4P	missense_variant	0	0	0	0	0	0	0	0	0	0	0	0	0.0219946	0	0	0	0	no
ORF7b	snp	27792	T	C	p.Phe13Leu	F13L	missense_variant	0	0	0	0	0	0	0	0	0	0.271918	0.352108	0.529248	0.4138	0.380256	0.25124	0	0.0963831	no
ORF7b	snp	27794	T	C	p.Phe13Phe	F13F	synonymous_variant	0	0	0	0	0	0	0	0	0	0.0168255	0	0.0130054	0	0	0	0	0	no
ORF7b	snp	27802	T	C	p.Phe16Ser	F16S	missense_variant	0	0	0	0	0	0	0	0	0	0	0	0	0	0.0163377	0	0	0	no
ORF7b	snp	27810	T	C	p.Phe19Leu	F19L	missense_variant	0	0	0	0	0	0	0	0	0	0	0.0109482	0	0	0	0	0	0	no
ORF7b	snp	27811	T	C	p.Phe19Ser	F19S	missense_variant	0	0	0	0	0	0	0	0	0	0	0	0	0	0	0.01825	0.0519553	0.0327388	no
ORF7b	snp	27817	T	G	p.Val21Gly	V21G	missense_variant	0	0	0	0	0.0115548	0.011714	0	0	0	0	0	0	0	0	0	0	0	no
ORF7b	snp	27825	A	G	p.Met24Val	M24V	missense_variant	0	0	0	0	0	0	0	0	0	0.0524107	0.0309834	0.0109683	0.0290684	0.0130365	0.0310673	0.0686029	0.73809	no
ORF7b	snp	27833	T	C	p.Ile26Ile	I26I	synonymous_variant	0	0	0	0	0	0	0	0	0	0	0.0270569	0	0	0	0	0	0	no
ORF7b	snp	27850	T	C	p.Leu32Pro	L32P	missense_variant	0	0	0	0	0	0	0	0	0	0.012402	0.0302995	0.017842	0.0413438	0.0165247	0.0289809	0	0	no
ORF7b	snp	27858	C	T	p.Gln35*	Q35*	stop_gained	0	0	0	0	0	0	0	0	0	0	0	0	0	0	0	0.0240621	0	no
ORF7b	snp	27867	A	G	p.Asn38Asp	N38D	missense_variant	0	0	0	0	0	0	0	0	0	0.0186087	0.0124705	0	0.0371777	0	0	0	0	no
ORF7b	snp	27870	G	A	p.Glu39Lys	E39K	missense_variant	0	0	0	0	0	0	0	0	0	0	0	0.0412501	0	0.0151264	0	0.150251	0	no
ORF7b	snp	27871	A	G	p.Glu39Gly	E39G	missense_variant	0	0	0	0	0	0	0	0	0	0.0158916	0	0	0	0	0	0.384752	0	no
ORF8	snp	27900	T	C	p.Phe3Leu	F3L	missense_variant	0	0	0	0	0	0	0	0	0	0.378032	0.53746	0.599984	0.727353	0.451356	0.415072	0.288729	0.303015	no
ORF8	snp	27904	T	C	p.Leu4Pro	L4P	missense_variant	0	0	0	0	0	0	0	0	0	0.0201008	0	0.0117675	0	0	0	0	0	no
ORF8	snp	27919	T	C	p.Ile9Thr	I9T	missense_variant	0	0	0	0	0	0	0	0	0	0	0	0.0133564	0	0.0248147	0.0270355	0	0	no
ORF8	snp	27925	C	T	p.Thr11Ile	T11I	missense_variant	0	0	0	0	0	0	0	0	0	0	0	0	0.0131588	0	0	0	0	no
ORF8	snp	27933	G	A	p.Ala14Thr	A14T	missense_variant	0	0	0	0	0	0	0	0	0	0	0	0	0.0231634	0	0	0	0	no
ORF8	snp	27936	G	A	p.Ala15Thr	A15T	missense_variant	0	0	0	0	0	0	0	0	0	0	0	0.012864	0	0	0	0	0	no
ORF8	snp	27945	C	T	p.Gln18*	Q18*	stop_gained	0	0	0	0	0	0	0	0	0	0	0	0	0	0	0	0	0.0335964	no
ORF8	snp	27960	C	T	p.Gln23*	Q23*	stop_gained	0	0	0	0	0	0	0	0	0	0	0	0.0198769	0	0	0	0.051237	0	no
ORF8	snp	27972	C	T	p.Gln27*	Q27*	stop_gained	0	0	0	0	0	0	0	0	0	0	0	0	0.0209869	0	0	0	0	no
ORF8	snp	27973	A	G	p.Gln27Arg	Q27R	missense_variant	0	0	0	0	0	0	0	0	0	0	0	0	0	0	0.0250542	0	0	no
ORF8	snp	27979	A	G	p.Gln29Arg	Q29R	missense_variant	0	0	0	0	0	0	0	0	0	0	0	0	0.0100209	0	0	0	0	no
ORF8	snp	27987	G	A	p.Val32Ile	V32I	missense_variant	0	0	0	0	0	0	0	0	0	0	0	0	0	0	0	0	0.0165044	no
ORF8	snp	27992	T	C	p.Val33Val	V33V	synonymous_variant	0	0	0	0	0	0	0	0	0	0	0	0	0	0	0.0104383	0	0	no
ORF8	snp	28007	T	C	p.Pro38Pro	P38P	synonymous_variant	0	0	0	0	0	0	0	0	0	0	0.0100804	0	0	0	0	0	0	no
ORF8	snp	28016	C	T	p.Phe41Phe	F41F	synonymous_variant	0	0	0	0	0	0	0	0	0	0	0	0	0	0	0.0126742	0	0	no
ORF8	snp	28018	A	G	p.Tyr42Cys	Y42C	missense_variant	0	0	0	0	0	0	0	0	0	0	0	0	0	0	0.0119241	0	0	no
ORF8	snp	28062	T	C	p.Leu57Leu	L57L	synonymous_variant	0	0	0	0	0	0	0	0	0	0	0	0	0	0	0.02513	0	0	no
ORF8	snp	28073	G	A	p.Leu60Leu	L60L	synonymous_variant	0	0	0	0	0	0	0	0	0	0	0	0	0	0	0.0123857	0	0.019557	no
ORF8	snp	28075	G	A	p.Cys61Tyr	C61Y	missense_variant	0	0	0	0	0	0	0	0	0	0	0	0	0	0.0324764	0	0	0	no
ORF8	snp	28079	G	A	p.Val62Val	V62V	synonymous_variant	0	0	0	0	0	0	0	0	0	0	0	0	0	0	0	0.0253394	0	no
ORF8	snp	28081	A	G	p.Asp63Gly	D63G	missense_variant	0	0	0	0	0	0	0	0	0	0	0	0	0	0	0.0159493	0	0	no
ORF8	snp	28089	G	A	p.Gly66Ser	G66S	missense_variant	0	0	0	0	0	0	0	0	0	0	0	0	0	0	0	0	0.0113806	no
ORF8	snp	28093	C	T	p.Ser67Phe	S67F	missense_variant	0	0	0	0	0	0	0	0	0	0.0276506	0.0437173	0.120571	0.043067	0.0268684	0.0887966	0	0	no
ORF8	snp	28112	C	T	p.Tyr73Tyr	Y73Y	synonymous_variant	0	0	0	0	0	0	0	0	0	0	0	0	0	0.0125588	0	0	0	no
ORF8	snp	28148	T	C	p.Pro85Pro	P85P	synonymous_variant	0	0	0	0	0	0	0	0	0	0	0	0	0	0.0110133	0	0	0	no
ORF8	snp	28159	A	G	p.Asn89Ser	N89S	missense_variant	0	0	0	0	0	0	0	0	0	0	0	0	0.0183598	0	0	0	0	no
ORF8	snp	28160	T	G	p.Asn89Lys	N89K	missense_variant	0	0.0122113	0	0.0146882	0	0	0	0	0	0	0.0123671	0	0	0	0	0	0	no
[truncated: 172 more rows]
