# Supplementary material for: N4-hydroxycytidine, the active compound of Molnupiravir, promotes SARS-CoV-2 mutagenesis and escape from a neutralizing nanobody
Source: iScience. 2023 Aug 30;26(10):107786. doi: 10.1016/j.isci.2023.107786 (PMC10507161; doi:10.1016/j.isci.2023.107786)
Supplement: Table S5. Complex sequence variations within virus genomes, related to Figure 6 — As in Table S4, the results of deep sequencing are provided, this time displaying complex variations such as deletions. [file mmc6.xlsx]

## Sheet: Table S5
Gene	Type	Position	Ref	Alt	HGVS.P	Mutation	Mutation_type	nhc.n_nb.n_0_17	nhc.n_nb.n_5_1	nhc.n_nb.n_5_9	nhc.n_nb.n_7_13	nhc.n_nb.n_7_5	nhc.n_nb.y_5_10	nhc.n_nb.y_5_2	nhc.n_nb.y_7_14	nhc.n_nb.y_7_6	nhc.y_nb.n_5_11	nhc.y_nb.n_5_3	nhc.y_nb.n_7_15	nhc.y_nb.n_7_7	nhc.y_nb.y_5_12	nhc.y_nb.y_5_4	nhc.y_nb.y_7_16	nhc.y_nb.y_7_8	constitutive_variation
NSP5	complex	10070_10073	ATGG	GTGA	p.MetAla6ValThr	NA6ValThr	missense_variant	0	0	0	0	0	0	0	0	0	0.0154095	0	0	0	0	0	0	0.822949	no
NSP2	snp	1059	C	T	p.Thr85Ile	T85I	missense_variant	0.999958	0.999691	0.99944	0.999977	0.999718	0.999423	0.999545	0.99995	0.999741	0.998899	0.998514	0.999488	0.999662	0.998937	0.982248	0.999818	0.999662	yes
NSP6	del	11082	CTTTTTTTTGTATGA	CTTTTTTTGTATGA	p.Leu37fs	L37fs	frameshift_variant	0.0337392	0.032516	0.0303374	0.029274	0.0320211	0.0301699	0.0273091	0.0310992	0.027896	0.0314788	0.0299814	0	0.0248395	0.0304677	0.0328903	0.0327541	0.0300178	no
NSP6	del	11082	CTTTTTTTTG	CTTTTTTTG	p.Leu37fs	L37fs	frameshift_variant	0	0	0	0	0	0	0	0	0	0	0	0.0302136	0	0	0	0	0	no
NSP6	del	11082	CTTTTTTTTGTAT	CTTTTTTTGTAT	p.Leu37fs	L37fs	frameshift_variant	0	0	0	0	0	0	0	0	0	0	0.0310486	0	0	0	0	0	0	no
NSP6	ins	11083	CTTTTTTTTGTATGA	CTTTTTTTTTGTATGA	p.Leu37fs	L37fs	frameshift_variant	0.0222051	0.020977	0.0229967	0.0252962	0.018994	0.0205463	0.0271911	0.022099	0.0261309	0.0217713	0.0266302	0	0.0252499	0.0233286	0.025678	0.0253572	0.0296118	no
NSP6	ins	11083	CTTTTTTTTG	CTTTTTTTTTG	p.Leu37fs	L37fs	frameshift_variant	0	0	0	0	0	0	0	0	0	0	0	0.0163405	0	0	0	0	0	no
NSP6	ins	11083	CTTTTTTTTGTAT	CTTTTTTTTTGTAT	p.Leu37fs	L37fs	frameshift_variant	0	0	0	0	0	0	0	0	0	0	0.0228436	0	0	0	0	0	0	no
NSP8	complex	12311_12313	GCT	ACC	p.Ala74Thr	A74T	missense_variant	0	0	0	0	0	0	0	0	0	0	0	0	0.0142913	0	0	0	0	no
NSP12b	snp	14408	C	T	p.Pro314Leu	P314L	missense_variant	0.92882	0.958971	0.979745	0.957018	0.967127	0.97901	0.970927	0.952389	0.970626	0.938952	0.95929	0.88506	0.941428	0.914912	0.952056	0.616048	0.974396	yes
NSP2	mnp	1735_1736	TG	CA	p.Val311Met	V311M	missense_variant	0	0	0	0	0	0	0	0	0	0	0.0108906	0	0	0	0	0	0	no
NSP2	complex	1736_1739	GTGA	ATGG	p.ValLys311MetGlu	NA311MetGlu	missense_variant	0	0	0	0	0	0	0	0	0	0	0	0	0	0	0.0162962	0	0	no
NSP2	ins	1820	TAAAAAAG	TAAAAAAAG	p.Gly339fs	G339fs	frameshift_variant	0	0.011251	0.0116312	0.0102272	0	0.0102411	0	0	0.0112403	0	0	0	0	0	0.0111153	0	0.0105886	no
NSP2	ins	1820	TAAAAAAGGT	TAAAAAAAGGT	p.Gly339fs	G339fs	frameshift_variant	0	0	0	0	0	0	0.0114734	0	0	0	0	0	0	0	0	0	0	no
NSP14	mnp	18464_18465	CT	AG	p.Pro142Gln	P142Q	missense_variant	0	0	0	0	0	0	0	0	0	0	0	0	0	0	0.0149885	0	0	no
NSP14	complex	18589_18591	GTC	TTA	p.Val184Leu	V184L	missense_variant	0.0122072	0	0	0	0	0.0142403	0	0	0	0	0.0127966	0	0.0146802	0	0	0.014346	0	no
NSP15	ins	19990	CTTTTTTGA	CTTTTTTTGA	p.Asp124fs	D124fs	frameshift_variant&stop_gained	0.0168211	0.0271779	0.0328727	0.0245433	0.0236785	0	0.0275673	0.0223186	0.0314462	0.0279334	0.0241164	0	0.019326	0	0.0300484	0	0.0304805	no
NSP15	ins	19990	CTTTTTTG	CTTTTTTTG	p.Asp124fs	D124fs	frameshift_variant&stop_gained	0	0	0	0	0	0.0265521	0	0	0	0	0	0.0201096	0	0.0209306	0	0.0264014	0	no
S	snp	21781	C	T	p.Thr73Thr	T73T	synonymous_variant	0.9996	0.999732	0.999311	0.999263	0.999691	1	0.999824	0.999627	1	0.998762	0.999579	0.999606	0.999834	0.999017	0.999721	0.999655	0.998155	yes
S	ins	22204_22205	GT	GTAAGCGCAACATT	p.Arg214_Asp215insLysArgAsnIle	R214_Asp215insLysArgAsnIle	conservative_inframe_insertion	0	0.997812	0	0.998695	0	0	0	0	0	0	0.998688	0.999428	0.999216	0.999149	0.999328	0	0.999253	no
S	ins	22204_22205	GTG	GTAAGCGCAACATTG	p.Arg214_Asp215insLysArgAsnIle	R214_Asp215insLysArgAsnIle	conservative_inframe_insertion	0.992354	0.999823	0.999867	0.999934	0.999912	0.999826	0.999647	1	0.999767	0.99984	0	0	0	0	0	0.999714	0	yes
NSP2	complex	2276_2280	ATTAA	GTTAG	p.IleLys491ValArg	NA491ValArg	missense_variant	0	0	0	0	0	0	0	0	0	0	0	0	0	0.0173201	0	0	0	no
S	snp	23403	A	G	p.Asp614Gly	D614G	missense_variant	0.653955	0.565527	0.432621	0.533198	0.52188	0.444059	0.517944	0.577521	0.499733	0.505202	0.508783	0.634895	0.50286	0.565114	0.537893	0.558046	0.496025	yes
S	complex	23521_23525	TGAAC	CGAAT	p.His655Tyr	H655Y	missense_variant	0	0	0	0	0	0	0	0	0	0	0	0	0	0	0	0.171859	0	no
S	del	23592_23606	ACTCAGACTAATTCTCC	AC	p.Gln677_Pro681del	Q677_Pro681del	disruptive_inframe_deletion	0	0.0228809	0.0167933	0	0	0	0	0.0846892	0	0	0	0	0	0	0	0	0	no
S	snp	23607	G	T	p.Arg682Leu	R682L	missense_variant	0.71821	0	0.425347	0	0.313569	0	0	0.493065	0	0	0	0	0	0	0	0	0	yes
5'UTR	snp	241	C	T		C>T	upstream_gene_variant	0.999759	0.999817	0.999828	0.999782	0.999501	0.999695	0.999712	0.99981	0.999845	0.999825	0.995868	0.999705	0.999672	0.999799	0.999212	0.999621	0.99989	yes
ORF3a	complex	25474_25476	TTT	CTC	p.Phe28Leu	F28L	missense_variant	0	0	0	0	0	0	0	0	0	0	0	0	0	0	0	0.0216988	0	no
ORF3a	snp	25563	G	T	p.Gln57His	Q57H	missense_variant	0.972628	0.922907	0.77962	0.920572	0.894339	0.758258	0.911054	0.955488	0.896215	0.777042	0.874312	0.962882	0.842446	0.900013	0.875942	0.950868	0.824532	yes
E	del	26413	CTTTTTAC	CTTTTAC	p.Tyr57fs	Y57fs	frameshift_variant	0	0.0108934	0.0101187	0.0103238	0.0107782	0	0.010277	0	0	0	0.0107068	0.011164	0	0	0	0	0.0103764	no
ORF7a	mnp	27484_27485	TT	CC	p.Leu31Pro	L31P	missense_variant	0	0	0	0	0	0	0	0	0	0.0401415	0.056999	0	0.0284721	0.0491558	0.0534068	0	0	no
ORF8	complex	27896_27900	GAAAT	AAAAC	p.MetLysPhe1?	NA1?	start_lost	0	0	0	0	0	0	0	0	0	0.0204849	0	0	0	0	0	0	0	no
ORF8	complex	28251_28254	TTTCAT	TCTGTTCT	p.Phe120fs	F120fs	frameshift_variant&missense_variant	0	0	0	0	0.0203634	0	0	0	0	0	0	0	0	0	0	0	0	no
N	del	29382	TAAAAAGGACAAAAAGAAGAAGGC	TAAAAGGACAAAAAGAAGAAGGC	p.Lys370fs	K370fs	frameshift_variant	0	0	0	0	0	0	0	0	0	0	0	0	0	0	0	0	0.0105683	no
N	del	29391	CAAAAAGAAGAAGGC	CAAAAGAAGAAGGC	p.Lys373fs	K373fs	frameshift_variant	0.0105759	0.012957	0	0.0136264	0.0139749	0	0.013639	0.0121328	0.0141597	0.0137513	0.0145099	0.0105892	0	0.0130487	0.0141976	0.0122874	0	no
N	del	29391	TAAAAAGGACAAAAAGAAGAAGGC	TAAAAAGGACAAAAGAAGAAGGC	p.Lys373fs	K373fs	frameshift_variant	0	0	0.0142857	0	0	0.0143712	0	0	0	0	0	0	0.0142723	0	0	0	0.0150703	no
N	snp	29415	C	T	p.Ala381Val	A381V	missense_variant	0.999532	0.99952	0.999419	0.999418	0.999339	0.998944	0.999384	0.999225	0.999277	0.999229	0.999237	0.999552	0.999387	0.999091	0.999284	0.999453	0.999126	yes
3'UTR	del	29844	GAT	GT		delA	downstream_gene_variant	0	0.0588235	0	0	0	0	0	0	0	0	0	0	0	0	0	0	0	no
3'UTR	del	29848	ATTTTAATAG	ATTTAATAG		delT	downstream_gene_variant	0	0	0	0	0	0.105263	0	0	0	0	0	0.333333	0	0	0	0	0	no
NSP3	snp	3037	C	T	p.Phe106Phe	F106F	synonymous_variant	0.999935	0.999627	0.999688	0.999887	0.999756	0.999858	0.999771	0.999888	0.999637	0.999685	0.999905	0.999725	0.999482	0.999894	0.999823	0.999556	0.999735	yes
NSP3	complex	3731_3734	GCTG	ACTA	p.AlaAsp338ThrAsn	NA338ThrAsn	missense_variant	0	0	0	0	0	0	0	0	0	0	0	0	0	0	0.0113204	0	0	no
NSP3	del	3837	CTTTTTGGA	CTTTTGGA	p.Leu373fs	L373fs	frameshift_variant	0	0	0	0	0	0.0108471	0	0	0	0	0	0	0	0	0	0	0.0111168	no
NSP3	complex	4280_4283	GTAG	ATAA	p.ValGlu521IleLys	NA521IleLys	missense_variant	0	0	0	0	0	0	0	0	0	0.0105765	0	0.0364354	0.0237629	0.0254406	0	0.351587	0	no
NSP3	mnp	6251_6252	AA	GG	p.Asn1178Gly	N1178G	missense_variant	0	0	0	0	0	0	0	0	0	0	0	0	0	0.0111742	0	0	0	no
NSP3	complex	7252_7254	GGC	TGG	p.LeuAla1511PheGly	NA1511PheGly	missense_variant	0	0	0	0	0	0.0123762	0	0.0140456	0	0	0	0	0	0	0	0	0	no
