# Supplementary material for: N4-hydroxycytidine, the active compound of Molnupiravir, promotes SARS-CoV-2 mutagenesis and escape from a neutralizing nanobody
Source: iScience. 2023 Aug 30;26(10):107786. doi: 10.1016/j.isci.2023.107786 (PMC10507161; doi:10.1016/j.isci.2023.107786)
Supplement: Table S6. Key alterations within the RBD, related to Figure 6 — Key alterations of the RBD, as displayed in Figure 6D, are presented even if present at low frequency (down to 0.1%). [file mmc7.xlsx]

## Sheet: Table S6
Gene	Type	Position	Ref	Alt	HGVS.P	Mutation	Mutation_type	nhc.n_nb.n_5_1	nhc.n_nb.n_5_9	nhc.n_nb.n_7_13	nhc.n_nb.n_7_5	nhc.n_nb.y_5_10	nhc.n_nb.y_5_2	nhc.n_nb.y_7_14	nhc.n_nb.y_7_6	nhc.y_nb.n_5_11	nhc.y_nb.n_5_3	nhc.y_nb.n_7_15	nhc.y_nb.n_7_7	nhc.y_nb.y_5_12	nhc.y_nb.y_5_4	nhc.y_nb.y_7_16	nhc.y_nb.y_7_8
S	snp	22899	G	A	p.Gly446Asp	G446D	missense_variant	0.000401431	0.000760264	0.00049505	0.000251509	0.00139315	0.00129462	0.00135478	0.00136598	0.000772456	0.00141496	0.00164372	0.000881316	0.00591246	0.000953971	0.356175	0.00317058
S	snp	22917	T	G	p.Leu452Arg	L452R	missense_variant	0.000493583	0.00123762	0	0.000376412	0.000960747	0.000360555	0.000675904	0.365495	0	0.000267666	0.000513769	0.000587458	0.000262169	0.000711913	0.000327047	0.000421941
S	snp	23012	G	A	p.Glu484Lys	E484K	missense_variant	0.000972732	0.000836362	0.00062302	0.00144375	0.000761574	0.00145585	0	0.00134311	0.000964367	0.000660442	0.00207439	0.00137549	0.00112573	0.00405914	0.073067	0.856252
S	snp	23030	T	G	p.Phe490Val	F490V	missense_variant	0.000741972	0.000178987	0.000413719	0.000232147	0.000294717	0.000536492	0.741795	0	0.000354844	0.000445019	0.000366757	0.000492344	0.00034093	0.000318263	0	0.000276844
S	snp	23031	T	C	p.Phe490Ser	F490S	missense_variant	0.00403538	0.00165724	0.00156071	0.00348034	0.00188808	0.00334793	0	0.634724	0.00232183	0.00163316	0.00361947	0.00238005	0.00211003	0.00695405	0.525161	0.116802
